# Supplementary material for: MetaboAnalystR 4.0: a unified LC-MS workflow for global metabolomics
Source: Nat Commun. 2024 May 1;15:3675. doi: 10.1038/s41467-024-48009-6 (PMC11063062; doi:10.1038/s41467-024-48009-6)
Supplement: Supplementary file 4 — Source Data [file 41467_2024_48009_MOESM4_ESM.xlsx]

## Sheet: Figure3c & 3d
Sample	PLASMA01	PLASMA02	PLASMA03	PLASMA05	PLASMA06	PLASMA07	PLASMA08	PLASMA09	PLASMA10	PLASMA11	PLASMA12	PLASMA13	PLASMA14	PLASMA15	QC1	QC2	QC3	QC4	QC5	QC6	SERUM01	SERUM02	SERUM03	SERUM04	SERUM05	SERUM06	SERUM07	SERUM08	SERUM09	SERUM10	SERUM11	SERUM12	SERUM13	SERUM14	SERUM15	WB01	WB02	WB03	WB04	WB05	WB06	WB07	WB08	WB09	WB10	WB11	WB12	WB13	WB14
Label	Plasma	Plasma	Plasma	Plasma	Plasma	Plasma	Plasma	Plasma	Plasma	Plasma	Plasma	Plasma	Plasma	Plasma	QC	QC	QC	QC	QC	QC	Serum	Serum	Serum	Serum	Serum	Serum	Serum	Serum	Serum	Serum	Serum	Serum	Serum	Serum	Serum	Whole_blood	Whole_blood	Whole_blood	Whole_blood	Whole_blood	Whole_blood	Whole_blood	Whole_blood	Whole_blood	Whole_blood	Whole_blood	Whole_blood	Whole_blood	Whole_blood
70.0133__34.88	8.63186e+07	8.77435e+07	8.45893e+07	8.68178e+07	8.4957e+07	8.42716e+07	8.82409e+07	8.75051e+07	8.0837e+07	8.30669e+07	9.31204e+07	8.92548e+07	8.18441e+07	7.97476e+07	4.98692e+07	4.91246e+07	5.14856e+07	4.93335e+07	4.72616e+07	4.7077e+07	2.65419e+06	2.71046e+06	2.64214e+06	2.68684e+06	2.73259e+06	2.69746e+06	2.64918e+06	2.6282e+06	2.94523e+06	2.63422e+06	2.78271e+06	2.6408e+06	2.68282e+06	2.621e+06	2.73129e+06	5.83839e+07	5.19879e+07	4.74527e+07	4.56544e+07	5.2872e+07	5.21388e+07	4.1949e+07	4.69509e+07	4.35765e+07	5.27806e+07	4.58187e+07	4.92891e+07	4.65595e+07	4.56065e+07
70.0492__394.54	347416	276253	302722	288572	305307	301503	385549	287039	864188	395744	280319	0	307445	261359	630542	570027	578586	126807	632630	640939	343107	272864	386249	391781	265443	289564	348712	301049	363985	301356	732255	322289	391129	709830	372036	1.17514e+06	348664	314004	341548	367413	355138	379785	1.298e+06	281784	345474	195452	1.10219e+06	234880	293734
70.0658__988.56	1.28077e+07	3.78025e+06	1.47652e+07	664530	1.41154e+07	1.34709e+07	1.30488e+07	5.18595e+06	4.95525e+06	1.26806e+07	1.25782e+07	1.30277e+07	4.35656e+06	1.24521e+07	7.65899e+06	1.43971e+07	1.32723e+07	1.03667e+07	6.72244e+06	1.4124e+07	952650	1.14775e+07	1.21571e+07	1.14626e+07	1.13267e+07	5.19107e+06	1.29439e+07	1.07182e+07	9.18179e+06	1.2606e+07	2.82799e+06	1.14646e+07	1.2614e+07	1.10876e+07	4.73352e+06	8.25075e+06	1.21337e+07	5.2652e+06	2.4839e+06	4.8902e+06	6.08646e+06	1.16591e+07	1.26123e+07	1.41775e+07	4.55404e+06	1.43862e+07	1.34971e+07	1.33748e+07	1.29471e+07
70.0659__41.63	1.73378e+07	9.50259e+06	4.92045e+06	1.22499e+07	8.09052e+06	1.07581e+07	7.10694e+06	8.63417e+06	1.97988e+07	1.40825e+07	1.15978e+07	1.16974e+07	8.12876e+06	1.46996e+07	1.18314e+07	1.20603e+07	1.32184e+07	1.27378e+07	1.27077e+07	1.28383e+07	1.91403e+07	1.08804e+07	6.79424e+06	1.19788e+07	1.37937e+07	1.007e+07	1.29686e+07	8.48685e+06	1.01384e+07	2.17047e+07	1.65762e+07	1.36774e+07	1.2719e+07	9.3483e+06	1.74907e+07	1.77517e+07	1.35989e+07	6.81646e+06	1.10072e+07	1.37846e+07	1.02538e+07	1.21464e+07	9.12404e+06	8.99018e+06	2.32517e+07	1.70978e+07	1.32061e+07	1.33159e+07	1.11163e+07
70.1598__880.62	73260.6	36312.2	25084.3	38937.5	23507.1	95796.7	50820.8	19430.3	686381	99467.2	42562.1	0	28507.4	26308.1	283518	215701	298079	192845	382661	343003	136271	95876.4	121864	198243	65138.5	124143	57304.6	75638.3	54528.7	60589.5	503691	41598.7	68056.8	386388	71544.7	750967	793042	571983	678700	774296	777614	710025	804887	678023	884307	375665	682979	9283.39	84385
70.1767__183.47	0	0	0	0	0	0	0	0	0	0	0	0	0	0	0	45565.5	40789.4	47489.8	54443.2	48770.4	0	0	0	0	0	0	0	0	0	0	0	0	0	0	0	30704.2	1.08788e+06	65492.2	156914	13489.9	46705.6	78152.7	231702	161579	456514	566212	117178	73956.6	1.64326e+06
70.2558__167.58	12973.2	0	0	0	0	0	0	0	0	0	0	0	0	0	348601	335287	313993	306030	317056	282470	1.7348e+06	1.22251e+06	352992	809872	1.76466e+06	1.35337e+06	488773	2.05747e+06	527177	1.1017e+06	806668	715016	875590	877354	1.78018e+06	0	269007	0	0	0	0	0	0	0	0	0	0	0	278218
70.3115__167.6	0	0	0	0	0	0	0	0	0	0	0	0	0	0	152607	178736	163955	176350	150910	181653	998171	692176	209577	481122	1.02942e+06	776788	258712	1.14699e+06	299546	626662	416465	421578	475048	451870	1.05526e+06	0	0	0	0	0	0	0	0	0	0	0	0	0	119199
70.3617__258.28	25411.8	9496.74	85955	54227.1	55265.7	0	34582.4	74049.5	0	74956.4	15252.2	130627	49582.5	199322	123255	131616	139531	147250	150087	179531	0	0	17415.4	11172.1	11017.4	8905.92	0	6978.43	5530.12	0	4800.92	0	4119.46	0	4651.08	80730.9	0	82669.3	170480	163509	156113	6223.57	56150.9	6111.61	0	42904.9	5338.9	24183	10079.3
70.515__34.88	3.71646e+06	3.23182e+06	3.2179e+06	3.20089e+06	3.2209e+06	2.92449e+06	3.32456e+06	3.47228e+06	3.01236e+06	3.6222e+06	3.31101e+06	3.16121e+06	3.3679e+06	3.31479e+06	2.07649e+06	2.0131e+06	1.82637e+06	1.83262e+06	1.65838e+06	2.01575e+06	69768.9	65965.6	111185	69336.1	78745.2	78834.3	61213.6	74307.3	79393	72607.1	90941.3	61103.9	76648.4	69091	69317.6	2.24705e+06	2.05486e+06	1.88829e+06	1.50484e+06	1.77978e+06	2.00383e+06	1.73066e+06	1.68135e+06	1.67576e+06	2.28276e+06	1.61152e+06	2.12415e+06	1.86053e+06	2.0185e+06
70.5974__327.59	982459	1.07354e+06	1.04706e+06	1.01264e+06	892901	917279	1.12332e+06	1.05133e+06	909834	967307	901224	0	1.06198e+06	943339	946177	949026	956322	1.03545e+06	1.08001e+06	1.17634e+06	659057	768153	917518	669034	803870	818354	869094	704365	772898	813709	698794	769338	763230	793089	809654	1.10659e+06	1.16204e+06	1.1067e+06	1.13146e+06	1.20339e+06	1.37988e+06	1.12041e+06	1.28321e+06	1.11615e+06	1.20236e+06	1.00076e+06	1.24253e+06	1.06184e+06	1.07924e+06
70.5997__394.62	10394.6	13612	0	0	10659.2	0	34041.5	32568	196502	7146.75	9721.99	0	0	6363.15	106079	101987	107631	165344	135697	135600	7883.74	0	37603	0	0	0	18986.7	19417.3	29143	8485.4	165503	10894.9	26322	152378	44261.9	297298	347241	330476	285792	364723	301057	364151	299163	285504	295102	184527	270888	17390.9	43457.2
70.7089__327.12	192354	232997	178485	207112	177281	172753	231432	213080	175054	230071	200597	0	227659	161046	184919	177647	187421	211883	241331	281266	35451.5	94667.9	158568	78309.6	106839	143206	108474	60290.9	124736	128634	75981	115637	120933	136993	139804	218039	254014	241218	243849	263793	326438	230909	268972	236699	259745	234109	290613	237523	231443
70.7097__569.55	0	0	0	0	0	0	0	0	0	0	0	0	5662.18	0	30034.1	32624.3	12839.1	34866.3	13352.9	37434	0	0	0	0	0	0	0	0	0	0	0	0	0	0	6640.2	316783	394563	541826	232028	317155	324923	297798	428724	540660	343178	303723	148865	350459	260991
70.711__193.04	620159	700454	671605	621635	625748	611326	692433	685796	591238	588414	550916	0	619994	570862	616246	500886	544455	524562	526345	476218	630480	602847	683623	608883	624031	630412	679281	576611	558012	665223	498663	670060	649394	538939	580924	516553	432370	531646	583965	512220	617490	494529	581695	484801	582923	375245	555623	512434	259280
70.713__177.77	2.06721e+06	2.0691e+06	2.11455e+06	1.98983e+06	1.85179e+06	2.14956e+06	2.4707e+06	2.31012e+06	1.9044e+06	1.99274e+06	1.91288e+06	11736.1	2.03845e+06	1.73846e+06	1.76829e+06	1.9218e+06	1.91676e+06	1.75906e+06	1.69494e+06	1.83365e+06	2.1132e+06	1.89055e+06	2.35111e+06	1.84775e+06	2.03923e+06	2.23632e+06	2.19732e+06	1.92406e+06	2.1361e+06	2.02287e+06	1.98928e+06	2.15285e+06	1.92896e+06	1.79981e+06	2.13549e+06	1.8182e+06	1.6625e+06	1.9367e+06	1.74949e+06	2.16413e+06	2.00874e+06	2.12782e+06	1.75878e+06	1.79688e+06	1.22765e+06	1.26984e+06	1.95992e+06	1.49406e+06	1.21183e+06
70.7137__753.97	0	0	0	0	0	0	0	0	0	0	0	0	0	0	206096	193313	196846	40939.4	330356	332946	0	0	0	0	0	0	0	0	0	0	0	0	0	0	0	1.08017e+06	1.1658e+06	1.10824e+06	784883	1.02693e+06	1.10373e+06	804151	250425	3.17546e+06	603221	2.98518e+06	2.0259e+06	698591	195396
70.8117__815.72	17406.8	24341.6	35480.6	126032	0	32043.8	0	31989	64677.7	166598	248634	143449	185621	282730	435930	429308	375307	350455	468267	503549	490124	546996	754250	725779	557547	424508	246273	190790	776690	223545	1.23917e+06	1.08823e+06	952061	845135	268530	0	0	0	0	0	10755.8	22539.9	0	10306.7	0	0	67904.2	0	7306.31
70.8245__177.3	602800	550209	544217	549230	488898	588765	654536	596667	509178	549360	534366	0	550482	469016	456962	506031	479372	439599	435009	478972	579672	500545	625968	484515	536647	599624	594713	505771	554390	531215	523027	581672	507532	472488	579231	458410	423050	479501	457395	551784	514745	569340	446777	469233	274824	320646	529068	417196	254236
70.9336__599.66	0	0	5537.81	0	0	0	0	0	0	0	0	0	0	0	136611	131079	137238	135355	126054	138746	0	0	0	0	0	0	0	0	0	0	0	0	0	0	0	630438	511892	1.114e+06	1.06868e+06	424805	474129	822091	731964	643427	600168	569610	414866	613442	370775
70.9337__718.42	0	0	0	0	0	0	0	0	0	0	0	0	0	0	1.01154e+06	920004	965987	964378	948041	939260	0	0	0	0	0	0	0	0	0	0	0	6656.46	0	0	0	3.93945e+06	2.52601e+06	4.53382e+06	2.2424e+06	3.18709e+06	2.49191e+06	2.94655e+06	3.99139e+06	3.74291e+06	4.07669e+06	2.57697e+06	2.22817e+06	2.72306e+06	2.90636e+06
70.9377__682.36	0	0	0	0	0	0	0	0	0	0	0	0	0	0	325784	305320	297283	352486	351130	355470	0	0	0	0	0	0	0	0	0	0	0	0	0	0	0	986053	2.46809e+06	1.61257e+06	1.50488e+06	1.25611e+06	1.03139e+06	1.22106e+06	792446	1.94812e+06	1.07008e+06	1.65765e+06	1.09867e+06	1.23565e+06	581328
70.9695__192.92	360142	388398	408729	373799	380999	386091	417474	452491	340539	357803	371410	0	347346	341412	320932	282688	306669	296084	335709	324521	389702	421507	382262	341889	350339	380656	386351	333341	340563	396158	388908	404372	352401	320251	339582	302713	0	296564	0	285744	371181	303880	336877	294631	0	0	311384	0	0
71.0298__34.87	7.08679e+06	8.8641e+06	6.46664e+06	7.50945e+06	8.7141e+06	7.94386e+06	8.92484e+06	7.16795e+06	7.22606e+06	8.34702e+06	8.76175e+06	7.40958e+06	8.97282e+06	8.87953e+06	8.68872e+06	8.6932e+06	9.75638e+06	9.55062e+06	7.99947e+06	9.78734e+06	1.87266e+06	1.87287e+06	1.7843e+06	1.79888e+06	1.97914e+06	1.82736e+06	1.75603e+06	1.68573e+06	1.9356e+06	1.96804e+06	2.04005e+06	1.83231e+06	1.95346e+06	1.87055e+06	1.91243e+06	1.13412e+07	1.4287e+07	1.35226e+07	1.45221e+07	1.35517e+07	1.22231e+07	1.53809e+07	1.57133e+07	1.46965e+07	1.33635e+07	1.562e+07	1.32228e+07	1.35723e+07	1.32501e+07
71.0452__718.45	0	0	0	0	0	0	0	0	0	0	0	0	0	0	209019	196082	175523	196098	241345	219845	0	0	0	0	0	0	0	0	0	0	0	0	0	0	0	1.12282e+06	696970	1.26403e+06	591786	890835	684466	767825	1.12038e+06	1.03866e+06	1.13817e+06	685141	596764	742941	828362
71.0491__682.33	0	0	0	0	0	0	0	0	0	0	0	0	0	0	9225.58	0	14837.9	7408.79	0	20449.5	0	0	0	0	0	0	0	0	0	0	0	0	0	0	0	253596	697082	422994	408239	283773	223363	276972	164334	584903	233943	433250	274579	331960	107682
71.072__513.75	1.8684e+06	1.94207e+06	1.46947e+06	1.9511e+06	1.28127e+06	1.77461e+06	2.25178e+06	1.57451e+06	2.40799e+06	1.74015e+06	1.19695e+06	2.02685e+06	1.83201e+06	2.02435e+06	2.02941e+06	2.05451e+06	2.13745e+06	2.36929e+06	1.97761e+06	2.19823e+06	2.09485e+06	1.87238e+06	1.88289e+06	1.9327e+06	1.93486e+06	1.42763e+06	2.37085e+06	2.2356e+06	2.04615e+06	2.11961e+06	1.99599e+06	1.28193e+06	2.41463e+06	2.08193e+06	2.14583e+06	2.39069e+06	2.88459e+06	2.2743e+06	2.08122e+06	2.19758e+06	1.83053e+06	2.29585e+06	2.61053e+06	2.50205e+06	2.98861e+06	2.89807e+06	2.09163e+06	2.27275e+06	2.1577e+06
71.0721__442.44	695421	642545	235069	1.29191e+06	677793	644772	804867	304328	1.12665e+06	496929	296542	1.02515e+06	551211	1.05206e+06	633975	582197	591464	601522	407608	547624	686678	690039	255885	533654	1.35492e+06	850602	624568	734332	389240	1.07298e+06	522893	233105	1.026e+06	675297	1.21575e+06	296003	282596	47332.5	244485	690030	430774	309647	263581	47838.6	489565	243112	124594	305515	83883.9
71.0857__458.31	1.54959e+06	1.56426e+06	1.66729e+06	1.73992e+06	1.71177e+06	1.72956e+06	1.92194e+06	1.82551e+06	2.52532e+06	1.67671e+06	1.50758e+06	0	1.65372e+06	1.52765e+06	1.82734e+06	1.60414e+06	1.74321e+06	1.69835e+06	1.64766e+06	1.76201e+06	1.74008e+06	1.62385e+06	1.91185e+06	1.67125e+06	1.53421e+06	1.78437e+06	1.75758e+06	1.59309e+06	1.65695e+06	1.79073e+06	2.15301e+06	1.58675e+06	1.43069e+06	2.23356e+06	1.68534e+06	1.84054e+06	1.94534e+06	1.7429e+06	1.86836e+06	1.80109e+06	1.80547e+06	1.85908e+06	1.74684e+06	1.74639e+06	1.93818e+06	1.54412e+06	1.744e+06	1.62132e+06	1.61851e+06
71.1496__589.44	0	0	0	0	0	0	0	0	0	0	0	0	0	0	44314.3	150746	167813	305327	317591	333910	0	0	0	0	0	0	0	0	0	0	0	0	0	0	0	1.01689e+06	1.09498e+06	220548	1.59383e+06	328824	250525	171115	245862	268565	98525.9	268281	1.43862e+06	397181	865257
71.2719__534.17	227094	142639	185258	196144	197908	217694	257055	201721	625841	230340	190713	0	189467	154996	464070	439146	471304	457692	489823	480528	244203	149855	147989	273391	182067	220321	208326	266163	200905	216308	567720	180723	232068	583721	260357	307416	1.26175e+06	245002	1.12057e+06	288274	1.03624e+06	233668	277359	995606	232097	592899	244472	159631	221321
71.3865__703.46	789514	570843	680126	656584	661494	837278	837239	742388	2.29554e+06	417822	663865	0	791247	540770	1.8074e+06	1.77646e+06	1.78545e+06	1.77736e+06	1.74164e+06	1.79169e+06	848389	697021	958557	922428	593194	803082	798961	830033	879481	763218	1.9997e+06	378921	827391	2.03603e+06	839799	4.25638e+06	4.67166e+06	4.28175e+06	4.24316e+06	4.52636e+06	4.35015e+06	4.38807e+06	4.05973e+06	3.49734e+06	4.02435e+06	2.31105e+06	3.42966e+06	467011	677392
71.4958__451	45779.8	28309.5	55289.3	24027.2	13638.5	44720.1	60716.1	35931	210130	37328.1	17077.1	0	50767.2	8039.64	137993	135339	102972	102655	86589.4	86249.7	30844.2	26580.2	49730.2	68346.9	16965.8	26870.7	36636.1	59517.8	70167.6	48653.9	172170	34536.9	40223.4	184013	41857.8	220351	256841	279585	215572	296813	254670	255571	230585	207400	283360	124461	214801	11177.9	29782.6
71.498__703.51	184475	81446.2	119047	99883.1	133753	116554	166981	122351	641916	125758	98915.2	0	145570	48244.2	417932	464796	462327	479041	464231	482257	188882	149330	211853	226891	139455	188775	200443	166802	134873	131050	531917	159442	160152	541384	211838	1.23483e+06	1.31155e+06	1.17598e+06	1.23754e+06	1.33701e+06	1.30279e+06	1.28002e+06	1.21098e+06	1.05409e+06	1.17641e+06	621082	956568	51527.6	110651
71.5302__34.94	938805	1.0941e+06	861472	1.03398e+06	896623	1.15331e+06	857597	1.16073e+06	925515	949127	988774	1.18847e+06	1.02022e+06	920464	1.22027e+06	1.16006e+06	877253	1.11777e+06	1.01765e+06	1.24963e+06	189467	240184	240976	254527	261027	253520	240724	214922	228533	226508	260521	232876	298247	201097	239959	1.60779e+06	1.7852e+06	1.71851e+06	1.58602e+06	1.88632e+06	1.48047e+06	2.11678e+06	1.60864e+06	2.04466e+06	1.84876e+06	1.80889e+06	1.81298e+06	1.8457e+06	1.80555e+06
71.8264__297.37	314855	240281	295035	284521	270994	315607	309894	311164	659284	329900	285343	0	270788	244883	602039	541103	503786	542320	554900	557430	325491	259827	315327	356759	266340	326726	297683	324252	303452	269255	555276	292824	300915	554567	297213	1.17502e+06	1.229e+06	1.16935e+06	1.11103e+06	1.22074e+06	1.12016e+06	1.21516e+06	1.11217e+06	1.00038e+06	1.11954e+06	682244	942759	246553	289828
71.9371__703.47	175625	53713	118727	149021	147255	161757	178110	141863	676447	176274	85674.7	0	115519	46363	436055	509758	486876	445562	477818	436756	152465	175542	259135	266199	112741	158536	194895	161890	163452	212207	558695	166641	148424	556329	171244	1.2348e+06	1.42065e+06	1.26476e+06	1.28873e+06	1.3992e+06	1.32067e+06	1.51823e+06	1.41562e+06	1.22172e+06	1.44659e+06	791409	1.14387e+06	107210	139397
71.9378__297.51	60625	45677.1	43209.5	35721.7	50620.8	74542.5	54860.8	79503.5	154391	80698.3	41992.4	0	45279.5	32378.3	139197	146478	132572	148800	147685	139084	84877.8	41963.2	66648.1	83527.8	50562.4	68628.3	55001.6	57777.8	50295.7	52377	133293	77873.8	49159.4	113102	61459.3	335165	314227	333977	289915	313766	314506	358823	299452	252570	301213	168015	253346	39480.6	67588.8
72.0286__34.85	915208	1.244e+06	1.23611e+06	1.32859e+06	1.37928e+06	1.18903e+06	1.32067e+06	2.08989e+06	825411	1.46969e+06	1.25462e+06	1.16356e+06	1.21124e+06	1.78279e+06	1.37365e+06	1.51376e+06	1.42795e+06	1.55988e+06	1.42757e+06	1.54951e+06	315494	326556	311787	292876	341867	271759	277723	297465	370218	344929	359899	323655	363595	314567	313136	2.02771e+06	2.38362e+06	2.53573e+06	2.97187e+06	2.60445e+06	2.53571e+06	2.23127e+06	2.40614e+06	2.11717e+06	2.13079e+06	2.64784e+06	2.35175e+06	2.12134e+06	2.25992e+06
72.0486__703.7	7864.14	0	0	8165.03	9614.23	0	0	0	106351	0	0	0	0	0	32309.7	42496.7	39287.1	63115.1	59715.5	44685.4	20153.2	6889.97	24079.1	8453.42	0	0	7817.85	7698.73	0	0	78810.2	0	0	58731.1	0	266097	349497	327415	268601	340314	249510	361599	335684	150451	313971	84611.1	303291	0	0
72.0815__989.81	3.43831e+07	2.87968e+07	3.49673e+07	2.51559e+06	3.13077e+07	4.76467e+07	5.32413e+07	4.23799e+07	5.06035e+07	4.60013e+07	2.86815e+07	5.07976e+07	3.49234e+07	3.1067e+07	2.60175e+07	4.06438e+07	2.53048e+07	4.23878e+07	3.75948e+07	3.79889e+07	4.07005e+07	4.39726e+07	4.8812e+07	4.61012e+07	2.47901e+06	4.22092e+07	4.98197e+07	3.00654e+07	5.09135e+07	3.71223e+07	2.33954e+06	4.57439e+07	4.73241e+07	2.5016e+07	4.06011e+07	4.14685e+07	3.13468e+07	2.94621e+07	3.54323e+07	4.53899e+07	2.88122e+07	3.65252e+07	3.14413e+07	4.0808e+07	5.19711e+07	4.04088e+07	2.39282e+06	4.65722e+07	2.64449e+07
72.0815__43.49	1.60757e+08	1.19663e+08	1.23164e+08	1.15053e+08	1.38939e+08	1.68573e+08	1.13177e+08	1.27158e+08	1.64104e+08	1.88407e+08	1.85568e+08	1.43883e+08	1.33758e+08	1.94314e+08	1.48362e+08	1.45064e+08	1.48502e+08	1.52642e+08	1.52064e+08	1.47437e+08	1.70007e+08	1.19599e+08	1.28537e+08	1.24713e+08	1.20978e+08	1.4682e+08	1.72391e+08	1.17643e+08	1.32862e+08	1.69888e+08	1.929e+08	1.92246e+08	1.49445e+08	1.42438e+08	2.06183e+08	1.59566e+08	1.19572e+08	1.197e+08	1.12605e+08	1.1087e+08	1.34573e+08	1.54759e+08	1.08442e+08	1.12331e+08	1.59379e+08	1.87602e+08	1.73107e+08	1.36774e+08	1.25929e+08
72.2682__193	346772	320246	349949	334719	317581	163564	335312	359840	285856	299691	294520	0	327321	295613	317456	287979	323938	264911	248227	209136	325354	333933	395208	314930	325940	339404	355934	314035	290398	355152	289368	372634	333879	302066	312000	214374	169971	240326	249131	238729	264922	233648	251130	192468	212561	245832	238654	206152	204496
72.2711__820.78	0	0	0	0	0	0	0	0	0	0	0	0	0	0	1.51273e+06	1.49601e+06	1.23801e+06	1.64226e+06	955932	1.71106e+06	0	0	0	0	0	0	0	0	0	0	0	0	0	0	0	4.21275e+06	5.89699e+06	1.21081e+06	4.11901e+06	1.97402e+06	1.66595e+06	1.2072e+06	2.643e+06	1.02962e+07	3.76413e+06	4.01009e+06	2.30443e+06	3.6863e+06	2.12832e+06
72.3482__42.72	496185	661380	717400	643567	722735	663533	632305	606993	646316	586481	498251	833748	675357	980730	0	0	78501.2	15904	88695	30370.1	0	0	0	0	0	0	0	0	0	0	0	0	0	0	0	31136.1	0	28255.7	31145.8	0	0	0	0	0	0	0	0	0	0
72.3769__297.47	69135.9	51892.8	24159.2	60300.8	52800.7	62402.5	88706	53459.4	135178	74136	60308.2	0	61369.3	29364.5	123695	146490	126233	138098	141966	140799	84674.2	34704.3	78156.5	70038.7	46883.2	49199.9	45051.6	88930.3	61996.8	79489	135282	59955.3	78462.7	111178	73252.8	339483	312130	308334	306704	336701	316466	321050	335423	271036	308050	184469	306391	38581.5	72418.2
72.4902__179.74	2.39036e+06	2.18155e+06	2.28629e+06	2.9355e+06	2.51425e+06	2.79428e+06	3.18508e+06	2.83153e+06	2.33417e+06	2.68736e+06	2.3964e+06	46256.1	2.81321e+06	2.19936e+06	2.52533e+06	2.22432e+06	2.3256e+06	2.34801e+06	2.40585e+06	2.44874e+06	2.47511e+06	2.36917e+06	3.03615e+06	2.47316e+06	2.45753e+06	2.46628e+06	2.65314e+06	2.46115e+06	2.51111e+06	2.46299e+06	2.1622e+06	2.65767e+06	2.36039e+06	2.19018e+06	2.39015e+06	2.45951e+06	2.4196e+06	2.55132e+06	2.58391e+06	2.73786e+06	2.62732e+06	2.6708e+06	2.20879e+06	2.30281e+06	2.48804e+06	1.86168e+06	2.69307e+06	2.0423e+06	1.82564e+06
72.491__635.64	0	0	0	0	0	0	0	0	0	0	0	0	0	0	1.56186e+06	1.52466e+06	1.56001e+06	1.51881e+06	1.53919e+06	1.54296e+06	0	0	0	0	0	0	0	0	0	0	0	0	0	0	0	4.65366e+06	6.89925e+06	9.62773e+06	9.59268e+06	3.31827e+06	3.0505e+06	6.24265e+06	4.50967e+06	5.76217e+06	3.07039e+06	4.23814e+06	3.05907e+06	4.44928e+06	2.3992e+06
72.4999__895.24	148293	76611.4	66299.7	105088	49589.5	179863	214018	92362.6	476576	79976.3	54454.1	0	61664.3	11522.1	429613	426921	380093	272209	349846	438576	247987	143508	286646	309456	76534.8	158121	176456	213616	185554	179470	647824	93818.2	211035	747010	123094	1.11925e+06	487794	967520	1.00253e+06	1.07028e+06	930949	1.00609e+06	997657	795064	1.04764e+06	457509	944721	110053	145965
72.5__981.11	1.15156e+06	876215	809954	1.01448e+06	1.09162e+06	1.02769e+06	1.12703e+06	1.08502e+06	3.00814e+06	886567	735140	0	1.10547e+06	845002	1.81326e+06	1.711e+06	1.91173e+06	1.70734e+06	1.72582e+06	1.79047e+06	1.02911e+06	865811	1.06487e+06	1.1767e+06	789372	939099	1.07164e+06	958970	910803	1.08433e+06	2.08246e+06	1.03759e+06	1.03111e+06	2.30461e+06	898405	3.7473e+06	4.05021e+06	3.29702e+06	3.35454e+06	3.51629e+06	3.44423e+06	3.71027e+06	3.36079e+06	3.75702e+06	3.88031e+06	2.60727e+06	3.60077e+06	725217	777353
72.6017__179.66	631191	584834	616364	795770	674004	762467	897280	785616	625451	770673	666351	0	791905	596599	680547	588891	607624	617735	649848	648230	688022	629733	823840	700973	663117	653461	721063	666540	670549	654383	557472	717542	638779	559171	639445	629673	616622	681345	698874	750553	678222	691537	572148	581857	691106	508499	726377	542904	370286
72.6025__635.67	0	0	0	0	0	0	0	0	0	0	0	0	0	0	438155	445382	415858	378864	427281	421776	0	0	0	0	0	0	0	0	0	0	0	0	0	0	0	1.40088e+06	2.17412e+06	353747	454587	966907	900857	209596	1.3583e+06	1.78246e+06	911794	1.28566e+06	895966	1.34065e+06	665336
72.6114__981.15	399827	200339	183547	289554	301727	334968	334868	283372	938376	234032	176098	0	327066	250283	499849	530111	535966	528096	563526	501018	292141	290897	312497	326685	220102	295496	354013	253355	273885	317714	657285	307849	315240	663255	265157	1.23504e+06	1.21974e+06	1.02235e+06	1.09495e+06	1.10109e+06	1.07017e+06	1.18285e+06	1.06292e+06	1.20852e+06	1.25136e+06	791897	1.1559e+06	187639	206629
72.7239__989.97	418713	298326	367471	371279	348578	459456	485140	437191	1.47427e+06	356269	320185	0	416646	308721	828659	822595	709084	824154	833460	885818	525505	365550	624973	531599	316560	457914	476526	460782	481065	456820	1.2218e+06	428316	451669	1.19179e+06	433274	1.68498e+06	1.87818e+06	1.65836e+06	1.83851e+06	1.93652e+06	1.93451e+06	1.85126e+06	1.73142e+06	1.68677e+06	1.91206e+06	1.09791e+06	1.55803e+06	281102	515961
72.8354__990.34	85268.6	45927.9	40438.1	62673.1	15221.2	138221	91496.3	55945.5	480763	85900.7	37035.6	0	39837.8	0	219276	247787	152549	221856	235282	228431	108115	81169.5	112725	153982	32123.6	14080.8	100137	82561.5	90733.4	28028.1	400276	69875.9	52195.6	413303	81116.9	528074	599349	544949	549425	640335	616538	603329	519131	531873	582556	330446	497811	58915.6	100378
72.8647__177.61	331985	0	551320	0	0	0	0	0	0	0	0	0	0	0	267588	430172	425931	436918	260739	477392	600522	541700	949428	1.04908e+06	389158	1.16279e+06	1.1128e+06	1.11329e+06	876623	1.24089e+06	471768	1.32886e+06	967228	772364	366928	0	0	0	0	0	0	0	0	0	283986	659489	0	0	0
72.9379__27.43	1.28882e+06	1.41846e+06	1.3207e+06	1.31858e+06	1.30399e+06	1.37625e+06	1.26723e+06	1.287e+06	1.34291e+06	1.34461e+06	1.36978e+06	1.29318e+06	1.19701e+06	1.35457e+06	1.16002e+06	1.24225e+06	1.31971e+06	1.7946e+06	1.35646e+06	1.02342e+06	1.38254e+06	1.34101e+06	1.39361e+06	1.38473e+06	1.37034e+06	1.40852e+06	1.31346e+06	1.23297e+06	1.34366e+06	1.37862e+06	1.35661e+06	1.43192e+06	1.38446e+06	1.44699e+06	1.25412e+06	1.29615e+06	1.19752e+06	1.31433e+06	1.30805e+06	1.24867e+06	1.07202e+06	1.36249e+06	96642.7	1.25752e+06	1.34634e+06	1.23444e+06	1.22448e+06	1.66422e+06	2.43751e+06
73.0398__326.89	356825	430110	389898	392440	348486	373499	429442	409409	332831	373032	337050	0	404868	402098	363036	374633	348986	408002	434652	451283	248692	285454	320184	221684	277396	265169	308484	239826	281249	326276	251230	293319	272667	294901	292462	435944	454704	446461	454267	455094	506369	428371	462093	427186	495104	464641	474889	407381	420270
73.0408__179.66	724972	701207	723199	648292	721113	799772	917478	895460	613304	747913	734142	0	779740	655628	658964	669174	712193	647687	744163	740258	710536	745586	904865	628840	707943	753012	837157	690612	802423	691797	601887	806865	694758	616363	728345	597814	1.0859e+06	766548	705755	754552	751830	743116	655937	655726	855338	604937	755458	585621	688703
73.0848__43.49	8.29412e+06	5.99637e+06	6.11483e+06	5.62724e+06	7.09012e+06	8.40912e+06	6.09928e+06	5.87831e+06	8.46031e+06	9.75619e+06	9.83802e+06	7.73944e+06	7.19609e+06	1.05469e+07	7.76274e+06	7.25877e+06	7.98711e+06	7.76099e+06	7.4781e+06	7.52652e+06	9.07622e+06	6.10892e+06	7.03856e+06	6.48976e+06	6.28773e+06	7.48535e+06	9.29537e+06	6.18819e+06	7.29325e+06	9.22224e+06	1.05121e+07	9.94108e+06	7.80949e+06	7.27946e+06	1.03404e+07	8.05452e+06	5.74333e+06	5.95131e+06	5.57069e+06	5.44457e+06	7.03198e+06	7.99582e+06	5.73483e+06	5.42231e+06	7.95505e+06	8.88002e+06	8.71013e+06	6.89827e+06	6.30213e+06
73.1569__193.94	429570	732528	407934	388786	636801	370871	460987	418316	373142	682996	594205	0	714550	627668	589613	530496	352713	356146	561661	560826	657548	358845	448351	659620	405887	674945	716435	566787	601342	447563	554489	825845	415525	625052	369895	277903	428098	491218	355296	478285	619209	482838	545795	443886	575327	381790	332748	575844	500918
73.1638__534.25	2.74234e+06	1.91727e+06	2.33994e+06	2.34056e+06	2.40506e+06	2.58379e+06	2.88195e+06	2.47292e+06	6.931e+06	2.84092e+06	2.30547e+06	0	2.25557e+06	1.9988e+06	4.83254e+06	4.95637e+06	4.95833e+06	5.00789e+06	4.65616e+06	4.90231e+06	2.80635e+06	2.37557e+06	3.13972e+06	3.03092e+06	2.10839e+06	2.41739e+06	2.94425e+06	2.78123e+06	2.7451e+06	2.59725e+06	6.15224e+06	2.62033e+06	2.67465e+06	5.57111e+06	2.97522e+06	1.04347e+07	1.13537e+07	9.59455e+06	1.01662e+07	1.04983e+07	1.06051e+07	1.06936e+07	1.06214e+07	8.65644e+06	1.06636e+07	6.08849e+06	8.82645e+06	1.92088e+06	2.50077e+06
73.2741__46.6	800766	927835	1.00006e+06	940893	1.10521e+06	548313	1.00618e+06	832909	1.02757e+06	1.12598e+06	1.15375e+06	509514	1.08927e+06	1.39888e+06	338773	506680	572471	618251	711392	672749	0	0	0	0	0	0	0	0	0	0	0	0	0	0	0	791961	695004	580633	1.07646e+06	746787	807008	718036	734268	829689	648153	657995	822103	850821	530799
73.2753__534.18	832365	582022	732551	719947	680654	764393	852938	729053	2.1392e+06	829823	653481	8545.41	688878	552269	1.50184e+06	187672	194084	1.60347e+06	1.42712e+06	1.51045e+06	834069	655733	923180	910152	615212	712223	891396	831685	834539	802920	265935	758768	796229	1.73784e+06	874605	3.32392e+06	3.64787e+06	371975	3.22635e+06	476232	3.37177e+06	446956	3.28999e+06	375214	3.34755e+06	233911	363159	584362	753547
73.3801__682.33	0	0	0	0	0	0	0	0	0	0	0	0	0	0	0	0	8956.45	9591.19	30061.6	17874.8	0	0	0	0	0	0	0	0	0	0	0	0	0	0	0	189053	643070	386245	339387	255363	185512	227642	187127	591586	245885	446044	265537	304686	73563.2
73.3877__451.06	1.0563e+06	752835	900885	974142	838899	1.04715e+06	1.20611e+06	985742	2.67163e+06	1.11276e+06	857081	0	975539	717051	1.58739e+06	1.5825e+06	1.53261e+06	1.43821e+06	1.51322e+06	1.46541e+06	1.11016e+06	849528	1.23853e+06	1.1622e+06	826471	975215	1.01961e+06	979721	1.06452e+06	961707	2.15599e+06	973473	1.04752e+06	2.06427e+06	1.02182e+06	2.75021e+06	2.97991e+06	2.77261e+06	2.64894e+06	2.81732e+06	2.80997e+06	2.8994e+06	2.74464e+06	2.36569e+06	3.02388e+06	1.57047e+06	2.24051e+06	781943	1.00514e+06
73.4322__193.95	427021	394403	421349	422250	235811	392214	458456	440384	364185	378976	380204	0	230184	382151	316254	345579	371369	341770	342062	331324	401485	422913	481483	369506	417154	387024	433643	372427	378271	417693	333277	430308	356215	370117	389722	271221	231756	288021	302458	293949	345122	279036	310303	241503	276855	242278	318218	367268	180132
73.4992__451.01	278267	174409	243540	234266	188362	273277	292904	246231	722480	302341	211270	0	252538	172949	381052	502260	460095	377457	429749	418350	297125	194158	321050	266899	208078	267134	276879	243352	279646	245406	573459	258708	224574	556326	224692	807309	865888	769818	725773	830269	829103	844355	815840	671133	849923	451671	664885	178765	256187
73.5324__34.65	1.44319e+07	1.67647e+07	1.23904e+07	1.54012e+07	1.54544e+07	1.65563e+07	1.71965e+07	1.41799e+07	1.40825e+07	1.5102e+07	1.51555e+07	1.48173e+07	1.91314e+07	1.49373e+07	1.57478e+07	1.52884e+07	1.63245e+07	1.57224e+07	1.43187e+07	1.62278e+07	1.45294e+06	1.45609e+06	1.50158e+06	1.34016e+06	1.73984e+06	1.41212e+06	1.40539e+06	1.36135e+06	1.83609e+06	1.70747e+06	1.6314e+06	1.49477e+06	1.79686e+06	1.79928e+06	1.47859e+06	2.25396e+07	2.64806e+07	2.63936e+07	2.6872e+07	2.65103e+07	2.41698e+07	2.87859e+07	2.70055e+07	2.5808e+07	2.68351e+07	3.06455e+07	2.41827e+07	2.75253e+07	2.7369e+07
73.6965__182.72	0	0	381521	0	0	0	0	0	0	0	0	0	0	0	293878	296636	301089	300898	308345	301363	819805	1.31181e+06	364651	743830	2.05306e+06	1.3818e+06	438683	743160	212564	400018	600218	700180	406000	1.09047e+06	1.31804e+06	0	0	0	0	0	0	0	0	0	0	0	0	0	0
73.7143__534.25	821845	579328	351388	691363	721339	725182	823255	696394	1.82199e+06	775736	621707	0	729525	541985	1.52448e+06	1.43144e+06	1.5497e+06	1.31282e+06	1.45446e+06	1.41053e+06	756612	541887	863569	915291	666831	854856	752963	784656	787013	741192	1.56904e+06	742913	799851	1.78879e+06	853107	3.22311e+06	3.60269e+06	3.24734e+06	3.26667e+06	3.56574e+06	2.94354e+06	3.31748e+06	3.3576e+06	2.90583e+06	2.96952e+06	1.79501e+06	2.70207e+06	547029	781769
73.8258__534.21	174838	103351	140847	134691	155432	174753	206951	175735	485095	219668	100366	0	158937	77408.3	413556	330595	403916	359556	412707	382616	201389	110849	203570	206962	132315	200159	179164	179136	170154	173662	427197	158566	212940	502274	178300	948047	1.09556e+06	958132	953114	1.07667e+06	887526	1.05534e+06	988322	851608	885491	515389	808271	128759	204796
73.9383__451.13	203378	111923	162638	173395	125594	156809	226294	173318	567812	200173	181519	0	152987	133200	359480	328906	302110	366625	292048	317593	218092	160070	201170	246186	170568	189141	191221	229982	210009	208411	526588	169610	247227	530823	175225	546966	635023	615556	588856	678169	638537	659575	611226	458300	606247	336259	628566	118346	177167
74.0442__552.82	0	4532.12	0	0	0	0	0	0	0	0	0	0	0	0	22844.3	66811.2	24413.5	41133.4	73627.5	36095.5	0	0	0	0	0	0	0	0	0	0	0	0	0	0	0	569955	533693	998270	347394	433775	160647	515185	562874	829060	423619	280749	316656	553569	258819
74.0483__681.77	0	0	0	0	0	0	0	0	0	0	0	0	0	0	7.08469e+06	6.7539e+06	7.02914e+06	6.97339e+06	7.11514e+06	6.97102e+06	0	0	0	0	0	0	0	0	0	0	0	0	0	0	0	1.62837e+07	3.14008e+07	2.95559e+07	3.14161e+07	2.0885e+07	1.75654e+07	2.23548e+07	1.63437e+07	2.35877e+07	1.54836e+07	2.34082e+07	1.56969e+07	1.93517e+07	1.23737e+07
74.06__315.02	1.59438e+06	1.5e+06	1.55752e+06	1.71744e+06	1.47846e+06	1.70026e+06	1.51762e+06	1.55852e+06	1.61253e+06	1.56912e+06	1.66619e+06	1.64689e+06	1.65352e+06	1.55981e+06	1.60756e+06	1.61938e+06	1.47613e+06	1.60043e+06	1.57754e+06	1.61246e+06	1.5469e+06	1.52139e+06	1.67783e+06	1.57843e+06	1.65922e+06	1.52664e+06	1.53972e+06	1.5179e+06	1.61377e+06	1.4983e+06	1.48936e+06	1.5805e+06	1.6533e+06	1.52761e+06	1.66373e+06	1.55203e+06	1.6046e+06	1.58987e+06	1.56419e+06	1.60579e+06	1.5273e+06	1.64468e+06	1.69011e+06	1.6782e+06	1.59854e+06	1.52235e+06	1.56536e+06	1.63272e+06	1.51214e+06
74.0607__984.97	3.7445e+07	2.35612e+06	2.9526e+06	2.33324e+07	2.42149e+06	2.03644e+06	3.26337e+06	3.07274e+06	1.404e+07	2.37005e+07	1.6256e+06	2.88909e+06	2.16351e+06	2.88184e+06	4.52511e+07	1.54326e+07	3.01959e+06	1.77348e+07	1.75764e+06	2.19576e+06	2.82973e+06	4.10071e+06	3.12902e+06	3.13371e+06	2.09789e+06	1.62615e+06	2.32376e+07	2.13377e+06	2.55225e+07	2.29703e+06	4.27392e+06	2.92375e+06	1.19884e+07	1.99422e+06	2.57232e+06	1.26958e+07	3.10802e+06	4.37659e+07	2.78839e+06	2.6585e+07	3.53672e+06	9.06515e+06	1.67967e+06	2.23035e+06	3.67185e+07	4.00628e+07	4.13794e+07	2.12536e+06	4.53793e+07
74.0607__42.45	2.35956e+07	2.43369e+07	2.43221e+07	2.2714e+07	2.15795e+07	2.15746e+07	2.63924e+07	2.11982e+07	2.3747e+07	2.22912e+07	1.86688e+07	1.98454e+07	1.99897e+07	1.67463e+07	1.90564e+07	1.87099e+07	1.88456e+07	1.8233e+07	1.86003e+07	1.82329e+07	3.76653e+07	3.97583e+07	3.76571e+07	3.22756e+07	3.15613e+07	3.16091e+07	3.17332e+07	4.42435e+07	4.50219e+07	4.0473e+07	3.53187e+07	3.10105e+07	3.51836e+07	2.90863e+07	3.38505e+07	1.37112e+07	1.30477e+07	1.32224e+07	1.14276e+07	1.20117e+07	1.21121e+07	1.10227e+07	1.28516e+07	1.27182e+07	1.32778e+07	1.29661e+07	1.15547e+07	1.1999e+07	1.07997e+07
74.1598__681.74	0	0	0	0	0	0	0	0	0	0	0	0	0	0	289357	263753	2.23763e+06	2.19773e+06	2.25285e+06	323702	0	0	0	0	0	0	0	0	0	0	0	0	0	0	0	5.44755e+06	1.8343e+06	1.71035e+06	1.87619e+06	7.21682e+06	939945	1.24958e+06	5.53959e+06	8.12813e+06	803769	1.28654e+06	840534	6.52655e+06	644805
74.2641__631.79	0	0	0	0	0	0	0	0	0	0	0	0	0	0	0	0	0	14133	5168.51	34810.1	0	0	0	0	0	0	0	0	0	0	0	0	0	0	0	76835.9	169228	405773	194340	198528	254836	325859	260912	337039	183564	254850	293581	368998	185171
74.5011__875.39	534407	252297	314471	289937	413912	437681	522853	386663	1.63927e+06	410192	316651	0	153537	200308	882400	956495	824442	388517	815680	803916	540420	434997	624146	542473	182131	233917	471838	401922	488277	395241	1.43016e+06	368196	485363	1.41587e+06	447402	1.87941e+06	2.26788e+06	1.9773e+06	1.8251e+06	2.08955e+06	1.94267e+06	1.89841e+06	1.8772e+06	1.48001e+06	1.83991e+06	924278	1.49499e+06	307421	408881
74.5312__34.71	1.72485e+06	2.28679e+06	1.59633e+06	1.85879e+06	2.2866e+06	2.07469e+06	2.19174e+06	1.7759e+06	1.98295e+06	2.0377e+06	1.57109e+06	1.59554e+06	2.68092e+06	1.97772e+06	2.39419e+06	1.95798e+06	2.15703e+06	2.27219e+06	1.91421e+06	1.99706e+06	182142	157106	177142	171980	156707	163334	182084	122479	204871	213806	215812	169065	209223	165950	184760	2.96523e+06	3.87059e+06	3.69308e+06	3.74618e+06	3.71459e+06	3.4858e+06	3.79953e+06	3.62351e+06	3.07611e+06	3.41966e+06	3.75012e+06	3.05785e+06	3.32942e+06	3.32273e+06
74.6126__875.44	34149.7	11526	0	0	13893.7	21437.4	76898.9	21633.2	361357	30464.6	14536	0	22371.1	11526.7	140176	154912	96903.5	108531	108444	149809	54313.1	24153.5	60665.9	74140.3	0	26865.8	64413.4	62611.7	0	43250.3	324936	0	0	293096	12623.9	485713	582297	528340	486276	250209	462984	495004	572241	359155	459872	166081	433308	0	29056
74.7135__821.01	0	0	0	0	0	0	0	0	0	0	0	0	0	0	291104	274996	210656	151181	478289	446689	0	0	0	0	0	0	0	0	0	0	0	0	0	0	0	794113	1.08988e+06	783219	754171	1.34615e+06	1.33563e+06	843611	493080	2.91915e+06	917055	3.32359e+06	2.47177e+06	518894	519366
74.7142__193.92	369812	358539	347991	359830	308066	321589	356780	251317	327854	333484	201827	0	300394	294141	293104	281432	308194	265106	266254	246975	333851	341010	411738	311624	365860	326441	368459	314869	306085	378988	301062	370370	311124	348225	323293	194342	140700	209443	256982	208036	262120	207165	205851	181121	216927	140362	244736	271247	157666
74.9334__635.59	0	0	0	0	0	0	0	0	0	0	0	0	0	0	36317.3	13559.1	33836.7	43260.1	32179.8	47791.9	0	0	0	0	0	0	0	0	0	0	0	0	0	0	0	372226	709252	1.01968e+06	1.01239e+06	239126	230917	579507	179207	476891	218530	327261	192872	352024	141567
74.9409__393.89	174167	147494	153622	201338	119141	157614	207871	140039	433305	209511	126116	0	162641	123095	339760	348365	329077	315967	346171	364180	167679	149918	207323	193654	141408	196291	215888	192977	199812	110756	385749	170843	203153	387035	174443	636310	770360	727283	734339	823984	745111	795290	737901	606066	713435	386559	631541	126296	169398
74.9761__34.79	3.52931e+06	3.60701e+06	3.42579e+06	3.43017e+06	3.41467e+06	3.5629e+06	3.15479e+06	3.31261e+06	3.62337e+06	3.32334e+06	3.65493e+06	3.18274e+06	3.40094e+06	3.32935e+06	2.11475e+06	1.97786e+06	2.2092e+06	2.20927e+06	2.37202e+06	2.16692e+06	147325	119816	134634	134912	112994	127059	108223	136966	153363	125222	137911	145294	120190	129703	143894	2.20118e+06	1.97086e+06	2.02267e+06	2.09131e+06	2.30278e+06	2.24063e+06	2.17124e+06	2.26039e+06	1.76095e+06	2.53311e+06	2.26307e+06	2.27037e+06	1.9816e+06	1.90308e+06
75.0517__875.28	19966.3	0	10309.2	10447.5	0	44956.6	44822.1	9271.19	506302	26968	0	0	10857.8	0	169150	112601	169823	167671	253090	138478	79594.2	31111.3	56129.5	132605	25150.7	53361.3	0	8664.76	0	20089.7	305294	11319.4	32910.3	360304	30793	576166	731150	607584	701995	727076	675537	539630	640802	455355	717382	242981	501430	0	9858.69
75.0524__394.02	0	7068.7	0	0	0	8328.42	0	0	82177.8	9348.86	0	0	0	11941.9	25996.9	9238.67	9082.64	35642.8	70320.3	64757.6	16545.1	0	8164.34	9437.06	0	0	9556.21	0	0	8323.35	48136.4	9308.89	0	44609.9	15875.6	126364	195045	188918	190276	215835	184137	183499	223186	159092	178651	97288	155987	5722.5	7041.5
75.0909__167.12	428423	0	0	0	0	0	0	0	0	0	0	0	0	0	791140	795482	776112	749558	781072	848622	4.48178e+06	2.82322e+06	577245	1.52338e+06	3.47473e+06	2.45645e+06	846199	4.17219e+06	1.02014e+06	2.26431e+06	1.35968e+06	1.34661e+06	2.09895e+06	1.59139e+06	3.60432e+06	0	1.21193e+06	0	0	0	0	0	98468.2	0	916183	0	0	0	2.12347e+06
75.1466__167.08	199451	0	0	0	0	0	0	0	0	0	0	0	0	0	465456	501807	498815	438044	481149	503415	2.89342e+06	578561	361659	914568	2.14729e+06	1.57176e+06	518626	904579	667037	475827	862895	815527	1.3314e+06	1.01888e+06	2.3326e+06	0	744301	0	0	0	0	0	38559	0	548512	0	0	0	1.25814e+06
75.4892__330.1	861694	943179	917685	851391	763549	860999	916642	862554	809956	839939	804036	0	909385	769631	790054	770842	788911	845836	936072	971756	525355	603575	772326	580194	660171	633274	710885	615227	662323	753291	545692	670791	602426	666435	678187	875501	938389	904245	905059	973400	1.13917e+06	901567	1.0022e+06	937717	962194	827016	1.03549e+06	864200	919845
75.4915__394.08	0	7208.53	0	0	8957.08	0	0	9068.81	34257.6	0	0	0	0	0	19875.1	0	9159.42	45371.3	42361.1	38303.1	0	0	0	0	0	0	0	0	0	0	35282.4	17211.2	0	9240.03	0	99948.7	202939	177711	116379	206645	189166	184825	152263	147222	186856	85871.1	151461	0	16172.4
75.6007__329.54	173283	231417	205664	191983	167335	167679	180143	172794	189036	182266	157774	0	220239	179602	139917	164997	160698	202587	229868	232831	49705.6	80027.7	97165.2	56095.7	66657.4	121962	120204	51232.8	77766.8	121882	69523	113471	104178	97390.3	111005	171541	211523	188683	204988	215270	297551	191809	258569	232809	225706	182214	264387	207951	201530
75.6028__194.85	671721	656987	632306	623388	576568	633887	724799	686123	642586	657739	555336	0	707329	614435	580151	504089	558442	553526	565749	514133	672593	659308	690635	654573	637664	633174	673159	542432	584144	714938	560444	779693	694887	690751	614139	405634	410000	400712	523125	438416	521503	413292	513199	385187	485154	351263	501960	566016	498429
75.6048__179.64	1.06267e+06	977852	989638	954958	1.00766e+06	1.14039e+06	1.30289e+06	1.26776e+06	879232	1.00332e+06	985836	0	1.0543e+06	883500	938236	917235	961081	821858	868296	892308	975561	993680	1.20571e+06	910931	1.03739e+06	1.04655e+06	1.12443e+06	1.02028e+06	1.06544e+06	976093	860769	1.1219e+06	997165	867178	1.03739e+06	778813	818623	939003	909056	1.00592e+06	928115	977292	770987	831744	649291	661387	929040	697272	565139
75.6056__823.39	0	0	0	0	0	0	0	0	8031.98	0	0	0	0	0	621986	582912	678565	621630	607016	663735	0	0	0	0	0	0	0	0	0	0	0	0	0	0	0	3.12278e+06	2.10416e+06	3.75644e+06	4.29275e+06	1.7796e+06	1.8155e+06	2.85679e+06	2.25806e+06	1.92267e+06	1.88794e+06	1.82091e+06	1.41105e+06	1.93651e+06	487359
75.6585__194.86	417070	459302	417417	406316	408683	401794	451407	405312	358836	422661	349835	0	375590	318147	410809	320339	333534	331477	339357	316779	429744	417826	424090	379277	393852	451119	438283	314422	362795	459506	340474	496328	438471	414345	382255	213605	239082	277177	339791	280852	316510	281829	318137	246755	342496	194209	313652	386577	142575
75.7163__179.47	299491	270353	301158	275382	283266	310717	380311	366669	258281	297361	271384	0	284917	228913	263004	260096	308296	239841	258969	257373	279739	331356	363666	256672	250449	316849	327101	289746	313305	290942	281015	336599	275370	250987	278031	237454	227561	273522	259331	294971	285997	237261	212015	225502	159162	168038	244859	202139	135243
75.717__823.54	0	0	0	0	0	0	0	0	0	0	0	0	0	0	46641.5	28942.4	12265.5	54978.5	57495.2	127412	0	0	0	0	0	0	0	0	0	0	0	0	0	0	0	928506	613770	1.10332e+06	1.33856e+06	480300	492298	873704	622822	589314	535630	458846	411927	554063	160963
76.0764__41.46	6.76953e+06	1.21562e+07	6.46752e+06	7.42894e+06	7.76628e+06	4.74949e+06	6.13695e+06	1.24533e+07	6.99296e+06	7.54385e+06	3.77086e+06	4.291e+06	1.12267e+07	4.56506e+06	3.91746e+06	4.17309e+06	4.13571e+06	3.8139e+06	3.99533e+06	4.18111e+06	6.48227e+06	1.16744e+07	6.40643e+06	5.1391e+06	6.72685e+06	6.83247e+06	4.68399e+06	5.75125e+06	1.1278e+07	6.67916e+06	6.50986e+06	3.51383e+06	4.34113e+06	1.04884e+07	4.62217e+06	220216	912305	39110.8	0	66353.8	205349	73030	0	498930	479862	356610	89475.8	36332.9	69832.2
76.1637__532.03	126634	68388.7	67647	85568.2	99530	69045.8	107495	60502.2	322220	110564	68923.9	0	66991.2	16048.6	286405	225704	259037	266935	223665	223721	102664	78701.6	129290	107818	69445.8	80542.5	93059.3	62156.8	76288.9	53440.2	296004	80884.5	73085	264288	100265	651343	729435	621250	634660	667584	585573	643826	600938	508146	585170	290412	506971	54410.8	95839.6
76.2783__699.63	482205	178840	201642	410624	426839	500267	513000	467221	1.46451e+06	467952	407358	0	459529	265454	1.21084e+06	1.13487e+06	1.22278e+06	1.33083e+06	1.18103e+06	1.31109e+06	464001	230550	639471	550320	368769	508650	542664	504511	564669	456111	1.33834e+06	481719	530240	1.36801e+06	454531	3.00611e+06	3.35244e+06	2.97114e+06	2.976e+06	3.26645e+06	2.98598e+06	3.0401e+06	3.04979e+06	2.60137e+06	2.83172e+06	1.5316e+06	2.4497e+06	211618	372958
76.3898__699.89	45611.7	9146.36	38633	11360.4	27909.9	29045.3	30063.5	43239.9	353168	12334.4	8088.64	0	32276.8	0	293899	228707	325350	329684	268655	221522	57219.9	70658.4	107054	114148	0	49879.6	58491.4	63586.9	42107.7	78797.5	349147	29876	46016.6	365277	40886.1	828603	928689	895011	855511	955970	819495	863066	819950	709290	693062	324023	651963	12764.4	34462.3
76.4907__681.82	0	0	0	0	0	0	0	0	0	0	0	0	0	0	668599	622610	692542	713875	633471	603746	0	0	0	0	0	0	0	0	0	0	0	0	0	0	0	2.06111e+06	4.53961e+06	4.08309e+06	4.51674e+06	2.77734e+06	2.0991e+06	2.98179e+06	1.97569e+06	3.11713e+06	1.77659e+06	2.93781e+06	1.71166e+06	2.2707e+06	1.26938e+06
76.6022__681.95	0	0	0	0	0	0	0	0	0	0	0	0	0	0	96985.9	73331.9	147946	108794	148813	89632.3	0	0	0	0	0	0	0	0	0	0	0	0	0	0	0	542152	1.35675e+06	1.26647e+06	1.38855e+06	851928	598085	867406	563833	971924	517483	906533	483249	620114	303595
76.7182__297.66	161469	142501	151651	132668	135420	167680	156069	163926	311306	180314	142551	0	118943	121193	296317	265245	247921	299933	273430	278100	183464	149649	161821	179088	125395	174056	139238	164765	140484	133814	238847	154927	155429	281783	152767	580980	597844	604060	538248	587152	576848	631486	543413	468656	540638	334413	487438	136325	132709
76.8289__699.36	71268.9	28680.2	29748.1	25490.6	21132.7	37170.4	64685.2	21284.1	394300	32465.3	0	0	44549.3	0	320375	303587	273833	277809	294631	263305	43090.2	63153.6	133487	100681	0	40591.9	23798.1	80910.7	33049.3	0	324867	30162.6	13484.6	319583	28789.9	899039	530785	878080	893735	916061	875522	988004	1.01275e+06	788148	872719	435759	716669	1.06217e+06	36025.8
77.0385__146.83	935489	923382	842844	892133	1.03283e+06	1.06785e+06	1.07244e+06	1.28778e+06	1.06941e+06	979375	1.06604e+06	1.1629e+06	819226	972702	943815	814361	979829	1.09066e+06	897151	971605	1.09472e+06	612321	1.07487e+06	871750	885006	1.14353e+06	1.17134e+06	913494	1.1482e+06	1.00967e+06	1.09243e+06	1.06042e+06	1.14327e+06	920573	1.05141e+06	928782	666648	742246	780856	777166	769858	863691	801061	1.01001e+06	638406	624035	760114	725651	532401
77.1629__878.49	0	0	0	0	0	0	0	0	0	0	0	0	0	0	3.2114e+06	3.15737e+06	3.1172e+06	3.2115e+06	3.20608e+06	3.24875e+06	0	0	0	0	0	0	0	0	0	0	0	0	0	0	0	9.58952e+06	1.14005e+07	1.1788e+07	1.44466e+07	1.17417e+07	1.0205e+07	1.07138e+07	8.33368e+06	9.0887e+06	9.63494e+06	1.05356e+07	7.80242e+06	1.01225e+07	4.90894e+06
77.2744__878.33	0	0	0	0	0	0	0	0	0	0	0	0	0	0	736641	933881	1.01369e+06	936012	866405	980258	0	0	0	0	0	0	0	0	0	0	0	0	0	0	0	164589	3.93165e+06	4.15654e+06	5.10068e+06	4.12052e+06	3.46968e+06	3.71715e+06	2.77796e+06	2.98889e+06	3.35439e+06	427542	2.63441e+06	225489	1.53384e+06
77.3811__329.49	167234	211745	221549	223835	145665	185800	195541	191107	159975	177630	170307	0	213375	183124	135523	69707.6	181426	192688	223064	210093	18005.1	63792.7	103823	64847.2	98970.7	60787.9	77426.7	78986	82038	116374	46503.3	87051.3	93650.2	153821	109565	195689	227981	232792	218726	233142	321167	190326	271598	211107	219616	187387	263627	208422	210656
77.382__181.8	1.1901e+06	1.15869e+06	1.11433e+06	1.37816e+06	1.17962e+06	1.22748e+06	1.64035e+06	1.27279e+06	990691	1.18179e+06	1.0573e+06	5318.95	1.28689e+06	1.03862e+06	1.06196e+06	1.04286e+06	1.06743e+06	1.1299e+06	1.07641e+06	1.0621e+06	1.16475e+06	1.10261e+06	1.41643e+06	1.10176e+06	1.18515e+06	1.11838e+06	1.30721e+06	1.16309e+06	1.05681e+06	1.13734e+06	955986	1.24464e+06	1.21291e+06	977686	1.07653e+06	1.10565e+06	991863	1.03031e+06	1.15583e+06	1.18874e+06	1.19421e+06	1.1598e+06	938076	1.11306e+06	992895	868932	1.12539e+06	907010	930771
77.3917__890.1	65873.1	50435.2	27950.6	38448.6	51581.8	167947	133956	54696.7	775097	88804	16391.8	0	43690.8	13621.5	379941	383822	363251	359887	297757	330205	152941	70292.9	212019	185478	92281.8	118185	99296.9	133516	87811.5	69838.7	604710	95648.4	78279.9	571175	103586	927550	1.06688e+06	1.00455e+06	892877	971904	985266	797224	952021	744027	999990	434266	806133	42061	101901
77.3918__977.78	290061	742596	831805	917605	1.0714e+06	996160	1.08391e+06	966263	1.05719e+06	1.01879e+06	711933	0	1.07809e+06	822522	654460	663586	659986	640552	668579	614081	874385	857193	1.02087e+06	1.10418e+06	731174	268687	327757	940870	849102	1.02509e+06	2.10871e+06	922527	1.02587e+06	793360	875542	4.99583e+06	1.987e+06	1.51057e+06	1.55841e+06	1.55455e+06	1.58035e+06	1.63806e+06	1.58942e+06	1.65382e+06	1.83033e+06	1.09382e+06	1.53562e+06	680598	919595
77.4935__181.55	347526	329926	308772	406776	317686	346988	445288	361279	275857	351588	297678	0	367501	296527	295338	293451	289082	335148	268735	318023	324226	337119	411869	309574	337944	331517	361724	334069	323251	307004	269581	357243	334815	271446	315101	292399	290833	255252	323872	320071	330543	330060	241687	333059	253758	250214	299024	261404	267746
77.6158__988.23	379724	367669	283193	307607	355892	438158	486572	393229	1.5271e+06	398781	281308	0	384666	256870	33096.6	830057	760925	757834	742936	789457	379247	310465	506615	472380	334458	353854	353426	402670	466619	368515	1.21834e+06	366396	364094	1.11914e+06	379147	1.72611e+06	1.999e+06	1.73056e+06	1.77461e+06	1.88441e+06	1.82441e+06	1.81303e+06	1.69634e+06	1.49586e+06	1.82183e+06	928250	1.38715e+06	274715	242615
77.6986__185.24	278219	0	7436.65	0	0	0	0	0	0	0	0	0	0	0	2.21537e+06	2.33728e+06	538367	541343	1.51245e+06	2.18592e+06	2.01409e+06	2.10529e+06	972683	1.10476e+06	2.37109e+06	3.20064e+06	2.35938e+06	3.16053e+06	1.55394e+06	1.93817e+06	1.25669e+06	2.01053e+06	1.89665e+06	2.32131e+06	2.33001e+06	0	568252	0	0	0	0	0	17491	0	535236	0	0	0	573593
77.7272__987.78	76088.1	0	15646	56007.3	33675.8	62118.8	88839.6	43085.7	547989	81010.1	37691.7	0	19929.8	0	190224	259528	253290	253714	244398	221358	79636.9	13237.7	107597	107496	16579.4	44318.8	82478.6	94783	71538.7	45343.3	359364	59497	42063.7	352137	60603	553279	707555	589437	33975.7	620945	612760	75894.2	578586	522518	600372	297499	462155	69262	70574.9
77.9317__330.09	485869	513745	492176	426402	443839	425414	515327	505488	448988	491204	433816	0	488217	435006	435777	433099	432000	487094	523480	536470	335138	295630	381939	274752	383626	371835	370386	314349	361716	389140	306643	389391	341782	365380	393719	472369	528987	492172	528874	538038	630269	520782	551735	502047	554967	477142	591993	483344	566774
77.9326__181.76	340730	334423	320981	267777	293607	331503	371923	331974	219003	289879	271393	0	308522	282584	269730	251150	126593	275805	298320	130029	305081	563769	412243	295015	618171	319926	352835	301027	404038	304991	330172	481925	308954	638081	616235	234443	381804	275017	260459	239051	290579	285680	192338	78160.8	356680	219714	86111.4	86574.5	153550
78.0487__195.68	367027	582875	549054	553665	523633	578797	369884	582816	568678	596083	490490	0	423931	339967	339155	451794	492670	303983	452058	469505	562697	367176	629338	574895	541412	611990	391895	504644	558063	616071	482743	427786	563368	375332	526714	317147	287371	305461	389098	337042	410634	353238	359981	279729	370204	261032	391703	503149	446449
78.0556__532.12	1.61432e+06	1.20361e+06	1.45941e+06	1.44301e+06	1.45234e+06	1.53072e+06	1.77643e+06	1.42657e+06	3.86293e+06	1.66048e+06	1.38391e+06	0	1.30541e+06	1.18109e+06	2.79204e+06	2.86277e+06	2.86904e+06	2.89586e+06	2.70317e+06	2.81305e+06	1.67142e+06	1.37934e+06	1.77682e+06	1.71924e+06	1.2923e+06	1.44029e+06	1.6959e+06	1.66019e+06	1.62171e+06	1.51395e+06	3.45411e+06	1.54391e+06	1.5983e+06	3.04524e+06	1.77518e+06	6.07884e+06	7.07309e+06	5.61944e+06	5.88488e+06	6.20382e+06	6.05428e+06	6.27509e+06	6.19637e+06	5.02475e+06	6.19017e+06	3.3295e+06	5.1025e+06	1.1266e+06	1.48787e+06
78.1671__532.11	504075	339404	426684	462953	414696	430233	553924	460940	1.27768e+06	525712	412226	0	418570	333491	936176	877868	925698	955156	866745	890465	503057	444274	586438	541452	356816	444098	535642	500407	505852	448211	1.09017e+06	458294	480411	1.00139e+06	552816	2.05366e+06	2.37338e+06	1.81974e+06	270984	2.09785e+06	2.05645e+06	281813	2.08629e+06	220542	261340	1.04855e+06	217389	330018	465983
78.175__968.11	3.08855e+06	6.61485e+06	3.2337e+06	6.40206e+06	8.81571e+06	7.67657e+06	600250	7.87974e+06	8.91524e+06	7.68247e+06	8.38317e+06	7.09319e+06	415924	5.488e+06	2.0075e+06	4.66779e+06	6.81735e+06	7.2649e+06	1.09137e+07	8.83943e+06	8.99607e+06	7.49323e+06	8.28491e+06	6.69239e+06	6.12358e+06	4.3871e+06	4.49541e+06	2.15772e+06	4.35962e+06	4.66873e+06	4.07358e+06	5.31722e+06	6.52871e+06	4.47733e+06	4.39431e+06	6.92606e+06	6.52029e+06	8.42878e+06	7.58464e+06	8.25267e+06	9.49606e+06	9.50147e+06	8.15195e+06	1.02171e+07	1.04738e+07	9.92306e+06	1.22045e+07	1.13257e+07	9.1353e+06
78.175__954.59	7.77363e+06	8.18904e+06	7.55713e+06	8.76372e+06	8.15894e+06	207237	3.99712e+06	1.09587e+07	1.16553e+07	1.08521e+07	1.08716e+07	9.70446e+06	9.58139e+06	1.09249e+07	7.6825e+06	347105	1.55411e+07	1.01832e+07	3.55239e+06	2.17757e+07	7.68727e+06	1.91424e+07	1.13376e+07	1.48145e+07	9.24658e+06	7.16784e+06	6.86682e+06	7.7213e+06	6.88478e+06	7.22955e+06	6.73508e+06	8.31604e+06	9.62283e+06	7.00145e+06	6.71262e+06	1.07251e+07	1.04135e+07	1.48319e+07	1.10204e+07	571179	8.77003e+06	3.22447e+07	1.42216e+07	1.02651e+06	1.36363e+07	4.07338e+07	310869	1.43079e+07	1.31485e+07
78.2795__449.91	443409	321049	381800	373385	360709	408689	451650	431258	1.00472e+06	451442	369863	0	399362	297349	640068	676195	641775	626482	646409	616153	476994	345303	530331	477166	338226	398880	403862	430746	471036	181332	870767	369499	462641	759972	371822	1.1849e+06	1.32172e+06	1.1499e+06	1.13793e+06	1.25477e+06	1.26121e+06	1.23894e+06	1.17292e+06	992024	1.29504e+06	647845	1.00658e+06	345298	408219
78.324__195.79	310487	298312	358813	314585	315241	332894	363995	307391	329076	322618	294290	0	344171	275452	251981	279165	296154	298443	266010	261553	324277	341151	380785	271936	334496	330051	352393	308956	329047	359790	245871	281249	285854	345808	314716	172437	146931	161269	165109	181627	204200	181422	196709	129831	155957	124816	196098	259149	139264
78.391__449.9	82769.8	45843.2	74484.1	68472.1	49270.5	101809	104722	66022.5	282931	95599	47603.8	0	71482.4	24238.8	159217	168986	156300	162119	132570	168276	108692	32252.1	115385	132145	32148.4	51838.4	68876.4	70905.3	92959	63824.4	205790	74055.3	96857.9	185557	60109.2	354195	362135	333328	273656	321863	358584	410931	339847	284807	358533	168100	248311	38965.1	94567.2
78.6062__532.05	503844	285393	435005	457285	405598	447502	519227	244848	1.00113e+06	508859	378169	0	452280	324227	886979	824526	860664	806275	860407	821022	463824	327125	523172	547063	388648	490890	491299	448964	466220	458911	937323	443313	504565	1.00528e+06	473561	1.94595e+06	2.0961e+06	1.9259e+06	1.88413e+06	2.00374e+06	1.74165e+06	2.01844e+06	1.92085e+06	1.68349e+06	1.69944e+06	1.03689e+06	1.65698e+06	365343	466532
78.7176__532	78118.1	33089.8	69366.2	68365.2	83510	95893.5	90902.8	96671.4	305143	79160.7	55707.8	0	69552.1	27720.1	219514	210135	253286	177272	237183	225788	114385	41977.8	101769	106742	77785.9	127574	80413.8	112659	65010.2	52542.1	238758	89371	104339	244182	79451.4	622277	581853	582459	557205	595398	552295	630152	562217	481392	270291	259067	484778	76652	69145.6
78.8301__449.83	50121.9	16470.2	15477.9	26496.2	32253.3	23961.5	86066.5	45626.7	201637	37910.6	16177.1	0	32928	8628.72	110000	88235.2	89119.1	115887	106375	132974	22347.1	23712.4	45323.7	63954	14345.7	28326.8	49215.3	84158	52055	39609.3	182319	32978.7	35287.3	183619	36311.4	214493	260991	272495	265417	234254	254713	238981	264797	176442	225625	135046	245299	30944.4	52541.5
78.8641__185.11	41445.9	0	0	0	0	0	0	0	0	0	0	0	0	0	291817	329649	315478	289800	314291	295084	1.14015e+06	1.14721e+06	539314	637105	1.29632e+06	684606	508618	1.67421e+06	876410	1.07908e+06	722252	1.06183e+06	1.0274e+06	1.28536e+06	1.26114e+06	0	60984.6	0	0	0	0	0	0	0	53282.1	0	0	0	30313.2
78.9199__185.31	13703.6	0	0	0	0	0	0	0	0	0	0	0	0	0	175999	216184	161446	175363	206949	166661	776576	774822	313115	425345	819659	439035	302538	365545	547159	234850	464770	675791	666946	302033	291563	0	21860	0	0	0	0	0	0	0	0	0	0	0	8294.18
78.94__616.86	0	0	0	0	0	0	0	0	0	0	0	0	0	0	14715.8	29301	29624.8	30094.9	53352.9	49054.1	0	0	0	0	0	0	0	0	0	0	0	0	0	0	0	197329	568094	446029	443806	340373	252453	322705	230540	335478	219473	379246	210812	272235	134608
79.0185__34.7	1.95824e+08	1.95873e+08	2.11022e+08	1.90829e+08	1.8777e+08	1.87448e+08	1.94221e+08	1.97438e+08	1.82463e+08	1.85413e+08	2.01077e+08	1.94418e+08	1.89024e+08	1.79048e+08	1.2008e+08	1.23092e+08	1.37155e+08	1.31524e+08	1.11666e+08	1.29656e+08	1.63359e+07	1.62982e+07	1.69032e+07	1.6412e+07	1.68901e+07	1.63446e+07	1.68041e+07	1.66067e+07	1.75847e+07	1.66258e+07	1.66029e+07	1.66467e+07	1.68173e+07	1.67826e+07	1.68224e+07	1.31564e+08	1.31604e+08	1.26342e+08	1.15297e+08	1.21111e+08	1.22117e+08	1.11962e+08	1.26736e+08	1.22128e+08	1.3073e+08	1.19025e+08	1.38374e+08	1.22496e+08	1.17678e+08
79.3929__870.37	330235	162873	147593	188282	190611	251619	329149	225187	1.10474e+06	306198	115013	0	134577	111187	550516	252394	647076	257423	581564	254557	341423	256824	379409	390285	184898	243726	355924	307532	288921	211997	982399	216496	251257	874098	271020	1.37769e+06	470201	1.30915e+06	1.12995e+06	408015	1.3218e+06	1.37295e+06	372130	240302	1.22288e+06	636287	1.08446e+06	85904.4	210547
79.5202__34.72	8.73501e+06	7.93179e+06	8.46229e+06	7.41554e+06	8.92026e+06	8.38314e+06	7.77333e+06	7.94708e+06	8.15268e+06	8.21972e+06	8.07016e+06	8.47216e+06	7.9359e+06	8.09499e+06	4.74546e+06	4.77612e+06	5.341e+06	5.46476e+06	4.85805e+06	5.73448e+06	366461	386996	385491	375910	414375	381407	399763	393018	412891	390865	424494	387396	430499	395272	400580	5.60034e+06	5.39283e+06	5.31135e+06	5.00709e+06	4.8032e+06	5.26011e+06	3.95763e+06	4.81743e+06	5.06182e+06	5.81251e+06	4.93309e+06	5.18472e+06	5.01213e+06	4.51947e+06
79.6053__878.79	0	0	0	0	0	0	0	0	0	0	0	0	0	0	309733	260447	253082	68328.5	264044	361527	0	0	0	0	0	0	0	0	0	0	0	0	0	0	0	1.17217e+06	1.46621e+06	1.39859e+06	1.97544e+06	1.54648e+06	1.33007e+06	1.42118e+06	1.01476e+06	1.20622e+06	1.36546e+06	1.49027e+06	1.08989e+06	1.41689e+06	492653
79.7573__154.39	0	0	0	0	0	0	0	0	0	3286.28	0	0	0	0	184910	194587	188204	194984	211780	171891	0	0	0	0	0	0	0	0	0	0	0	0	0	0	0	755433	0	1.38322e+06	627935	1.37565e+06	933985	970261	198954	1.12372e+06	108826	913682	497021	301560	73480.5
79.8068__185.35	0	0	0	0	0	0	0	0	0	0	0	0	0	0	137484	233182	134321	116204	218257	145278	506929	539868	254543	476914	582718	334938	358701	279128	631637	511815	344127	812782	758220	909793	598025	0	0	0	0	0	0	0	0	0	0	0	0	0	18058.2
79.8131__154.43	0	0	0	0	0	0	0	0	0	0	0	0	0	0	42934.6	73357.1	88983.4	98459.5	127922	87591.7	0	0	0	0	0	0	0	0	0	0	0	0	0	0	0	450151	0	274170	357024	288566	560634	211635	107988	247580	33569.2	580041	322574	169557	17016.1
79.8328__393.37	66537.8	51588	27499.7	24224.4	20444.1	21923.8	87104	40200.3	153980	62504.9	25594.1	0	44426.8	40531.3	146135	136691	85971.7	157338	132233	169786	38446.6	21413.7	51163.2	45947.3	21340.5	23703.9	69196.3	77916.6	34092.2	12142.1	143858	28533.7	86276.7	161083	56646.6	303713	350387	329767	281674	364754	340279	357080	342937	311828	325016	184525	288975	32590.6	52278.6
79.9435__870.34	11510.8	0	0	10041.2	11510.5	0	0	0	271530	34804	0	0	12584.3	0	55753.3	96385.9	56530.6	67187.1	108360	114276	8235.14	7921.26	24949.6	14954.9	0	0	0	17722.8	0	0	205789	11067.3	0	171185	12050	338752	262804	197323	365517	405009	406873	342156	451321	249940	442740	76587.6	278054	0	0
79.9482__792.01	0	0	0	0	0	0	0	0	0	0	0	0	0	0	180508	147995	153084	252761	274559	309206	0	0	0	0	0	0	0	0	0	0	0	0	0	0	0	1.55237e+06	1.35444e+06	1.34058e+06	1.76259e+06	1.52121e+06	1.07805e+06	1.21733e+06	1.64631e+06	1.11375e+06	633532	876882	1.12029e+06	1.31862e+06	1.46911e+06
80.035__34.74	1.14996e+06	1.72939e+06	1.48972e+06	1.52459e+06	1.22254e+06	1.44628e+06	1.06664e+06	1.26555e+06	1.25579e+06	1.3476e+06	1.46274e+06	1.05967e+06	1.71432e+06	1.61093e+06	1.6347e+06	1.515e+06	1.70999e+06	1.57116e+06	1.64057e+06	1.40718e+06	465007	455726	442982	426796	447656	428811	423732	401946	474140	455263	507036	450646	496255	438363	456163	2.38587e+06	2.73063e+06	2.47115e+06	2.55698e+06	2.88891e+06	2.38004e+06	2.43281e+06	2.48726e+06	2.60132e+06	2.34044e+06	2.52724e+06	2.37216e+06	2.55447e+06	2.37872e+06
80.0854__185.4	0	0	0	0	0	0	0	0	0	0	0	0	0	0	68515	89973.1	79422.4	83650.4	90770.6	101583	378863	385610	156257	237260	401509	217723	144298	530734	271365	368248	253625	338652	336560	405318	409303	0	0	0	0	0	0	0	0	0	21465.1	0	0	0	0
80.2734__613.64	0	0	0	0	0	0	0	0	0	0	0	0	0	0	136499	104692	162025	175455	181807	146874	0	0	0	0	0	0	0	0	0	0	0	0	0	0	0	502259	299767	1.0423e+06	364483	254290	588894	253387	144954	178507	458777	582417	313164	429116	330199
80.3811__332.52	617354	702677	678348	582455	546218	617247	703390	606285	577611	628209	579490	0	661367	569781	556049	569809	610556	611625	643310	682526	383990	448501	545512	415799	448402	469790	535107	440564	464475	510173	425218	518210	477816	476353	514824	613163	634537	650366	647601	638286	787046	641095	722082	646111	720334	649807	752005	621447	636143
80.4925__331.73	132000	163709	150246	125028	124766	108367	150315	120026	107504	122264	133463	0	157039	111008	73883.8	110512	132252	148937	180728	172777	20662.8	29082.4	73127.8	36438.9	48553.7	49075.1	76821.3	29549.3	66243.5	84916.5	50071.8	82524.6	55746.2	79926.7	86531.6	159074	135833	152401	137540	171050	197452	164570	168146	191221	184285	145734	211881	156836	152836
80.4946__196.46	460231	442588	452020	459865	448770	504142	470778	463252	429512	506280	378765	0	531597	421387	407495	366214	375858	386013	339479	421607	436600	452266	474420	445888	422778	494284	508914	460540	427659	486053	420410	476538	435357	505490	396832	267199	260319	249721	307229	256273	303196	257251	269028	205677	287160	170644	299863	407480	292441
80.4966__181.65	498696	474647	469266	432131	433787	482282	575653	481301	321010	409921	371548	0	456997	366020	372696	440588	375626	388065	353812	417651	438900	450923	566874	396442	477482	474840	492529	420189	402823	440219	393358	510449	476028	388912	394327	341444	623202	355732	374795	403074	394104	395275	315516	353499	539522	275019	360344	321492	356748
80.6384__185.09	0	0	0	0	0	0	0	0	0	0	0	0	0	0	86984.9	80943.9	62802.1	57827	68427.9	40362.6	310394	350147	141207	183771	381196	177149	129554	470299	227805	294975	203252	296046	293251	323986	353248	0	0	0	0	0	217714	0	0	0	303614	0	0	0	263729
80.9485__38.4	8.65333e+07	8.29361e+07	8.49488e+07	9.32239e+07	9.12496e+07	8.21064e+07	8.96895e+07	8.24048e+07	8.73449e+07	8.58629e+07	9.47006e+07	7.37571e+07	9.3688e+07	5.81636e+07	9.44868e+07	9.37512e+07	9.37882e+07	9.50208e+07	9.12824e+07	9.36554e+07	2.54295e+08	2.55488e+08	2.67482e+08	2.47897e+08	2.56266e+08	2.5726e+08	2.53896e+08	2.47002e+08	2.55192e+08	2.58219e+08	2.41313e+08	2.55959e+08	2.46874e+08	2.53138e+08	2.39319e+08	3.68452e+07	2.85097e+07	3.13659e+07	3.10486e+07	3.56397e+07	3.72086e+07	2.95856e+07	3.162e+07	3.03827e+07	3.07758e+07	3.24611e+07	3.78195e+07	2.59349e+07	3.18012e+07
81.015__34.7	4.73432e+06	5.01375e+06	5.04094e+06	5.53384e+06	4.93255e+06	4.99321e+06	4.9139e+06	4.44194e+06	4.64785e+06	4.64402e+06	4.98624e+06	4.20068e+06	5.05528e+06	4.32024e+06	3.19211e+06	2.83636e+06	2.74327e+06	2.85165e+06	2.85959e+06	2.61155e+06	344420	328459	354108	308618	329711	333188	281860	295425	356386	337789	366034	341350	353007	314888	310031	3.35975e+06	3.196e+06	2.66456e+06	3.27338e+06	3.54615e+06	2.94865e+06	2.67004e+06	3.57056e+06	2.97796e+06	3.31694e+06	2.52279e+06	3.14881e+06	2.88336e+06	2.67136e+06
81.0454__989.8	6.01139e+06	5.61553e+07	7.11004e+06	7.84244e+07	7.8838e+07	6.59859e+07	5.28675e+07	6.05213e+07	6.54498e+07	1.44334e+07	7.81319e+07	6.81556e+06	7.17987e+07	8.11624e+07	6.60737e+07	5.33229e+06	7.05089e+07	7.59583e+07	4.64373e+07	4.57789e+06	6.98676e+07	4.67474e+07	4.96336e+07	7.29432e+07	6.56706e+07	4.90298e+07	5.91684e+07	7.39805e+07	6.64493e+07	3.97856e+07	5.25999e+07	6.77716e+07	5.40786e+07	5.69455e+07	6.64617e+07	4.48045e+07	7.64222e+07	7.77526e+07	7.98183e+07	4.59371e+07	6.39737e+06	6.67786e+07	4.10871e+07	7.90557e+06	5.62096e+06	7.20866e+07	6.79935e+07	5.77299e+06	6.97592e+07
81.0555__529.96	23906.8	13566.4	14640.4	8165.26	6763.2	0	7035.8	0	113378	6943.63	0	0	7057.09	0	72782.5	63112.4	75144	57062.1	18990.9	87416.2	21692.9	0	20376.6	14319.5	12784.4	13457.6	8516.37	25666.3	6803.29	0	53695.7	14631.9	7179.48	57537.4	22014.7	279436	282131	230884	278179	298196	238506	296939	268407	237593	232951	115186	226146	0	12841.9
81.1701__695.72	83962.9	54815.4	118475	52077.6	104775	90145.7	55161.1	80553.3	642119	132103	64346.3	0	52915.4	0	495824	533942	501759	579669	645786	593398	165357	137876	255490	243796	77541.8	191641	69293.4	74246.2	155702	34715.4	550936	101836	91729.3	559201	80450.7	1.5858e+06	1.79852e+06	1.57671e+06	1.62408e+06	1.85687e+06	1.42707e+06	1.62909e+06	1.54297e+06	1.33806e+06	1.44358e+06	689755	1.32557e+06	33607.8	92184.2
81.4813__168.09	2.52374e+06	0	15687	0	0	0	0	0	0	0	0	0	0	0	3.72548e+06	3.59914e+06	3.5639e+06	3.4812e+06	3.67709e+06	3.75105e+06	1.944e+07	1.04829e+07	990348	6.55369e+06	2.35901e+07	1.06386e+07	3.02412e+06	1.948e+07	2.33674e+06	7.37548e+06	6.17304e+06	1.25174e+07	1.0031e+07	8.74423e+06	2.134e+07	0	1.15842e+06	61869.6	102343	0	0	0	632299	0	892862	0	10512.6	7632.06	1.13818e+06
81.5211__34.75	1.19317e+08	1.2196e+08	1.11823e+08	1.16523e+08	1.23329e+08	1.15405e+08	1.20866e+08	1.19056e+08	1.09771e+08	1.14441e+08	1.25389e+08	1.22514e+08	1.1497e+08	1.10699e+08	6.8774e+07	6.69512e+07	6.78631e+07	6.69692e+07	6.13286e+07	6.54504e+07	2.63447e+06	2.54003e+06	2.74716e+06	2.65943e+06	2.74196e+06	2.50338e+06	2.62944e+06	2.63304e+06	2.92962e+06	2.68384e+06	2.72498e+06	2.63949e+06	2.71436e+06	2.70451e+06	2.7607e+06	7.03796e+07	7.11362e+07	6.44957e+07	5.95593e+07	6.40002e+07	6.22687e+07	5.69219e+07	6.03999e+07	5.88758e+07	6.99414e+07	6.2759e+07	6.53302e+07	6.08322e+07	6.1231e+07
81.5927__167.98	607676	0	0	0	0	0	0	0	0	0	0	0	0	0	948364	917663	2.54641e+06	867184	953809	2.58548e+06	1.55143e+06	770646	663179	468046	1.95522e+06	795886	796506	5.72667e+06	559316	2.00625e+06	1.69041e+06	961806	725629	6.15602e+06	342203	0	782814	9981.16	0	0	0	0	385733	0	580922	0	0	201817	758182
81.61__297.97	35377.3	34879.6	43621.1	46736.6	46631.8	73216.4	66932.2	57170.2	120066	57260.8	49199.4	0	49875.1	9172.73	141485	107949	109594	111017	116653	121914	57949.8	56630.3	54449.2	59863.2	49701.4	68862	50295.8	39283.3	34530.8	49575.6	88395	68965.7	38228.6	98126	84377.2	260610	263719	245068	230646	260986	227328	251717	230423	200835	239003	155065	221404	30646.7	54305.5
82.0144__34.62	7.45839e+07	8.04541e+07	7.31097e+07	7.67278e+07	7.96416e+07	8.11539e+07	8.78545e+07	7.19383e+07	7.1975e+07	7.51211e+07	8.66536e+07	7.57482e+07	9.0345e+07	7.63511e+07	8.92864e+07	7.32044e+07	8.06329e+07	7.80176e+07	8.92007e+07	8.0863e+07	9.89514e+06	9.8083e+06	9.82325e+06	9.52946e+06	1.05059e+07	9.30343e+06	9.52865e+06	9.06966e+06	1.10814e+07	1.05773e+07	1.06641e+07	9.65973e+06	1.1181e+07	1.03306e+07	9.81201e+06	1.08308e+08	1.3052e+08	1.20131e+08	1.3353e+08	1.31103e+08	1.22711e+08	1.41007e+08	1.43356e+08	1.30073e+08	1.35204e+08	1.4387e+08	1.22315e+08	1.3568e+08	1.37722e+08
82.0658__989.61	1.48522e+07	1.21412e+07	1.13259e+07	1.56271e+07	1.33987e+07	1.50789e+07	1.35858e+07	8.35736e+06	1.14956e+07	1.02871e+07	9.60955e+06	785461	3.73161e+06	7.11077e+06	1.58342e+07	6.97923e+06	9.17871e+06	3.40012e+06	8.6684e+06	1.50786e+07	1.55409e+07	1.39402e+07	9.25977e+06	2.37982e+06	1.36581e+07	1.38758e+07	7.57932e+06	1.36557e+07	1.54122e+07	1.29213e+07	1.26137e+07	1.40137e+07	1.50497e+07	1.47235e+07	8.45756e+06	1.08789e+07	6.39502e+06	7.48544e+06	7.04685e+06	7.02897e+06	9.55464e+06	1.31679e+07	1.56519e+07	7.25946e+06	6.0307e+06	7.21946e+06	1.61216e+07	1.6216e+07	1.65368e+07
82.2729__332	193215	323773	270169	233353	165364	215010	256919	181227	209891	214795	220544	0	257362	239839	201729	206739	213444	210854	256383	256326	70495.6	83719.9	96957.7	65258.7	101721	109044	99813.7	89685.6	156739	196548	98673.8	127529	103263	166413	191317	233348	240189	268462	234354	251310	338938	240065	306550	252684	251662	232442	294360	238399	246588
82.2739__183.53	575258	524583	514433	571559	498020	520286	660985	550474	428534	484280	434498	0	565525	443924	416656	461678	444381	446716	408601	447870	537920	471968	635236	474340	485178	540230	565794	495026	458160	497930	402255	554569	508323	420540	486752	451598	383818	463526	435144	448820	509870	461507	447287	415456	422715	358989	468052	388959	164842
82.2836__884.98	11547.7	0	0	0	0	25772	36147.4	9978.78	383149	52519.4	0	0	0	0	162701	126236	105271	17550.5	174839	155132	34743.1	9283.76	71233	45536	8342.13	0	30522.1	42595.6	0	0	252743	26727	12195	267281	41930	529477	572444	381774	510629	606552	596486	559973	515934	397882	490653	114089	413508	0	38180.8
82.2836__974.17	660853	441451	464606	439307	641262	622236	730872	666563	2.1099e+06	648201	424305	0	624552	461951	1.463e+06	1.54268e+06	1.61906e+06	1.5713e+06	1.46018e+06	1.34132e+06	609344	473366	665886	749561	434536	525228	626138	589413	557595	506432	1.37053e+06	632584	584887	1.58255e+06	588319	3.96944e+06	4.56097e+06	3.97448e+06	3.62804e+06	4.20121e+06	3.9891e+06	4.19258e+06	4.05452e+06	3.70054e+06	4.31322e+06	2.45556e+06	3.39643e+06	426211	504585
82.3951__974.2	215631	52076.9	48694.3	94443.7	182279	197530	248137	169864	769407	151522	19111.7	0	115402	157674	519499	549535	643619	521812	540150	450541	171884	136081	223245	245113	89375.6	111729	186134	184832	136980	145628	481823	119130	145884	593900	125337	1.51992e+06	1.75063e+06	1.47256e+06	1.28436e+06	1.48411e+06	1.43013e+06	1.51167e+06	1.46434e+06	1.32536e+06	1.62161e+06	907224	1.23556e+06	128922	143835
82.5076__985.46	211859	81471.1	139305	163409	186835	214111	271532	218893	966362	153224	139277	0	302135	167475	441024	509511	471081	446964	471359	489357	224106	162695	293132	261625	147620	150531	198123	225868	233553	202349	719498	256698	189191	573006	207320	1.11978e+06	1.30845e+06	1.11506e+06	1.09576e+06	1.25596e+06	1.23478e+06	1.18877e+06	1.15492e+06	964683	1.14082e+06	623292	843546	139210	241057
82.5377__34.51	1.9796e+08	2.03543e+08	1.83142e+08	2.19997e+08	1.87443e+08	2.07335e+08	2.19319e+08	2.23247e+08	1.77353e+08	2.27969e+08	2.19724e+08	1.93414e+08	2.2719e+08	2.26654e+08	2.28903e+08	2.22557e+08	2.0093e+08	1.9315e+08	2.08776e+08	2.07135e+08	4.05811e+07	3.98378e+07	4.03744e+07	3.97215e+07	4.36562e+07	3.94332e+07	4.03526e+07	3.92693e+07	4.50606e+07	4.36363e+07	4.35181e+07	4.03555e+07	4.51907e+07	4.32494e+07	4.16603e+07	2.70971e+08	3.21612e+08	3.49114e+08	3.65783e+08	3.23632e+08	2.99949e+08	3.50248e+08	3.37616e+08	3.17325e+08	3.33965e+08	3.88402e+08	2.95694e+08	3.6978e+08	3.50419e+08
82.619__985.61	25107.1	0	35878.2	0	0	17799.1	42674	15525.7	349574	18478.4	15169.9	0	0	0	114691	155687	109209	124109	111122	108805	0	0	0	29930	14158.1	0	49359.9	15742.7	71834	70624.8	206545	15442.8	60744.1	176601	12751.4	408504	448766	389897	355236	496552	452259	398928	391718	390063	403555	193691	315378	20906.9	25649.3
82.8235__332.54	425301	458023	431197	418282	416092	458860	520604	464753	386089	416334	400989	0	438044	397744	383411	398627	402074	472479	485609	485172	270194	279949	358767	260124	274120	288342	349943	275714	316013	334474	292922	337058	303159	304885	334615	407752	424016	442148	463102	433517	553028	456705	460858	419937	511043	446255	522243	459583	485682
82.9405__197.37	325013	352110	315542	359444	313028	341568	354567	371500	305634	394213	336534	0	398250	316980	274383	271896	281415	284758	257334	307580	339845	351906	381248	335458	337868	346642	386932	327995	320817	368438	337768	343818	346647	351018	331246	155131	125545	188031	175219	173353	192906	182174	151112	144688	155247	110017	174871	302418	281770
82.9455__38.4	3.14354e+07	3.02574e+07	3.04244e+07	3.37418e+07	3.30681e+07	3.04381e+07	3.24076e+07	3.02675e+07	3.19176e+07	3.13983e+07	3.45e+07	2.69255e+07	3.35722e+07	2.11665e+07	3.475e+07	3.37452e+07	3.4246e+07	3.42624e+07	3.40478e+07	3.39688e+07	9.23187e+07	9.24161e+07	9.66358e+07	8.96871e+07	9.28926e+07	9.45311e+07	9.35052e+07	9.04119e+07	9.29565e+07	9.30209e+07	8.78749e+07	9.36759e+07	8.95717e+07	9.22934e+07	8.7117e+07	1.33204e+07	1.0316e+07	1.16594e+07	1.09789e+07	1.25093e+07	1.41022e+07	1.09357e+07	1.15087e+07	1.10493e+07	1.09151e+07	1.13956e+07	1.40764e+07	9.47713e+06	1.17721e+07
82.9474__530.03	827467	622124	780383	747538	714413	777036	901094	769856	1.71441e+06	792731	661220	0	663613	626717	1.38866e+06	1.3542e+06	1.4296e+06	1.41612e+06	1.32146e+06	1.36121e+06	801370	685613	887165	833955	629266	742934	876718	813603	805298	774083	1.5746e+06	819672	821526	1.34956e+06	889862	2.91737e+06	3.5144e+06	2.7882e+06	2.84983e+06	3.09938e+06	2.82186e+06	3.07546e+06	3.00793e+06	2.37093e+06	2.91542e+06	1.56056e+06	2.50729e+06	560295	749480
83.0381__34.51	2.40975e+07	2.60264e+07	2.18494e+07	2.51764e+07	2.46206e+07	2.59172e+07	2.89871e+07	2.37824e+07	2.35704e+07	2.82556e+07	2.65904e+07	2.52428e+07	2.92378e+07	2.76146e+07	2.84946e+07	2.85833e+07	2.87016e+07	2.53153e+07	2.62717e+07	2.54119e+07	5.07099e+06	4.84472e+06	5.02833e+06	4.90309e+06	5.34664e+06	4.84696e+06	4.98464e+06	4.81296e+06	5.58994e+06	5.47635e+06	5.48072e+06	4.83267e+06	5.46422e+06	5.51191e+06	5.25977e+06	3.6132e+07	3.98371e+07	3.81039e+07	4.22151e+07	4.16253e+07	3.74167e+07	4.29336e+07	4.27984e+07	3.88926e+07	4.07609e+07	4.22498e+07	3.78225e+07	4.5067e+07	4.31224e+07
83.1713__448.8	152418	80028.7	117965	91109.5	93279.1	147483	148796	128493	333222	134309	108749	0	130858	55255.2	214057	235443	201112	210044	222567	215760	124902	75087.6	171117	140867	89107.4	143518	165422	120947	163189	130113	323607	129684	140560	268991	97979	427538	508491	416423	400437	444455	456461	459902	469004	342054	443345	202840	343491	107951	144954
83.4979__530.06	274248	184446	209859	219695	187321	218211	231524	243154	463059	263237	181882	0	196537	155616	443654	425772	450890	401312	216436	446881	248790	153213	263035	314142	199270	265601	256223	250251	212074	248339	509898	198846	251692	451121	196853	1.03653e+06	1.02749e+06	1.00394e+06	867151	1.00441e+06	941210	1.03779e+06	951601	807430	864190	510643	831108	148029	243798
83.5365__34.55	2.40603e+07	3.31211e+07	2.63796e+07	3.257e+07	2.72915e+07	3.18303e+07	3.25712e+07	2.91945e+07	2.67377e+07	3.05635e+07	2.67088e+07	2.83441e+07	3.16347e+07	3.27553e+07	3.34381e+07	3.2476e+07	3.00742e+07	3.36394e+07	3.11151e+07	3.01637e+07	5.37591e+06	5.51564e+06	5.51964e+06	5.40885e+06	5.93637e+06	5.3638e+06	5.46119e+06	5.2188e+06	6.38554e+06	6.06097e+06	5.91687e+06	5.51335e+06	6.16354e+06	5.87194e+06	5.79242e+06	3.99715e+07	4.80853e+07	4.57018e+07	5.3036e+07	4.84895e+07	4.52503e+07	5.16711e+07	5.14803e+07	4.76782e+07	4.92786e+07	4.97296e+07	4.47086e+07	5.37128e+07	5.1856e+07
83.6094__529.95	9319.91	5967.59	16377.7	7443.4	0	6521.49	0	7340.9	96121.1	18565.6	0	0	0	0	110624	67106.5	93227.7	87425.9	71747.2	91346.4	26216.7	8872.81	27943.9	30003.7	21413.6	20913.7	15238.9	15056.6	33418	27356.9	102178	21896.2	31939.8	97633.9	7964.81	280183	290135	264917	258137	278366	261959	294645	281430	209109	227176	87543	233472	13921.2	14592.3
84.045__43.8	1.84872e+07	1.56485e+07	1.62407e+07	2.22823e+07	1.86712e+07	1.80289e+07	1.89156e+07	1.69959e+07	1.85155e+07	1.82525e+07	2.16244e+07	2.07108e+07	1.96117e+07	2.64867e+07	2.20424e+07	2.26741e+07	2.30396e+07	2.5306e+07	2.3808e+07	2.32521e+07	1.85112e+07	1.60785e+07	1.8263e+07	2.01003e+07	2.20153e+07	1.90276e+07	1.75757e+07	1.85756e+07	1.84249e+07	1.97486e+07	1.92307e+07	2.16396e+07	2.09998e+07	2.08604e+07	2.40366e+07	3.24569e+07	3.14342e+07	2.83498e+07	2.95932e+07	3.48585e+07	3.05068e+07	2.70457e+07	3.33073e+07	2.58468e+07	3.31852e+07	3.10696e+07	3.0942e+07	3.51483e+07	3.3612e+07
84.0603__988.46	1.15845e+07	3.01117e+06	0	0	0	0	12042.7	9720.52	0	0	1.07683e+06	1.6766e+07	0	1.54005e+07	4.48727e+06	2.58803e+06	1.64907e+07	0	0	1.20494e+07	5.41755e+06	0	8.36676e+06	1.72594e+06	0	0	2.50698e+07	0	0	0	0	11585.5	1.25559e+06	0	2.96942e+06	0	2.05328e+07	0	0	3.34124e+06	1.77926e+07	13519.6	28013.6	2.87498e+06	5.86759e+06	1.09167e+06	0	0	6.88727e+06
84.0643__514.34	4.14592e+07	1.79827e+06	4.32839e+07	4.11369e+07	4.09737e+07	2.21036e+07	4.09927e+07	3.62306e+07	4.12946e+07	4.11683e+07	3.68509e+07	4.1329e+07	5.0644e+07	4.09117e+07	4.11662e+07	4.03344e+07	3.94334e+07	4.05692e+07	4.01635e+07	5.01428e+07	4.29829e+07	6.34455e+07	5.15776e+07	2.6016e+07	1.7449e+06	2.90094e+07	4.13779e+07	2.78305e+07	4.34985e+06	5.33505e+07	4.28354e+07	1.92776e+07	5.38569e+07	4.66334e+07	3.59028e+07	3.70397e+07	4.13747e+07	4.05451e+07	4.00281e+07	5.31987e+07	3.96391e+07	1.63793e+06	1.98672e+07	1.54602e+06	3.97339e+07	3.98111e+07	3.94872e+07	4.81042e+07	4.27124e+07
84.0643__975.38	3.06815e+07	2.41751e+07	5.85338e+07	3.96361e+07	8.36249e+06	3.13904e+07	3.10502e+07	5.83353e+07	3.0904e+07	5.27479e+07	3.15274e+07	3.20869e+07	8.60788e+07	3.32829e+07	3.05056e+07	3.05605e+07	3.11973e+07	2.64387e+07	3.58373e+07	2.9071e+07	2.96025e+07	2.56048e+06	2.87415e+07	2.97571e+07	1.12653e+07	6.33661e+07	2.86226e+07	1.06751e+07	2.89257e+07	2.62359e+06	4.61102e+06	2.97051e+07	2.9771e+07	3.77563e+07	4.68342e+07	3.97418e+06	2.62771e+06	3.10253e+07	3.74732e+06	3.15242e+07	3.06662e+07	6.25067e+07	8.98271e+07	1.03654e+07	4.88999e+06	3.04487e+07	680545	6.32777e+07	2.9242e+07
84.0643__457.43	3.73619e+07	3.75116e+07	1.77009e+07	3.77404e+07	3.71632e+07	4.55288e+07	3.75005e+07	4.41907e+07	3.79125e+07	3.68774e+07	3.59138e+07	3.35638e+07	3.71337e+07	3.7103e+07	3.71982e+07	3.65269e+07	3.29316e+07	3.57946e+07	1.35703e+07	3.42178e+07	3.93597e+07	3.21763e+07	4.84768e+07	3.61626e+07	3.44754e+07	3.7396e+07	3.56981e+07	4.4924e+07	4.02275e+07	3.75333e+07	3.70348e+07	4.72253e+07	1.30142e+07	3.73605e+07	3.73336e+07	3.99672e+07	4.55494e+07	3.90369e+07	3.59204e+07	3.55682e+07	3.54069e+07	3.12008e+07	4.1426e+07	3.48905e+07	3.52384e+07	1.49747e+07	3.5187e+07	3.25814e+07	3.52777e+07
84.2855__961.67	2.19522e+08	1.84768e+08	3.93907e+08	9.74593e+07	2.11268e+08	6.68109e+07	1.70791e+08	1.6803e+08	1.20383e+08	4.10537e+08	1.3695e+08	1.26123e+08	1.09954e+08	2.58908e+08	7.18714e+07	3.2618e+08	4.27168e+08	4.14176e+08	1.36766e+06	6.35459e+07	1.04417e+07	3.14323e+06	1.05453e+08	6.73246e+07	8.01155e+07	1.1643e+08	6.74411e+07	1.13275e+08	2.4103e+08	6.29851e+06	3.44494e+08	2.47699e+08	1.09333e+08	2.56441e+08	1.65054e+08	1.63455e+08	2.54481e+08	1.27691e+08	2.74127e+08	2.73994e+08	1.84374e+08	1.79809e+08	5.08523e+07	5.74681e+07	7.64609e+07	1.5267e+08	4.74007e+07	2.864e+07	7.93972e+07
84.2855__844.51	4.33655e+07	3.97208e+07	5.06905e+07	4.38537e+07	4.69183e+07	3.90661e+07	3.76805e+07	5.87813e+07	4.04911e+07	5.23473e+07	2.8587e+07	4.74545e+07	3.6197e+07	4.54698e+07	4.57907e+07	6.70368e+07	3.71904e+07	3.08768e+07	1.37319e+07	1.22949e+07	2.79156e+06	525487	2.19074e+07	2.33222e+07	2.56539e+07	2.57469e+07	2.65022e+07	1.42798e+07	5.2979e+07	3.00848e+07	4.83676e+07	4.5894e+07	4.23695e+07	4.27653e+07	3.5867e+07	4.35782e+07	3.64814e+07	3.5207e+07	2.09589e+07	3.7973e+07	3.74495e+07	3.98607e+07	1.13293e+07	1.16447e+07	1.5689e+07	3.3848e+07	1.49405e+07	1.25629e+07	1.4917e+07
84.2855__792.99	2.53013e+06	2.8633e+07	1.18717e+07	3.80057e+07	2.92168e+07	2.72378e+07	3.57548e+07	2.89347e+07	2.72485e+07	3.60355e+07	3.15148e+07	2.9479e+07	4.65185e+07	3.70009e+06	2.12856e+07	3.07498e+07	4.74788e+07	2.94774e+07	1.15301e+07	9.89687e+06	2.71003e+06	482731	3.0418e+07	2.64976e+07	2.12974e+07	4.52439e+07	2.2497e+07	3.34634e+06	3.55924e+07	4.31348e+07	2.87039e+07	3.22183e+07	2.94488e+07	3.34707e+07	2.70566e+07	2.85714e+07	2.59383e+07	2.34829e+07	2.09187e+07	1.72268e+06	2.65623e+07	2.84838e+07	9.74231e+06	9.79864e+06	1.26351e+07	2.69046e+07	1.23153e+07	1.0301e+07	1.2018e+07
84.2856__914.62	8.34961e+07	1.11569e+08	1.56713e+08	3.9978e+06	8.25372e+07	5.77461e+07	8.04378e+07	7.07212e+07	7.71103e+07	8.77427e+07	1.14966e+08	8.43376e+07	1.53324e+08	5.5882e+06	6.18255e+07	1.21496e+08	8.67598e+07	1.21218e+08	1.16478e+07	2.44565e+07	4.28608e+06	1.06647e+06	4.94832e+07	8.83389e+07	4.19074e+07	4.37489e+07	4.37517e+07	1.04148e+06	1.26615e+08	5.9873e+06	8.8341e+07	1.96638e+06	9.22695e+07	1.49742e+08	6.49731e+07	1.15756e+08	3.66115e+07	1.07018e+08	1.03922e+08	4.444e+07	6.89179e+07	5.56055e+07	1.96453e+07	2.1694e+07	2.80444e+07	6.06783e+07	2.73635e+07	2.40699e+07	3.10118e+07
84.397__961.42	9.951e+07	8.1898e+07	1.8089e+08	2.19006e+07	2.24038e+07	3.42077e+07	7.64679e+07	7.55166e+07	4.05747e+07	1.87444e+08	7.99412e+06	8.75298e+07	7.33108e+07	1.13823e+08	4.44021e+07	1.45717e+08	1.92556e+08	1.87069e+08	1.84048e+07	2.76028e+07	4.06733e+06	595580	4.6384e+07	4.96479e+07	5.54589e+07	2.03596e+07	939086	4.86021e+07	1.09757e+08	2.87964e+06	1.56445e+08	1.18333e+08	4.79148e+07	1.1805e+08	2.98416e+07	1.10593e+08	1.15286e+08	1.97693e+06	1.24197e+08	1.20623e+08	8.18074e+07	4.46505e+07	8.45505e+06	1.56433e+07	1.93902e+07	4.17501e+07	3.3651e+07	3.00618e+07	2.12137e+07
84.5094__969.34	2.85849e+07	1.98514e+08	3.06261e+07	3.85017e+07	3.96492e+07	2.38165e+07	4.01157e+07	2.9281e+07	3.30454e+07	2.33118e+07	1.47791e+08	1.95118e+07	1.66521e+08	1.26993e+08	2.97697e+07	2.9239e+07	2.59338e+07	3.44946e+08	1.87248e+07	1.72145e+07	1.54136e+06	104395	119437	1.99464e+07	6.66752e+06	1.77132e+06	1.27745e+07	3.12886e+07	1.36577e+07	8.14966e+06	1.30629e+07	4.08022e+07	4.63479e+07	3.11731e+07	3.57069e+07	3.66526e+07	2.52437e+07	3.14871e+07	5.88339e+07	3.64143e+07	4.20024e+07	4.90597e+07	3.58816e+07	4.55146e+07	1.94607e+07	2.91423e+07	4.17609e+07	5.29192e+07	4.48306e+07
84.9603__34.97	2.52592e+08	2.6118e+08	2.53199e+08	2.52812e+08	2.57426e+08	2.53063e+08	2.55241e+08	2.60238e+08	2.48645e+08	2.53914e+08	2.72646e+08	2.6697e+08	2.56719e+08	2.44402e+08	1.61559e+08	1.54584e+08	1.62909e+08	1.56055e+08	1.59491e+08	1.63827e+08	5.62006e+06	5.62207e+06	5.68135e+06	5.33861e+06	5.51749e+06	5.33629e+06	5.3791e+06	5.44145e+06	6.1771e+06	5.64298e+06	5.45788e+06	5.35674e+06	5.66014e+06	5.33546e+06	5.49022e+06	1.65581e+08	1.63908e+08	1.5357e+08	1.43032e+08	1.61323e+08	1.56318e+08	1.3848e+08	1.56599e+08	1.42966e+08	1.60953e+08	1.54967e+08	1.63662e+08	1.59411e+08	1.52913e+08
84.9603__4.53	1.62721e+07	1.84134e+07	1.8449e+07	1.8081e+07	1.5906e+07	1.60253e+07	1.60479e+07	1.59467e+07	1.587e+07	1.67264e+07	1.64406e+07	1.64269e+07	1.80584e+07	1.55723e+07	1.5439e+07	1.52896e+07	1.55894e+07	1.47038e+07	1.08733e+07	1.26158e+07	1.59962e+07	1.58435e+07	1.58469e+07	1.60364e+07	1.55508e+07	1.45577e+07	1.53249e+07	1.55336e+07	1.55441e+07	1.51946e+07	1.54748e+07	1.59154e+07	1.54099e+07	1.44272e+07	1.56584e+07	1.58805e+07	1.33007e+07	1.54121e+07	1.36298e+07	1.13033e+07	1.58085e+07	1.4423e+07	1.58526e+07	9.5184e+06	1.62458e+07	7.88638e+06	7.31466e+06	8.20222e+06	5.65065e+06
85.029__43.49	8.49889e+06	8.74269e+06	1.33404e+07	8.43756e+06	1.11709e+07	1.03805e+07	1.01117e+07	1.12698e+07	9.20598e+06	9.76965e+06	1.0682e+07	1.02407e+07	1.17409e+07	1.13898e+07	6.2538e+06	5.86534e+06	5.90558e+06	6.86876e+06	6.18989e+06	5.88773e+06	5.33623e+06	5.23234e+06	7.98991e+06	7.11661e+06	5.36742e+06	6.13704e+06	6.0324e+06	5.61453e+06	7.01077e+06	4.85202e+06	6.60684e+06	6.32014e+06	6.40585e+06	8.78936e+06	7.37458e+06	2.44268e+06	2.16245e+06	2.16721e+06	2.31393e+06	2.03427e+06	2.11468e+06	1.97068e+06	1.74328e+06	1.99271e+06	1.64612e+06	2.71368e+06	2.3302e+06	2.57783e+06	2.3669e+06
85.0766__985.36	1.24941e+08	1.98786e+07	3.77001e+08	2.67156e+07	2.69871e+07	1.28703e+08	1.51628e+08	4.37009e+07	2.5989e+07	1.27446e+08	2.9379e+07	1.42995e+08	1.84165e+07	2.17405e+07	1.07007e+08	2.2113e+08	2.57605e+07	3.28946e+08	3.71347e+07	2.34245e+06	1.29758e+08	3.52821e+07	8.63873e+07	1.12298e+07	2.45438e+07	2.44858e+07	1.93417e+08	1.76173e+07	2.43355e+08	2.59856e+07	2.22288e+08	1.35116e+08	2.63648e+07	2.63777e+07	2.19414e+07	5.95621e+07	3.39661e+08	1.49305e+08	2.65343e+07	1.925e+07	2.64349e+07	2.57431e+08	1.09558e+08	2.43438e+08	3.55667e+08	2.55033e+07	2.98287e+06	2.34133e+06	3.79226e+07
85.1012__458.03	1.78008e+06	1.48691e+06	1.48387e+06	1.58937e+06	1.67482e+06	1.77502e+06	1.74664e+06	1.68758e+06	2.52592e+06	1.46308e+06	1.50093e+06	0	1.62549e+06	1.41706e+06	1.63585e+06	1.68942e+06	1.73696e+06	1.78068e+06	1.55057e+06	1.56913e+06	1.67114e+06	1.46722e+06	1.89175e+06	1.64766e+06	1.53949e+06	1.54159e+06	1.79416e+06	1.5208e+06	1.5298e+06	1.78829e+06	2.24363e+06	1.66184e+06	1.51916e+06	2.3571e+06	1.5732e+06	1.6394e+06	1.7037e+06	1.52957e+06	1.67006e+06	1.61821e+06	1.41982e+06	1.63951e+06	1.61234e+06	1.42124e+06	1.60401e+06	1.30659e+06	1.5115e+06	1.48945e+06	1.56101e+06
85.2728__334.41	335292	402641	398007	335684	271201	345164	374583	348426	289052	354334	344139	0	361143	310685	277745	332546	349388	356845	367271	412517	184879	228397	248645	154115	240739	229954	268829	223288	243753	279281	219187	277590	244961	259226	256839	351524	352246	373160	350752	349535	433802	369355	376769	332429	366139	341781	423884	367560	389660
85.4279__166.99	1.12607e+07	7095.45	255709	0	0	8256.65	0	0	0	0	0	0	0	0	1.23239e+06	1.32943e+06	855571	1.2191e+06	849469	1.326e+06	1.53211e+06	23177.6	0	10856.6	501466	36121.3	0	172757	24696.5	64755.2	89203	14841.4	14149.1	58517.5	942365	73176.2	8.02191e+06	1.08577e+06	532525	68768.7	8541.52	59644.3	3.5262e+06	368219	6.82952e+06	205257	47046.8	49597.5	1.00068e+07
86.0619__692.1	0	0	11994.9	15298.2	0	0	25360.7	20177.1	193627	0	0	0	0	0	133775	155932	144893	92166.8	90477.2	85085.1	27467.3	44795.8	51333.9	34110.8	0	13640	39964	14569.6	0	0	263859	0	0	175965	15426.2	743089	748039	602212	419061	508208	144141	523777	270013	318231	430032	16129.6	251703	0	0
86.0628__915.37	0	0	1.72055e+06	40581.9	34144.3	0	0	15964.2	28658.6	0	1.46811e+06	17020.2	0	0	11886.2	3.93751e+06	0	2.56106e+07	4.29563e+06	7.31717e+06	2.25467e+06	2.44438e+06	0	0	0	0	0	0	0	1.33927e+06	12576.7	0	0	0	0	0	0	2.66781e+06	3.0102e+06	1.99065e+06	1.90728e+06	4.39295e+06	5.6001e+06	2.33686e+06	1.84142e+06	6.16764e+06	1.31742e+06	1.58765e+06	793804
86.095__442.36	722448	507672	352110	5.27198e+06	773150	712647	689495	463572	1.14493e+06	588897	370596	1.02151e+06	630993	941525	680881	349663	687968	524499	757094	547742	760650	689085	399846	603032	3.37161e+06	689895	665940	706662	546048	992698	616664	347196	4.3108e+06	542552	3.35389e+06	304289	256986	100088	225256	620273	517348	368833	433492	157571	562187	375732	286311	413548	178874
86.0969__513.62	3.53745e+06	3.37367e+06	1.20437e+06	1.82656e+06	1.22331e+06	1.54263e+06	3.75767e+06	3.00048e+06	3.84081e+06	1.58424e+06	987601	3.99338e+06	3.55036e+06	1.67316e+06	4.18087e+06	3.65824e+06	1.91038e+06	1.78556e+06	3.97748e+06	4.00085e+06	3.6807e+06	4.07622e+06	4.42956e+06	1.76522e+06	3.78561e+06	1.24341e+06	4.33947e+06	3.71973e+06	3.36961e+06	4.28534e+06	4.24312e+06	2.72571e+06	4.54393e+06	1.71291e+06	4.53195e+06	3.78968e+06	2.50938e+06	3.7447e+06	3.4638e+06	1.88085e+06	1.58566e+06	4.05321e+06	4.08402e+06	4.00164e+06	5.62089e+06	4.77148e+06	3.98189e+06	3.95634e+06	3.61315e+06
86.097__987.64	2.07059e+07	1.74733e+07	2.2487e+07	1.40493e+07	1.4155e+07	5.93878e+06	9.09289e+06	3.90094e+06	1.11978e+07	2.19125e+07	2.34796e+07	2.44864e+07	2.32278e+07	1.37105e+07	8.74938e+06	4.38057e+06	9.09646e+06	2.12172e+07	6.15426e+06	1.60102e+07	1.48355e+07	1.46646e+07	6.61845e+06	2.65787e+06	1.45065e+07	1.47213e+07	1.6862e+07	1.67678e+07	4.15822e+06	1.33485e+07	9.61331e+06	1.97709e+07	1.42427e+07	1.99467e+07	1.47734e+07	2.47909e+07	2.86778e+06	6.25424e+06	1.64316e+07	4.96811e+06	2.01154e+07	1.6355e+07	2.05682e+07	1.61454e+07	1.77912e+07	2.18716e+07	4.28964e+06	1.81833e+07	1.47227e+07
86.097__974.88	2.04606e+06	1.67339e+07	2.65134e+07	4.57901e+06	2.83204e+07	1.56816e+07	1.04842e+07	2.61774e+07	2.23142e+07	2.868e+07	2.46864e+06	2.77501e+06	5.90487e+07	3.32871e+07	3.20651e+06	1.46198e+07	3.94204e+07	4.25268e+07	1.50856e+07	1.18375e+07	1.10425e+07	1.04872e+07	2.37627e+07	1.26844e+07	1.61167e+07	1.51757e+07	1.76202e+07	1.60024e+07	3.73654e+06	3.29419e+06	2.16112e+07	2.00655e+06	1.51327e+07	3.02955e+06	1.60203e+07	4.69237e+07	1.813e+07	4.56101e+06	2.01164e+07	3.07354e+07	5.93343e+07	2.05935e+07	1.73011e+06	1.61831e+07	2.13749e+07	3.43234e+06	2.67321e+06	3.29053e+07	1.33644e+07
86.097__50.47	4.76534e+08	3.61202e+08	4.04337e+08	4.63425e+08	4.15667e+08	5.37048e+08	3.98022e+08	4.42283e+08	4.92253e+08	7.86114e+08	7.71762e+08	322134	5.9964e+08	7.97987e+08	5.15771e+08	5.20013e+08	5.2333e+08	5.28965e+08	5.39766e+08	5.48836e+08	590925	3.52657e+08	4.34032e+08	3.78616e+08	4.72092e+08	225496	5.41189e+08	4.00532e+08	4.75626e+08	4.94533e+08	1.21851e+06	7.4201e+08	4.88271e+08	6.14431e+08	7.68817e+08	824662	3.69881e+08	4.19947e+08	3.70408e+08	4.51328e+08	4.11617e+08	5.31608e+08	4.1738e+08	4.10638e+08	5.06978e+08	8.10626e+08	6.91943e+08	4.63603e+08	5.26935e+08
86.097__68.27	2.85534e+08	2.05349e+08	2.48519e+08	2.75473e+08	2.43505e+08	3.19826e+08	2.32991e+08	2.50649e+08	2.90775e+08	4.51157e+08	4.57174e+08	2.77324e+08	3.513e+08	4.32323e+08	3.19962e+08	3.23458e+08	3.30366e+08	3.33357e+08	3.37167e+08	3.28706e+08	2.93889e+08	2.21878e+08	475373	2.14545e+08	2.92681e+08	2.71245e+08	3.46903e+08	2.49668e+08	3.0379e+08	3.06737e+08	4.63508e+08	4.65141e+08	2.8796e+08	3.94352e+08	4.97343e+08	2.80308e+08	2.10092e+08	2.5285e+08	2.12622e+08	2.70839e+08	2.46391e+08	3.16469e+08	2.45956e+08	2.33501e+08	3.00297e+08	4.64275e+08	4.02406e+08	2.55783e+08	3.18101e+08
86.0971__165.11	3.49385e+06	2.45734e+06	2.71826e+06	3.0223e+06	2.73414e+06	3.75562e+06	2.73663e+06	3.25898e+06	3.57473e+06	4.84531e+06	4.72861e+06	3.29053e+06	3.7894e+06	5.40696e+06	6.55891e+06	6.6632e+06	7.14836e+06	7.45796e+06	7.33977e+06	7.77147e+06	2.86678e+06	1.96393e+06	3.03678e+06	2.6367e+06	3.01005e+06	2.90498e+06	3.39789e+06	2.51881e+06	3.20123e+06	3.30071e+06	4.35697e+06	4.51005e+06	3.05168e+06	3.92441e+06	4.63712e+06	1.01792e+07	2.00791e+07	1.20774e+07	6.33949e+06	5.34873e+06	8.08734e+06	1.70778e+07	9.40833e+06	6.34272e+06	5.8173e+06	2.62871e+07	1.14575e+07	9.78582e+06	1.52192e+07
86.1782__50.66	131916	54944.9	146375	247525	264757	414323	175586	83788.5	64808.2	318406	510202	428286	795079	1.44767e+06	566446	98287.5	119202	101338	0	39669.3	800957	668693	161954	305686	897517	370468	332532	264446	537073	710428	1.4685e+06	1.1586e+06	384120	309316	368832	851185	346460	523779	11518.8	0	0	13488	11949.4	25316.4	27066.3	36349	55742.7	13259.1	46870
86.3154__178.43	1.9722e+06	0	0	0	0	0	0	0	0	0	0	0	0	0	319402	298467	315466	420892	446646	470560	0	0	0	0	0	0	0	0	0	0	0	0	0	0	15706.9	0	3.47863e+06	130360	8269.21	0	0	0	572300	23834.5	3.91273e+06	7801.73	0	0	4.05691e+06
86.728__914.48	2.03618e+07	2.95672e+07	6.43128e+07	1.45891e+07	2.54193e+07	2.05669e+07	2.9405e+07	2.358e+07	1.4831e+06	2.09759e+07	3.4355e+07	2.36316e+07	7.07536e+07	2.31574e+07	2.19206e+07	3.48348e+07	3.43733e+07	2.53277e+07	9.5037e+06	9.51283e+06	745465	1.30339e+06	3.17059e+07	3.66017e+07	7.05954e+06	1.87837e+07	2.91061e+06	2.16682e+07	2.28634e+07	1.27068e+07	2.87612e+07	3.09103e+07	2.6348e+07	6.80795e+07	2.23961e+07	2.2494e+07	2.34348e+07	2.61608e+07	3.125e+07	7.83873e+06	1.84552e+07	1.84494e+07	5.03124e+06	5.06747e+06	6.10493e+06	1.40421e+07	7.07071e+06	6.30569e+06	1.06944e+07
86.728__792.42	7.60116e+06	1.3962e+07	1.75183e+07	1.81817e+07	1.51122e+07	1.14109e+07	2.4726e+07	1.33347e+07	1.06603e+07	1.38634e+07	6.12858e+06	1.23475e+07	1.84011e+07	1.79105e+07	1.30477e+07	1.24448e+07	1.50571e+07	1.40297e+07	5.00132e+06	5.35485e+06	1.04096e+06	574822	9.46314e+06	1.2208e+07	1.31322e+07	1.09025e+07	1.25169e+07	8.88569e+06	1.20306e+07	1.47426e+07	1.69961e+07	1.60406e+07	1.63184e+07	1.7963e+07	1.31963e+07	5.39766e+06	9.45449e+06	1.31403e+07	1.2016e+07	8.45246e+06	9.79666e+06	1.024e+07	4.44706e+06	3.62973e+06	4.507e+06	1.04538e+07	5.5346e+06	4.02025e+06	4.99627e+06
86.8395__914.35	3.92627e+06	1.29215e+07	2.31709e+07	1.14539e+07	1.05211e+07	9.07839e+06	1.28018e+07	1.00673e+07	7.97174e+06	1.34421e+07	1.26741e+07	1.01887e+07	3.2315e+07	1.00407e+07	9.4234e+06	1.54249e+07	1.56302e+07	1.22251e+07	3.13774e+06	3.53807e+06	852744	187497	1.42742e+07	1.65803e+07	5.70041e+06	7.78139e+06	6.48745e+06	9.2458e+06	5.50153e+06	1.14514e+07	1.26449e+07	1.32393e+07	8.85135e+06	3.10148e+07	8.48403e+06	9.74495e+06	9.42101e+06	1.18768e+07	1.31591e+07	7.44013e+06	6.42365e+06	6.73874e+06	2.43919e+06	2.03889e+06	2.74837e+06	5.89843e+06	2.9912e+06	2.68922e+06	4.73488e+06
86.9093__38.34	50936.8	77274	84098.2	37109.9	2.20462e+06	91295.8	53840.1	12330.9	1.79441e+06	118812	126302	111392	141849	74661.7	395708	2.54909e+06	2.68399e+06	2.22563e+06	557081	403280	0	0	28469.9	162265	58532.7	22627.2	0	71942.7	35628	0	61829.9	86425.5	0	5458.53	23543	1.08579e+06	4.02759e+06	1.14128e+06	1.51689e+06	1.76212e+06	860174	1.38795e+06	958939	1.15861e+06	1.07124e+06	1.17238e+06	1.65452e+06	1.28658e+06	1.1107e+06
86.9522__968.98	5.39728e+07	4.85212e+07	4.5856e+07	5.50177e+07	2.63167e+07	5.78164e+07	5.29108e+07	6.89358e+07	6.36542e+07	3.94996e+07	4.65564e+07	4.32683e+07	6.40246e+07	2.13693e+07	6.55959e+07	4.3484e+07	4.65997e+07	3.46783e+07	1.16864e+07	1.06838e+07	1.06981e+07	4.81102e+07	4.32266e+07	2.28568e+07	4.95839e+07	4.50097e+07	6.18636e+07	6.7909e+07	2.68632e+07	3.49491e+07	3.67328e+07	4.73054e+07	2.72423e+07	5.90696e+07	4.9724e+07	4.28531e+07	4.57147e+07	3.95086e+07	2.09435e+07	4.3375e+07	1.85354e+07	3.54124e+07	2.03852e+07	3.72085e+07	1.8815e+07	7.62333e+06	1.45215e+07	4.20003e+06	1.333e+07
87.0922__986.15	1.24194e+07	5.61856e+07	1.70859e+08	8.45416e+07	6.77782e+07	7.849e+06	5.66846e+07	1.30479e+08	4.66221e+07	6.16722e+07	9.77613e+07	1.3173e+08	5.59639e+07	6.68729e+07	1.1571e+07	1.42514e+08	5.37629e+07	1.1529e+08	7.04923e+07	1.00356e+07	6.46824e+06	9.15336e+06	1.02158e+08	1.22287e+07	1.34258e+07	1.03088e+07	7.46722e+06	1.41751e+08	1.02528e+08	5.03108e+07	1.17678e+08	5.63675e+07	1.85441e+07	5.96158e+06	6.21322e+07	9.88988e+07	1.3983e+08	5.67319e+07	5.67772e+07	5.81242e+07	1.58402e+08	1.14405e+08	1.00382e+07	3.56769e+07	1.29121e+07	6.31913e+06	7.62623e+07	6.20393e+07	2.73652e+07
87.1003__50.48	2.66617e+07	2.032e+07	2.26958e+07	2.55051e+07	2.29517e+07	3.02094e+07	2.21194e+07	2.42756e+07	2.73847e+07	4.38341e+07	4.33566e+07	2.79682e+07	3.37198e+07	4.4649e+07	2.90561e+07	2.90395e+07	2.9138e+07	2.95306e+07	3.01936e+07	3.0587e+07	2.67114e+07	1.94626e+07	2.4199e+07	2.10992e+07	2.631e+07	2.39308e+07	3.02962e+07	2.25106e+07	2.6547e+07	2.76268e+07	4.25964e+07	4.15334e+07	2.75118e+07	3.4499e+07	4.3162e+07	2.6064e+07	2.00115e+07	2.33074e+07	2.05342e+07	2.55267e+07	2.29103e+07	2.99736e+07	2.31641e+07	2.26598e+07	2.8441e+07	4.53662e+07	3.88028e+07	2.58337e+07	2.91302e+07
87.1003__68.36	1.57741e+07	1.13562e+07	1.36192e+07	1.53088e+07	1.35673e+07	1.79036e+07	1.20715e+07	1.47623e+07	1.48983e+07	2.52301e+07	2.54233e+07	1.53109e+07	1.94162e+07	2.55406e+07	1.7782e+07	1.80385e+07	1.82585e+07	1.8615e+07	1.73122e+07	1.84402e+07	1.69431e+07	1.22999e+07	1.56382e+07	1.21064e+07	1.63024e+07	1.34837e+07	1.72779e+07	1.38633e+07	1.58283e+07	1.70456e+07	2.57534e+07	2.60223e+07	1.60386e+07	2.21365e+07	2.78623e+07	1.56362e+07	1.22704e+07	1.39542e+07	1.16962e+07	1.5033e+07	1.36962e+07	1.75563e+07	1.33406e+07	1.38253e+07	1.67092e+07	2.61592e+07	2.24859e+07	1.52525e+07	1.75472e+07
87.1647__333.85	181381	240345	210578	136732	70073.3	177931	202712	145509	171802	163979	173717	0	191536	164773	127398	153808	177026	166450	193750	230329	26479.6	38756.5	80646.2	66254.8	88817.9	70084.3	96010.6	49643.8	116273	112875	116906	130983	80882.6	115215	129100	207929	177081	220605	199781	221750	266990	202464	217486	203004	236814	181235	224553	219893	195624
87.1762__968.67	1.43506e+07	4.43051e+07	2.67221e+07	2.53265e+07	2.50851e+07	2.39127e+07	2.20812e+07	1.92593e+07	2.87934e+07	4.27265e+07	3.36996e+07	1.6886e+07	1.42486e+07	1.94105e+07	1.97496e+07	2.73722e+07	1.69743e+07	2.74841e+07	1.50665e+07	7.88075e+06	8.82685e+06	3.83238e+06	4.42101e+06	1.49437e+07	8.15433e+06	8.53954e+06	1.50176e+07	1.61568e+07	3.0274e+07	3.4602e+07	5.09773e+07	6.17964e+06	1.25785e+07	2.0773e+07	2.68041e+07	2.83424e+07	3.54691e+07	2.27865e+07	2.53497e+07	2.26841e+07	2.37751e+07	2.04251e+07	1.27731e+07	1.36283e+06	8.31923e+06	1.45877e+07	1.128e+07	8.47606e+06	8.97962e+06
87.4002__969.31	6.74149e+07	7.50681e+07	2.89233e+07	5.19563e+07	5.00039e+07	1.57515e+07	2.55785e+07	6.81044e+07	6.50512e+07	3.78608e+07	4.13901e+07	6.15234e+07	6.29371e+07	6.86942e+07	5.28875e+07	6.48915e+07	5.31642e+07	7.40247e+07	5.56275e+07	1.37933e+07	8.05265e+06	1.22213e+07	5.28115e+06	1.60345e+06	9.55952e+06	2.16189e+07	6.45215e+06	1.52525e+07	4.81889e+07	4.99591e+07	2.08491e+07	1.51305e+07	3.60988e+07	2.94565e+07	5.89274e+07	7.98229e+07	4.72676e+07	3.76168e+07	2.95425e+07	2.88724e+07	6.88518e+07	2.42785e+07	3.63372e+07	7.30958e+07	3.08127e+07	1.1955e+07	3.63925e+07	1.06831e+07	2.1056e+07
87.7153__334.41	291781	247974	279158	254470	247046	272029	356050	318375	222624	282059	250926	0	316891	269105	267068	277386	292090	334919	339905	382870	140401	139116	217138	175815	174411	187312	217708	145244	208670	218877	166267	235584	208479	191714	213532	294797	307372	330017	357940	294875	388783	337987	329256	305688	361389	330303	395737	364753	355635
87.8392__528.11	283171	150030	215677	230150	205049	243082	294987	180480	527118	210178	186076	0	174469	175141	440716	467063	482422	352032	403924	401011	289266	256344	355705	303311	162554	237574	292052	197670	212776	231789	496433	254268	257066	447220	287866	1.08782e+06	1.23726e+06	964995	1.00933e+06	1.0619e+06	997365	1.18418e+06	1.13266e+06	848491	1.07697e+06	525741	969100	130491	173507
87.84__864.87	1.20053e+06	7.62364e+06	705291	768747	868775	570467	941517	1.06939e+06	1.24223e+06	7.62575e+06	705338	860126	629424	828722	1.26965e+06	541584	1.06124e+06	3.40265e+07	1.53801e+07	1.07088e+07	2.4906e+06	2.52593e+06	298002	242341	438493	283234	394130	529231	7.08256e+06	807698	740709	428839	409174	555181	419791	1.04394e+06	2.0877e+07	1.93679e+07	7.66478e+06	1.38572e+07	2.55491e+07	1.10895e+07	1.97383e+07	1.34027e+07	1.72124e+07	1.8349e+07	6.17471e+06	7.6098e+06	429422
87.84__898.65	1.29027e+06	1.04693e+07	518764	660594	630981	744531	1.13934e+06	1.16038e+06	1.99292e+06	1.07343e+07	599826	869038	615057	971276	1.74475e+06	761013	1.03736e+06	4.27348e+07	1.79866e+07	9.30849e+06	3.96651e+06	3.9245e+06	154868	198460	356462	203287	575402	665681	9.8267e+06	553945	617550	310905	337115	465323	409230	1.56778e+06	9.09005e+06	5.49064e+07	1.1354e+07	2.68115e+07	1.34439e+06	874089	1.90391e+07	2.91101e+07	2.39988e+07	1.16919e+07	1.39394e+07	2.96285e+07	1.0328e+07
87.9507__528.19	51696.9	39936.2	59061.6	19406.5	10104.4	41036.9	85336.1	29538	177605	23989.1	28519.4	0	8281.55	8730.37	124411	129192	126004	115100	118374	126618	59462.4	38433.2	95600.5	66105.6	22096.5	57608.4	50778.7	32213	24145.2	0	128326	56788.8	55234.4	132968	79768.8	354655	423097	303035	342226	346919	315715	401941	386484	283867	364010	175739	337610	15187.6	5816.72
88.0237__34.69	7.15175e+07	7.44157e+07	8.07394e+07	6.53892e+07	7.29832e+07	7.21825e+07	7.44879e+07	6.96436e+07	7.13556e+07	7.83435e+07	8.09833e+07	7.63185e+07	7.52474e+07	6.51617e+07	5.08436e+07	4.56196e+07	5.2306e+07	4.89163e+07	4.78859e+07	4.71908e+07	9.36791e+06	9.64822e+06	9.73058e+06	9.63938e+06	9.79517e+06	9.80577e+06	9.80886e+06	9.62282e+06	1.01588e+07	9.75746e+06	9.69523e+06	9.74476e+06	9.9643e+06	9.92992e+06	9.79184e+06	5.0015e+07	4.78584e+07	4.76225e+07	4.54749e+07	5.45861e+07	4.73153e+07	4.28765e+07	4.78629e+07	4.50431e+07	5.01368e+07	3.97215e+07	5.04343e+07	4.51675e+07	4.53076e+07
88.0378__552.27	0	0	0	0	0	0	0	0	0	0	0	0	0	0	471365	515525	532412	712102	481983	720419	0	0	0	0	0	0	0	0	0	0	0	0	0	0	0	2.38731e+06	2.03923e+06	2.228e+06	2.52728e+06	1.79434e+06	1.88277e+06	2.02771e+06	2.51212e+06	2.23631e+06	1.9551e+06	1.71313e+06	2.01465e+06	2.46274e+06	2.26617e+06
88.3898__527.94	75997.6	53161.2	61850.3	49986.3	46515.4	48050.3	84883	40910.1	157911	65860.1	8222.27	0	52323.7	6394.63	194514	156331	141427	132064	139066	139286	83760.8	37271.8	101960	91037.1	55397.3	82410.8	66032.4	31921.1	100974	72909.8	188688	50822.3	86315.9	138320	59118.3	404158	441370	393853	352886	453228	401781	479853	395550	319398	344716	192555	335354	22721.2	62303.8
88.5052__913.96	0	0	3.50825e+06	0	14324.2	0	0	10368.1	0	0	352658	0	0	0	0	0	0	1.08887e+07	9.68469e+06	4.5827e+06	4.62448e+06	8.61829e+06	86717.4	28220.6	10724.5	0	0	0	13786	584958	0	0	0	0	0	0	0	3.96377e+06	5.3492e+06	1.69719e+06	2.22656e+06	6.13716e+06	1.01743e+07	3.5833e+06	2.66112e+06	1.01638e+07	6.53861e+06	2.89583e+06	1.19514e+07
88.5213__34.76	6.64183e+06	6.79662e+06	7.16035e+06	6.32079e+06	5.91235e+06	6.96467e+06	6.08133e+06	7.01576e+06	6.36246e+06	6.45667e+06	6.63645e+06	6.81127e+06	5.81564e+06	6.1032e+06	3.69291e+06	3.55966e+06	4.18463e+06	3.84683e+06	4.14439e+06	3.59276e+06	296245	335401	352819	309606	290274	335578	272266	321622	353824	306310	354900	331949	329246	321837	287910	4.11811e+06	3.54492e+06	3.38014e+06	3.57933e+06	3.86501e+06	3.66485e+06	1.96134e+06	3.20632e+06	2.87113e+06	4.16664e+06	3.80311e+06	4.42368e+06	3.17774e+06	3.48244e+06
88.9532__34.82	5.63683e+06	5.8862e+06	5.39544e+06	5.57863e+06	5.46445e+06	5.03743e+06	5.42412e+06	5.30014e+06	5.44506e+06	5.43975e+06	6.2271e+06	5.38769e+06	6.18173e+06	5.20581e+06	3.59065e+06	3.34459e+06	3.79142e+06	3.0935e+06	3.78741e+06	3.66136e+06	105365	145957	124919	124297	125614	111978	120537	133811	105277	109168	96646.3	113253	124584	125209	102100	3.65224e+06	3.5728e+06	3.26322e+06	2.89314e+06	3.46413e+06	2.80589e+06	3.04491e+06	3.4921e+06	3.07879e+06	3.46668e+06	3.39348e+06	3.68763e+06	3.10752e+06	3.08542e+06
89.0603__459.4	4.50347e+06	4.27823e+06	4.73339e+06	4.55248e+06	4.64224e+06	5.4421e+06	5.58213e+06	5.35681e+06	5.40742e+06	5.09393e+06	4.5426e+06	110444	5.57981e+06	4.3398e+06	3.98067e+06	4.49765e+06	4.75125e+06	5.08553e+06	4.9955e+06	4.78675e+06	5.21197e+06	5.15553e+06	6.00121e+06	5.26485e+06	5.48486e+06	5.24786e+06	5.59613e+06	4.54768e+06	4.63213e+06	5.18768e+06	2.79692e+06	5.32982e+06	4.97189e+06	4.81386e+06	6.60638e+06	2.66161e+06	2.72947e+06	2.96793e+06	2.94316e+06	4.47774e+06	2.76554e+06	2.62564e+06	3.02698e+06	2.44784e+06	2.50546e+06	3.25805e+06	2.64937e+06	4.53328e+06	5.57172e+06
89.507__971.36	1.72872e+07	1.86945e+07	1.48702e+07	1.59558e+07	1.88062e+07	1.62686e+07	1.49041e+07	1.75866e+07	1.5144e+07	1.11094e+07	1.58009e+07	2.6887e+07	1.74735e+07	1.32643e+07	1.59548e+07	1.38974e+07	1.49024e+07	1.3852e+07	1.46427e+07	1.75406e+07	2.33067e+07	2.63626e+07	1.82137e+07	1.70621e+07	1.96427e+07	2.39398e+07	1.61621e+07	1.58374e+07	2.27671e+07	1.70159e+07	1.66788e+07	1.98115e+07	2.18274e+07	1.52258e+07	1.52613e+07	1.63226e+07	1.28463e+07	1.42083e+07	1.4259e+07	1.37826e+07	1.31007e+07	1.4383e+07	1.29157e+07	1.71228e+07	2.23331e+07	1.18563e+07	1.67205e+07	1.86841e+07	1.74816e+07
89.8412__816.77	0	292268	0	0	0	16418.9	0	0	0	256099	22421.7	0	0	0	1.11233e+07	1.2206e+07	1.32094e+07	9.34831e+06	1.21314e+07	1.11039e+07	17139.3	0	0	0	32935.9	44276.6	0	0	0	123906	39087.5	0	0	35346.2	0	3.16305e+07	5.78773e+07	4.86615e+07	3.19563e+07	3.77434e+07	3.48112e+07	3.96225e+07	2.43209e+07	4.29956e+07	2.19664e+07	3.50527e+07	3.29457e+07	3.25426e+07	8.7835e+06
89.8427__914.63	1.04392e+07	1.5724e+07	1.56996e+07	1.00017e+07	1.14098e+07	1.53756e+07	1.34717e+07	2.41427e+07	1.18452e+07	1.22939e+07	9.2953e+06	6.8934e+06	2.2921e+07	1.22634e+07	1.43349e+07	1.07134e+07	4.93334e+06	1.17889e+07	5.91904e+06	3.8466e+06	4.07423e+06	4.86914e+06	4.92263e+06	5.10936e+06	5.32294e+06	6.37482e+06	5.55126e+06	1.1819e+07	1.15329e+07	1.31226e+07	1.10528e+07	1.7115e+07	1.13377e+07	2.25737e+07	1.04486e+07	1.26795e+07	1.10462e+07	1.25849e+07	1.23793e+07	1.04961e+07	8.48351e+06	5.50795e+06	7.65063e+06	4.828e+06	7.26964e+06	5.45501e+06	3.85573e+06	3.03394e+06	3.79778e+06
89.8428__968.77	2.43655e+07	2.83652e+07	2.89102e+07	2.10535e+07	2.56298e+07	1.01357e+07	1.99165e+07	2.75684e+07	2.89031e+07	3.10042e+07	1.33598e+07	1.28388e+07	4.72901e+07	2.82157e+07	3.0647e+07	3.42218e+07	2.76016e+07	1.94937e+07	6.96013e+06	3.71498e+06	6.35472e+06	1.126e+07	1.19276e+07	1.19308e+07	6.16529e+06	1.11201e+07	1.40697e+07	2.15304e+07	1.11664e+07	2.90815e+07	1.43425e+07	9.5292e+06	1.53046e+07	2.62714e+07	2.4356e+07	2.80679e+07	2.43086e+07	1.95104e+07	2.04215e+07	2.44511e+07	1.50969e+07	7.60112e+06	8.2681e+06	1.19396e+07	1.06623e+07	8.11775e+06	5.02885e+06	5.2209e+06	4.77264e+06
89.9527__817.03	199373	295134	226405	87533.9	160600	66292.9	102317	99143.5	81199.8	327195	158624	134116	89158.5	272483	4.50365e+06	4.52753e+06	4.7167e+06	4.56783e+06	5.16485e+06	4.67451e+06	21311.7	0	0	27212.4	15565.5	78461.6	0	119998	130986	34880.7	58903.1	68019.9	119416	44587.8	68278	1.39727e+07	4.41874e+06	1.72587e+07	4.61238e+06	3.37934e+06	1.50839e+07	1.69717e+07	1.06396e+07	3.79067e+06	9.90445e+06	3.5607e+06	2.80775e+06	3.46147e+06	3.88912e+06
90.0555__41.09	1.0579e+07	1.08776e+07	8.68376e+06	1.22678e+07	9.48489e+06	8.40028e+06	9.15554e+06	1.05319e+07	1.41016e+07	1.79593e+07	1.38176e+07	1.56081e+07	1.0636e+07	1.1762e+07	1.65277e+07	1.63882e+07	1.72252e+07	1.6413e+07	1.6534e+07	1.56893e+07	1.21902e+07	1.2287e+07	1.13211e+07	1.04103e+07	1.38863e+07	1.1297e+07	1.08021e+07	1.08897e+07	1.34541e+07	1.63827e+07	2.17369e+07	1.88684e+07	1.88184e+07	1.2103e+07	1.40641e+07	2.22625e+07	2.75758e+07	3.08611e+07	2.05846e+07	2.17768e+07	2.18296e+07	1.90351e+07	3.04984e+07	2.14117e+07	2.47236e+07	3.2862e+07	2.52955e+07	2.76172e+07	2.26904e+07
90.0668__969.21	1.15352e+07	3.17053e+07	2.03343e+07	1.17267e+07	7.14987e+06	5.30545e+06	2.02879e+07	8.98973e+06	2.68458e+07	2.47343e+07	5.10737e+06	6.32622e+06	7.95101e+06	2.66284e+07	1.22338e+07	1.93008e+07	2.15746e+07	2.1907e+07	3.54793e+06	4.23374e+06	1.02648e+06	1.1252e+06	1.30259e+07	3.42392e+06	3.70527e+06	1.93855e+07	2.04249e+07	2.09412e+07	1.61102e+07	1.94858e+07	2.60491e+07	1.30271e+07	7.27367e+06	7.81328e+06	2.08752e+07	2.21209e+07	2.20396e+07	1.72987e+07	2.44941e+07	1.75282e+07	1.82384e+07	2.14729e+07	2.34242e+07	2.63651e+07	8.87392e+06	7.22616e+06	7.11151e+06	1.27098e+07	4.24061e+06
90.1646__335.35	84552.6	125174	95403.2	85010.5	80041.2	78970.8	93145.9	84542.4	93087.5	108073	70668.4	0	109301	68959.4	65429	60662.3	62861.1	97482.8	127130	116060	7208.83	17247.4	48981.4	13075.1	33893.3	22430.6	18610.7	5038.74	28620.7	58481.7	27196.7	25217.5	13219.1	63335	42351.5	94981.9	89965.2	114581	125728	114919	154095	120636	130648	118185	146974	130249	147415	137600	138797
90.1783__969.16	1.08875e+07	9.87447e+06	9.1113e+06	1.11722e+07	7.85518e+06	8.91332e+06	9.44519e+06	1.09382e+07	1.27683e+07	1.20189e+07	5.32491e+06	1.08346e+07	7.27076e+06	8.76482e+06	9.8288e+06	8.5159e+06	1.06778e+07	6.1487e+06	1.15775e+06	1.58371e+06	75307.6	204105	5.97207e+06	955774	1.14534e+06	8.37454e+06	6.00025e+06	9.91143e+06	7.96328e+06	9.07216e+06	4.95852e+06	3.18696e+06	7.53638e+06	6.51818e+06	9.44401e+06	9.65288e+06	1.03004e+07	4.75705e+06	1.21945e+07	8.27677e+06	8.61101e+06	5.1409e+06	1.12869e+07	1.29419e+07	9.041e+06	3.08204e+06	2.97802e+06	5.50385e+06	1.52221e+06
90.2825__911.87	82154	6.99189e+06	57127.9	11244.5	27808.8	43806.6	283344	59386.5	78310.3	3.36019e+06	16326.3	79730.2	5.79048e+06	23131.1	287151	95020.2	26487.2	1.81955e+07	1.10767e+07	1.21769e+07	1.07199e+06	2.58066e+06	207649	146747	0	19045.3	20993.3	158151	2.88617e+06	0	17051.6	11454.5	0	133910	13746.6	187123	9.55776e+06	2.38823e+07	6.51425e+06	1.45388e+07	8.63623e+06	1.18267e+07	1.999e+07	1.38235e+07	1.40713e+07	1.19791e+07	6.86752e+06	1.43014e+07	1.90217e+07
90.5264__34.7	5.63048e+08	5.75765e+08	5.39301e+08	5.52074e+08	5.34717e+08	5.46574e+08	5.70164e+08	5.73591e+08	5.28485e+08	5.63377e+08	5.86525e+08	5.77493e+08	5.44553e+08	5.12876e+08	3.33818e+08	3.29628e+08	3.68616e+08	3.52108e+08	3.08807e+08	3.71273e+08	2.16841e+07	2.18315e+07	2.20659e+07	2.22265e+07	2.28035e+07	2.14551e+07	2.2058e+07	2.17971e+07	2.47889e+07	2.25346e+07	2.2243e+07	2.21591e+07	2.29472e+07	2.18603e+07	2.28247e+07	3.55064e+08	3.43752e+08	3.64398e+08	3.05666e+08	3.36313e+08	3.25912e+08	3.12988e+08	3.53101e+08	3.39742e+08	3.5943e+08	3.308e+08	3.97264e+08	3.37284e+08	3.15723e+08
90.9482__71.54	1.08309e+07	9.02908e+06	3.25584e+06	7.88838e+06	6.93458e+06	7.04851e+06	138001	6.48232e+06	5.66175e+06	5.99448e+06	5.81684e+06	4.56679e+06	5.69576e+06	4.02981e+06	8.67977e+06	7.02718e+06	5.001e+06	4.43909e+06	4.34363e+06	4.19993e+06	5.69237e+06	5.89844e+06	5.63262e+06	5.74546e+06	5.73457e+06	5.66524e+06	5.62677e+06	5.58206e+06	5.38535e+06	5.52759e+06	5.63742e+06	5.48115e+06	5.52688e+06	5.36035e+06	5.51077e+06	4.4683e+06	4.3317e+06	4.38818e+06	4.56801e+06	4.2636e+06	4.25852e+06	4.17419e+06	4.2118e+06	4.00785e+06	4.13278e+06	1.63966e+06	4.12578e+06	4.01328e+06	3.84082e+06
90.9772__38.59	3.13211e+07	3.1264e+07	2.87798e+07	3.30874e+07	3.15018e+07	3.0008e+07	3.40609e+07	2.93739e+07	3.4213e+07	3.30362e+07	3.12241e+07	2.85714e+07	3.03513e+07	2.61175e+07	2.7459e+07	2.68997e+07	2.7178e+07	2.69402e+07	2.58627e+07	2.64406e+07	6.35069e+07	6.4537e+07	6.45001e+07	6.50443e+07	6.373e+07	6.29341e+07	6.5526e+07	6.68534e+07	6.4506e+07	6.94831e+07	6.6852e+07	6.35477e+07	6.46962e+07	6.12217e+07	6.51373e+07	8.95083e+06	6.92284e+06	6.83103e+06	7.17171e+06	8.47146e+06	8.47985e+06	6.27683e+06	6.73172e+06	7.12997e+06	7.52296e+06	7.83123e+06	8.47471e+06	6.16116e+06	6.62552e+06
91.028__34.71	3.6957e+07	3.70093e+07	3.46677e+07	3.65499e+07	3.44006e+07	3.57723e+07	3.59032e+07	3.69729e+07	3.42393e+07	3.47575e+07	3.70777e+07	3.75079e+07	3.32265e+07	3.34041e+07	2.11398e+07	2.1443e+07	2.2227e+07	2.07203e+07	2.32289e+07	2.41189e+07	1.40088e+06	1.43477e+06	1.3842e+06	1.38662e+06	1.40583e+06	1.30845e+06	1.39819e+06	1.32143e+06	1.53101e+06	1.4138e+06	1.36037e+06	1.32922e+06	1.37439e+06	1.38027e+06	1.45324e+06	2.15486e+07	2.19886e+07	2.18831e+07	1.95383e+07	2.15334e+07	2.0423e+07	2.02278e+07	2.22848e+07	1.9761e+07	2.29274e+07	1.95231e+07	2.34708e+07	2.02887e+07	2.07981e+07
91.0548__147	3.02762e+06	4.9695e+06	2.74313e+06	5.20975e+06	3.18835e+06	2.97149e+06	2.8763e+06	4.978e+06	2.89511e+06	4.06507e+06	4.5181e+06	4.17994e+06	2.62516e+06	3.12786e+06	3.09361e+06	2.96827e+06	4.60113e+06	3.08775e+06	3.02533e+06	3.12609e+06	5.28044e+06	3.08461e+06	3.07136e+06	3.02347e+06	2.73348e+06	3.1113e+06	3.16377e+06	2.79465e+06	3.40831e+06	2.91612e+06	5.16398e+06	3.07495e+06	3.10578e+06	2.7622e+06	3.07621e+06	2.66958e+06	2.88471e+06	2.46733e+06	2.63917e+06	2.72283e+06	2.7649e+06	2.71447e+06	2.99303e+06	2.76598e+06	2.72369e+06	3.02623e+06	2.99331e+06	2.64152e+06	2.37583e+06
91.5429__34.57	1.11872e+07	1.31817e+07	1.24589e+07	1.37431e+07	1.19648e+07	1.45671e+07	1.3606e+07	1.25326e+07	1.13021e+07	1.23804e+07	1.18521e+07	1.23127e+07	1.41065e+07	1.3414e+07	1.38804e+07	1.39415e+07	1.31128e+07	1.43269e+07	1.21428e+07	1.42385e+07	3.48222e+06	3.67712e+06	3.60039e+06	3.60981e+06	3.84641e+06	3.52094e+06	3.54994e+06	3.54133e+06	4.05731e+06	3.8096e+06	3.94447e+06	3.67367e+06	4.07851e+06	3.84967e+06	3.66888e+06	1.88528e+07	1.9445e+07	1.95052e+07	1.96376e+07	2.31917e+07	2.04686e+07	2.45062e+07	2.13209e+07	2.17672e+07	2.20654e+07	2.1484e+07	1.9944e+07	2.11506e+07	1.99532e+07
92.0405__34.77	1.43315e+06	1.96263e+06	1.85527e+06	2.33535e+06	2.22126e+06	2.45315e+06	2.67876e+06	2.20686e+06	2.15079e+06	2.38131e+06	1.86575e+06	2.00748e+06	2.51312e+06	2.59441e+06	2.52224e+06	3.06107e+06	2.37861e+06	2.55391e+06	2.19472e+06	2.28882e+06	327804	342702	307750	277205	392935	476218	298154	290465	417407	365177	380199	324466	369470	377345	368307	3.22919e+06	3.389e+06	3.82124e+06	4.22646e+06	3.93607e+06	3.79505e+06	4.14469e+06	3.88701e+06	4.1081e+06	4.18015e+06	4.15648e+06	3.77609e+06	3.97439e+06	3.87729e+06
92.0672__966.16	34627.2	0	0	0	21473.4	17104.8	33643.5	19826.8	482289	41578.1	0	0	0	0	376655	317420	306693	195323	348993	338320	14836.7	0	12665.9	27319.5	0	41770.6	0	13700.5	0	16338.1	272739	0	52545.6	308161	34345.8	1.25553e+06	1.41164e+06	1.19356e+06	1.17581e+06	1.20786e+06	1.1787e+06	1.22554e+06	1.14903e+06	991707	1.15779e+06	588244	855145	0	41113.8
92.2837__816.77	0	11521.9	0	0	0	0	0	0	0	0	0	0	0	0	4.22395e+06	3.31295e+06	4.13169e+06	4.11191e+06	3.98598e+06	3.94556e+06	7025.26	0	0	0	0	0	0	0	0	0	0	0	0	0	0	1.05435e+07	1.85322e+07	1.04247e+07	9.34673e+06	1.14598e+07	1.29894e+07	1.3218e+07	9.8189e+06	1.76805e+07	8.19189e+06	1.08415e+07	1.32275e+07	1.30996e+07	6.24193e+06
92.3952__816.77	0	0	0	0	0	8177.83	9541.69	0	9190.29	0	0	0	0	0	1.69431e+06	1.58508e+06	1.27112e+06	1.60727e+06	1.91439e+06	1.92726e+06	0	0	0	0	0	0	0	0	0	0	0	0	0	0	0	4.06561e+06	5.13892e+06	6.71078e+06	4.18677e+06	3.8023e+06	5.6636e+06	5.65054e+06	4.44075e+06	7.62794e+06	3.53187e+06	4.62642e+06	5.66397e+06	5.5803e+06	1.35153e+06
92.5228__34.68	1.41196e+07	1.32861e+07	1.29932e+07	1.36721e+07	1.258e+07	1.23041e+07	1.41472e+07	1.39091e+07	1.18165e+07	1.249e+07	1.44158e+07	1.37676e+07	1.27397e+07	1.22452e+07	7.1745e+06	7.68996e+06	8.66212e+06	7.8768e+06	7.68998e+06	7.73184e+06	491391	453967	518422	504509	504283	470330	478374	483051	519454	502689	498857	460843	542779	475305	497818	7.95789e+06	8.60491e+06	7.35731e+06	6.66342e+06	8.03719e+06	7.95097e+06	6.91177e+06	6.85394e+06	7.40755e+06	8.34596e+06	7.52035e+06	8.26804e+06	8.91195e+06	7.56404e+06
92.6071__335.45	120577	145229	92203.8	92636.5	106496	124569	157581	134112	99706.4	154984	116362	0	136120	117281	70923.2	126240	144649	173125	157412	167111	7998.69	27581.7	55820	26745.4	74049.2	48057	53851.4	49801.5	88670.2	58821	40754.5	54566.6	40089.2	56207.5	35465.5	140737	144340	138714	180648	140541	211306	173470	149687	146840	164479	140821	148757	184648	161150
92.731__526.19	66037	55604.9	96722.7	56013.8	69546.4	89806.9	105938	67508.3	209754	71624.1	52874.4	0	42557.1	53744.6	179154	190683	226577	143597	191606	157777	107474	106806	145610	106019	63805.9	103097	138750	85064.1	110801	78884.3	196430	113445	98523.3	149884	102076	406920	550733	391563	346407	433061	344887	413765	429796	316507	418224	179811	401466	46021.5	60977.6
92.9796__208.44	0	0	0	0	0	0	0	0	0	0	0	0	0	0	0	0	0	707853	730482	844434	0	0	0	0	0	0	0	0	0	0	0	0	0	0	0	0	0	0	8379.17	0	0	0	0	0	0	0	7207.18	4849.01	0
93.0158__34.68	3.37197e+06	3.98112e+06	3.60897e+06	3.16321e+06	3.55992e+06	3.63492e+06	3.53015e+06	3.98108e+06	3.3899e+06	3.42869e+06	3.70045e+06	3.55137e+06	3.55809e+06	3.09527e+06	2.10682e+06	2.1854e+06	2.1914e+06	2.04257e+06	1.89167e+06	1.78077e+06	110497	132429	117027	117860	157542	109556	107325	85487.7	130384	98821.7	105276	131082	125585	128058	118326	2.4559e+06	2.17583e+06	2.05984e+06	1.97993e+06	2.47585e+06	2.28099e+06	1.91143e+06	1.77725e+06	1.99835e+06	2.11705e+06	1.89578e+06	2.20579e+06	2.2035e+06	1.94962e+06
93.0642__155.93	227583	259941	224482	209644	263154	243799	266240	239556	468490	226565	227984	0	203193	218066	244442	247083	252704	247740	226496	214544	235260	221379	296736	291612	254415	248319	259072	242796	245171	238280	411568	231686	234123	397914	235847	277373	24052.4	285297	305236	328070	361009	318465	249774	291787	162566	231368	305860	114437	19498.3
94.0456__34.83	1.27805e+08	1.39927e+08	1.18521e+08	1.41361e+08	1.31411e+08	1.46165e+08	1.47548e+08	1.34662e+08	1.24128e+08	1.42149e+08	1.35329e+08	1.32853e+08	1.65986e+08	1.38563e+08	1.50754e+08	1.45919e+08	1.52052e+08	1.51689e+08	1.39285e+08	1.45098e+08	2.10384e+07	2.02615e+07	2.10293e+07	1.96529e+07	2.2986e+07	1.94932e+07	2.03713e+07	1.90771e+07	2.42112e+07	2.29302e+07	2.30502e+07	1.9607e+07	2.44811e+07	2.25754e+07	2.13727e+07	2.01568e+08	2.30348e+08	2.21529e+08	2.51194e+08	2.36486e+08	2.21379e+08	2.58323e+08	2.38313e+08	2.36447e+08	2.50936e+08	2.41656e+08	2.18675e+08	2.33873e+08	2.55014e+08
94.0656__41.43	487529	2.88923e+07	908644	3.29448e+07	773863	3.50859e+07	1.66382e+07	5.88703e+07	911733	776329	1.25952e+07	2.69394e+06	563618	496000	1.63059e+07	1.54725e+07	1.62642e+07	1.54502e+07	1.63098e+07	1.59504e+07	812874	3.75436e+07	1.31846e+06	1.3771e+08	4.39904e+07	1.32774e+06	4.68181e+07	2.30689e+07	7.34938e+07	1.33312e+06	1.19579e+06	1.50242e+07	3.8424e+06	666039	714255	550543	1.30262e+07	965213	6.63601e+07	2.06471e+07	707837	2.16708e+07	1.01446e+07	2.15802e+07	461653	478948	5.55833e+06	2.33629e+06	492166
94.546__34.68	1.58866e+07	1.77354e+07	1.55849e+07	1.63268e+07	1.60823e+07	1.83908e+07	1.69405e+07	1.69465e+07	1.54247e+07	1.58829e+07	1.58445e+07	1.72934e+07	1.78682e+07	1.72728e+07	1.98182e+07	1.93309e+07	2.02878e+07	1.73508e+07	1.61938e+07	1.68036e+07	2.53318e+06	2.35443e+06	2.48014e+06	2.26569e+06	2.69152e+06	2.35538e+06	2.3537e+06	2.22172e+06	2.78239e+06	2.68299e+06	2.87656e+06	2.36793e+06	2.86056e+06	2.70509e+06	2.56695e+06	2.28684e+07	2.51324e+07	2.50293e+07	2.83989e+07	2.63843e+07	2.53701e+07	2.84204e+07	2.65421e+07	2.6675e+07	2.78431e+07	2.95082e+07	2.64346e+07	2.66864e+07	2.83969e+07
95.0443__34.72	1.9178e+07	2.15817e+07	1.71008e+07	2.06067e+07	1.98227e+07	2.32565e+07	2.47152e+07	1.98632e+07	2.01972e+07	2.42143e+07	1.93723e+07	1.98859e+07	2.36573e+07	2.03026e+07	2.09187e+07	2.6017e+07	2.5571e+07	2.15701e+07	2.42638e+07	2.167e+07	3.09106e+06	3.10046e+06	3.0613e+06	8.45485e+06	2.56626e+06	2.93875e+06	2.72812e+06	2.91273e+06	4.25653e+06	3.46017e+06	3.50602e+06	2.91362e+06	3.57099e+06	3.401e+06	3.24293e+06	2.98392e+07	3.45271e+07	3.34834e+07	3.65995e+07	3.67386e+07	3.45794e+07	3.88824e+07	3.59401e+07	3.44324e+07	3.74449e+07	3.9113e+07	3.41462e+07	3.50519e+07	3.5535e+07
95.0608__989.55	1.86569e+07	3.76133e+06	2.43175e+07	9.89815e+06	4.04631e+07	3.41943e+06	1.70884e+07	2.29348e+07	2.70581e+06	3.99481e+07	1.67992e+06	5.01156e+06	3.57741e+07	4.02537e+07	3.63504e+07	3.51156e+07	1.36771e+07	3.79509e+07	3.64177e+07	1.81353e+06	3.00528e+06	3.63159e+07	4.29349e+06	3.54848e+07	1.87207e+07	3.72213e+07	2.41388e+07	3.656e+07	3.60692e+07	3.82156e+07	2.61928e+07	3.01175e+06	1.82509e+07	1.74492e+07	1.59773e+07	1.48049e+07	3.85524e+07	1.64311e+07	4.52303e+06	4.02018e+07	4.04655e+07	2.67726e+07	3.97585e+07	3.03255e+06	6.37635e+06	2.59737e+06	1.90912e+06	2.84935e+06	3.98049e+07
95.546__34.67	1.77695e+06	1.972e+06	1.51793e+06	1.93698e+06	1.51521e+06	2.03527e+06	2.04363e+06	1.4278e+06	1.47964e+06	1.65645e+06	1.74626e+06	1.7105e+06	1.84486e+06	1.43335e+06	2.03073e+06	1.77026e+06	2.15085e+06	2.10325e+06	1.89035e+06	2.09033e+06	369295	370304	371758	361800	411062	358484	380096	345442	443716	375801	437765	346218	402142	419598	404605	2.77125e+06	2.92168e+06	3.16428e+06	3.55148e+06	3.23793e+06	2.51299e+06	3.23377e+06	3.43324e+06	3.10274e+06	3.0086e+06	3.19443e+06	2.97557e+06	3.08995e+06	3.09096e+06
96.0561__989.8	4.35655e+06	6.47472e+06	5.16775e+06	6.78943e+06	5.61733e+06	1.19324e+07	5.35056e+06	6.0805e+06	5.09648e+06	7.16499e+06	3.84205e+06	5.96525e+06	1.71887e+06	6.11642e+06	6.75939e+06	5.9275e+06	5.94548e+06	5.67167e+06	1.11247e+07	6.12678e+06	1.2164e+07	1.09762e+07	5.30059e+06	1.76293e+06	7.18467e+06	5.75864e+06	6.3587e+06	2.08795e+06	808687	3.40972e+06	7.35101e+06	5.42755e+06	5.89867e+06	6.21862e+06	3.3904e+06	6.10985e+06	6.44559e+06	6.81966e+06	4.17466e+06	4.33537e+06	583446	7.86819e+06	4.48242e+06	3.97476e+06	5.73329e+06	4.85935e+06	6.55342e+06	1.13847e+07	9.4679e+06
96.0812__43.64	2.22446e+06	8.08427e+06	1.53092e+06	8.4773e+06	1.96322e+06	5.89314e+06	4.52348e+06	6.18022e+06	1.90062e+06	2.44861e+06	2.53658e+06	1.80015e+06	1.906e+06	2.21055e+06	1.70734e+06	3.45743e+06	1.90866e+06	3.48968e+06	3.82902e+06	1.87019e+06	2.48203e+06	8.11589e+06	1.92155e+06	1.50447e+07	8.25606e+06	2.2123e+06	5.81814e+06	4.56952e+06	6.82847e+06	2.36131e+06	2.54461e+06	2.49671e+06	1.95198e+06	1.88056e+06	2.71087e+06	1.96257e+06	4.83938e+06	1.49647e+06	1.57339e+07	1.01274e+07	1.61044e+06	5.88892e+06	5.44206e+06	6.82229e+06	1.99694e+06	1.91733e+06	2.02804e+06	1.66193e+06	1.58157e+06
96.9223__38.61	6.27278e+07	6.31552e+07	6.42932e+07	6.37005e+07	6.21686e+07	6.27488e+07	6.23444e+07	6.22133e+07	6.36264e+07	6.11518e+07	6.60525e+07	6.21714e+07	6.63772e+07	5.58593e+07	8.09387e+07	8.15529e+07	7.95459e+07	8.25184e+07	7.97824e+07	8.01952e+07	3.44258e+07	3.88207e+07	3.40664e+07	3.77386e+07	3.47003e+07	3.44631e+07	3.69512e+07	3.37672e+07	3.6621e+07	3.33817e+07	3.57805e+07	3.44846e+07	3.40042e+07	3.56164e+07	3.50195e+07	6.94294e+07	5.92016e+07	6.64348e+07	6.42182e+07	7.0879e+07	6.99052e+07	6.29481e+07	6.30764e+07	6.58806e+07	6.1798e+07	6.06682e+07	6.89415e+07	6.07306e+07	6.3266e+07
97.0289__34.26	4.11842e+06	4.30197e+06	4.15358e+06	3.91674e+06	4.22145e+06	4.00077e+06	4.40597e+06	4.48243e+06	3.46245e+06	4.1061e+06	4.56277e+06	3.41685e+06	4.30494e+06	3.73954e+06	2.97204e+06	2.92068e+06	2.74309e+06	2.95657e+06	2.53262e+06	2.82517e+06	1.47602e+06	1.53491e+06	1.59931e+06	1.4869e+06	1.53731e+06	1.60069e+06	1.33299e+06	1.39453e+06	1.52655e+06	1.41036e+06	1.63222e+06	1.5466e+06	1.76385e+06	1.69994e+06	1.45942e+06	3.41178e+06	3.05492e+06	2.5609e+06	3.13807e+06	3.00723e+06	3.00809e+06	2.81469e+06	2.67711e+06	2.80436e+06	2.86495e+06	2.94774e+06	3.20009e+06	3.31385e+06	2.88256e+06
97.0765__988.27	4.78395e+07	5.36256e+07	8.19884e+07	8.31568e+07	1.26364e+07	1.32802e+08	1.17927e+08	1.2678e+08	4.50903e+07	8.36328e+07	1.27905e+08	1.52967e+07	3.30396e+07	5.75817e+07	1.27821e+08	1.33454e+08	1.34472e+08	1.26784e+08	1.30399e+08	5.55292e+07	9.12662e+06	7.22684e+06	3.32912e+07	3.68335e+07	6.03405e+07	4.90727e+07	9.97374e+06	1.19103e+08	5.25821e+07	6.55681e+06	1.00252e+08	7.76188e+06	1.28621e+08	1.25091e+08	1.22476e+08	6.93316e+07	1.3171e+07	5.20594e+07	1.11206e+07	5.07871e+07	6.54333e+07	1.73741e+07	1.86519e+07	1.38995e+08	8.42391e+06	1.36306e+08	1.30788e+07	9.26349e+06	9.61e+06
97.9918__34.73	2.01952e+08	2.05679e+08	1.94643e+08	1.97193e+08	1.96143e+08	1.98001e+08	2.02845e+08	2.01551e+08	1.94592e+08	1.94353e+08	2.08923e+08	2.01818e+08	1.9324e+08	1.92144e+08	1.207e+08	1.19954e+08	1.33572e+08	1.21795e+08	1.19915e+08	1.22128e+08	8.4506e+06	8.32957e+06	8.54581e+06	8.37327e+06	8.4967e+06	7.95768e+06	8.43988e+06	8.14116e+06	528904	8.51395e+06	8.40186e+06	8.05009e+06	8.48945e+06	8.39552e+06	8.52025e+06	1.30095e+08	1.20899e+08	1.14635e+08	1.13463e+08	1.20803e+08	1.18816e+08	1.0864e+08	1.40923e+08	1.26783e+08	1.32827e+08	1.31047e+08	1.25118e+08	1.24512e+08	1.17922e+08
98.0717__987.77	4.33205e+07	3.59383e+07	4.84215e+07	4.98163e+07	4.94004e+07	7.92264e+06	6.03623e+06	4.86769e+07	3.29273e+06	4.82545e+07	4.32553e+07	3.25735e+06	4.68323e+07	2.80654e+07	4.10669e+06	4.85295e+07	4.6445e+07	4.44045e+07	4.56865e+07	4.07891e+07	2.95311e+06	1.80758e+07	2.84673e+07	4.36309e+07	2.72913e+07	3.54668e+06	5.31092e+06	4.48262e+07	8.3486e+06	4.20951e+06	3.52391e+07	4.27251e+07	4.6807e+07	4.4421e+07	4.33794e+07	1.71104e+07	3.61074e+07	3.21196e+07	4.53686e+07	2.36475e+07	2.27233e+07	3.61361e+07	3.48914e+06	4.87674e+07	3.54826e+06	4.95701e+07	6.64568e+06	4.83023e+07	5.7924e+06
98.0969__43.37	1.37523e+06	1.60221e+06	1.43694e+06	1.61436e+06	1.72563e+06	1.48805e+06	1.14188e+06	1.70436e+06	1.48683e+06	1.30689e+06	1.59068e+06	1.58519e+06	1.32692e+06	1.80128e+06	2.48933e+06	2.3894e+06	2.66634e+06	2.67723e+06	2.54152e+06	2.7089e+06	1.72592e+06	2.37715e+06	1.58573e+06	2.01781e+06	1.5194e+06	1.78616e+06	1.6159e+06	1.37593e+06	2.06662e+06	1.63163e+06	1.6593e+06	1.64757e+06	1.57761e+06	1.56084e+06	1.51503e+06	1.1005e+06	1.37854e+06	1.20465e+06	1.61089e+06	1.25678e+06	1.50252e+06	1.34662e+06	1.10712e+06	1.5131e+06	1.05053e+06	1.02596e+06	1.28726e+06	976378	956774
98.9192__38.55	1.88167e+07	1.96442e+07	1.99421e+07	1.94683e+07	1.95952e+07	1.92539e+07	1.93234e+07	1.89833e+07	1.97155e+07	1.86905e+07	2.06587e+07	1.92358e+07	2.0485e+07	1.74762e+07	2.45357e+07	2.45594e+07	2.50568e+07	2.52467e+07	2.45136e+07	2.4912e+07	9.85207e+06	1.22961e+07	1.08135e+07	1.16505e+07	1.05409e+07	1.04587e+07	1.09564e+07	1.00964e+07	1.06134e+07	9.94807e+06	1.09895e+07	1.02758e+07	1.03423e+07	1.08482e+07	1.08292e+07	2.22337e+07	1.88434e+07	2.1076e+07	2.03043e+07	2.23149e+07	2.24081e+07	2.01656e+07	1.98144e+07	2.06552e+07	1.95894e+07	1.87857e+07	2.20189e+07	1.89779e+07	1.96779e+07
98.9846__968.91	2.16499e+07	2.0577e+07	1.61404e+07	2.23485e+07	2.20203e+07	2.05541e+07	2.16562e+07	2.14374e+07	2.24338e+07	2.00848e+07	2.59664e+07	2.4371e+07	1.13109e+07	2.59432e+07	1.90498e+07	2.31481e+07	2.67814e+07	2.69947e+07	1.73883e+07	1.52107e+07	1.13031e+07	1.11147e+07	1.32326e+07	1.43264e+07	2.34313e+07	2.37984e+07	1.59341e+07	2.84719e+07	3.91036e+07	1.23239e+07	1.28097e+07	2.13523e+07	2.45092e+07	2.15148e+07	2.09403e+07	2.7078e+07	1.84748e+07	2.46288e+07	2.61216e+07	2.57311e+07	2.23823e+07	2.30764e+07	1.97807e+07	2.10464e+07	1.94341e+07	2.09106e+07	1.96054e+07	1.79992e+07	1.72424e+07
98.9846__442.14	6.98805e+06	7.36901e+06	5.95626e+06	8.88655e+06	7.99269e+06	7.41359e+06	7.58387e+06	6.33242e+06	8.87334e+06	6.87705e+06	6.32651e+06	7.79254e+06	7.14575e+06	8.74474e+06	7.15405e+06	7.27794e+06	7.38567e+06	7.10054e+06	6.5582e+06	6.55918e+06	2.97803e+06	5.52333e+06	4.93687e+06	5.60611e+06	9.46401e+06	5.88235e+06	6.20014e+06	7.55786e+06	6.11691e+06	7.22389e+06	5.20862e+06	5.3936e+06	6.9112e+06	3.58696e+06	9.13213e+06	6.84762e+06	6.46607e+06	5.81432e+06	6.36668e+06	7.77593e+06	6.79922e+06	6.27404e+06	5.96301e+06	5.82303e+06	7.04005e+06	6.53667e+06	6.02064e+06	6.33904e+06	5.35878e+06
98.9846__513.67	1.01158e+07	9.80729e+06	8.63849e+06	1.06452e+07	8.98385e+06	1.00002e+07	1.07985e+07	9.11092e+06	1.15069e+07	9.84542e+06	8.2456e+06	1.08372e+07	1.00806e+07	1.08239e+07	1.1691e+07	1.10869e+07	1.14751e+07	1.15264e+07	1.07565e+07	1.05292e+07	8.21724e+06	7.79703e+06	8.47179e+06	8.01452e+06	8.76537e+06	1.01865e+07	9.43336e+06	9.60767e+06	1.24594e+07	1.15512e+07	1.01758e+07	7.39418e+06	9.62349e+06	9.23558e+06	9.85112e+06	1.2481e+07	1.4538e+07	1.44827e+07	1.16526e+07	1.2365e+07	1.50029e+07	1.23352e+07	1.31123e+07	1.45494e+07	1.4776e+07	1.49345e+07	1.20731e+07	1.4066e+07	1.63617e+07
98.9846__485.39	1.06946e+07	1.08022e+07	1.01563e+07	1.1128e+07	1.02868e+07	1.09073e+07	1.14119e+07	1.08423e+07	1.17209e+07	1.09884e+07	1.00308e+07	1.05251e+07	1.09563e+07	1.1212e+07	1.07821e+07	1.06888e+07	1.14289e+07	1.13735e+07	1.046e+07	1.01196e+07	9.96751e+06	5.42058e+06	8.35496e+06	8.54372e+06	8.26911e+06	7.85102e+06	9.23441e+06	1.10958e+07	9.78004e+06	6.57774e+06	6.26759e+06	7.96501e+06	1.18003e+07	9.65602e+06	6.13203e+06	1.24917e+07	1.30341e+07	1.19529e+07	1.17278e+07	1.18991e+07	1.10185e+07	1.16618e+07	1.1993e+07	1.2027e+07	1.26019e+07	1.29001e+07	1.08781e+07	1.09817e+07	1.04968e+07
98.9846__418.73	1.22699e+07	1.26249e+07	1.20054e+07	1.33657e+07	1.3198e+07	1.29104e+07	1.25733e+07	1.233e+07	1.34912e+07	1.23937e+07	1.16883e+07	1.25572e+07	1.28069e+07	1.41042e+07	1.40426e+07	1.22599e+07	1.21514e+07	1.22613e+07	1.16237e+07	1.12402e+07	7.0428e+06	7.71225e+06	9.6069e+06	8.55651e+06	1.1961e+07	1.23492e+07	1.27358e+07	1.23912e+07	9.40663e+06	1.3213e+07	7.26034e+06	1.02145e+07	1.26797e+07	7.32856e+06	8.4097e+06	1.24168e+07	1.20605e+07	1.14706e+07	1.18226e+07	1.24235e+07	1.153e+07	1.19424e+07	1.1247e+07	1.09876e+07	1.2022e+07	1.14083e+07	1.12561e+07	1.09139e+07	1.0314e+07
98.9846__54.13	3.48222e+07	3.49471e+07	3.68894e+07	3.55017e+07	4.58109e+07	4.30592e+07	3.951e+07	3.35173e+07	3.86386e+07	3.84864e+07	4.5853e+07	3.01543e+07	4.61099e+07	3.87195e+07	2.33555e+07	3.4658e+07	3.46372e+07	3.12218e+07	3.02875e+07	2.77257e+07	4.865e+06	4.99249e+06	4.74196e+06	4.84261e+06	4.48415e+06	4.99816e+06	4.60344e+06	4.69976e+06	5.67451e+06	4.65751e+06	4.49426e+06	4.441e+06	4.45374e+06	4.55123e+06	4.11845e+06	4.44804e+07	4.74111e+07	1.78951e+07	4.20365e+07	4.0592e+07	4.46066e+07	4.41291e+07	3.90928e+07	3.92232e+07	3.67515e+07	4.53806e+07	4.14133e+07	3.27037e+07	4.67963e+07
98.9846__260.89	2.77878e+07	2.84995e+07	2.84463e+07	2.91754e+07	2.76294e+07	2.82646e+07	3.08542e+07	3.06753e+07	2.55382e+07	2.78145e+07	2.65572e+07	4.85405e+06	2.77119e+07	2.64876e+07	2.29984e+07	2.46929e+07	2.48966e+07	2.60627e+07	2.73677e+07	2.80017e+07	1.73649e+07	1.80326e+07	2.10537e+07	1.78953e+07	1.84032e+07	1.90261e+07	1.99486e+07	1.81017e+07	2.01324e+07	1.99506e+07	1.68489e+07	2.0114e+07	1.79368e+07	1.79563e+07	1.76214e+07	2.38391e+07	2.55746e+07	2.64485e+07	2.72831e+07	2.48228e+07	2.96922e+07	2.75161e+07	2.71071e+07	2.57377e+07	2.90676e+07	2.44043e+07	2.77594e+07	2.81037e+07	2.94355e+07
99.092__988.92	2.95259e+07	2.68182e+07	2.72954e+07	3.40753e+07	3.38311e+07	3.23555e+07	2.95982e+07	3.02384e+07	3.32572e+07	3.38404e+07	1.65208e+07	3.02967e+07	3.20692e+07	4.36418e+07	3.25369e+07	3.43652e+07	3.57565e+07	3.85332e+07	1.36322e+07	3.46486e+07	3.29806e+07	4.05053e+07	2.01203e+07	2.572e+07	3.77536e+07	2.88881e+07	2.25151e+07	2.95031e+07	2.82416e+07	4.23071e+06	2.724e+07	2.99584e+06	4.27351e+07	4.22104e+07	4.0019e+07	3.43763e+07	4.07735e+07	4.19274e+07	4.1919e+07	3.30301e+07	3.42083e+07	2.88415e+07	4.25146e+07	3.57911e+07	3.1421e+07	3.49823e+07	2.84851e+07	3.88265e+07	4.1423e+07
99.0921__46.72	1.33108e+06	1.29688e+06	1.11824e+06	1.32903e+06	1.17122e+06	1.06308e+06	1.44489e+06	1.17323e+06	1.37043e+06	1.25759e+06	1.35308e+06	1.49036e+06	1.41303e+06	1.75798e+06	1.49126e+06	1.70898e+06	1.77788e+06	1.68372e+06	1.65402e+06	1.75284e+06	1.23057e+06	1.23373e+06	1.14106e+06	1.09473e+06	1.05304e+06	1.13902e+06	1.17083e+06	1.1859e+06	1.18133e+06	1.16601e+06	1.17874e+06	1.13914e+06	1.18046e+06	1.22988e+06	1.24396e+06	1.42955e+06	1.33682e+06	1.26052e+06	1.15822e+06	3.09903e+07	1.26877e+06	1.18121e+06	1.1481e+06	1.212e+06	1.19264e+06	1.38208e+06	1.22364e+06	1.31014e+06	981943
99.5316__34.7	2.06313e+08	2.49026e+08	2.32662e+08	2.02959e+08	2.34182e+08	2.17574e+08	2.45911e+08	2.10947e+08	2.34469e+08	2.34248e+08	2.11368e+08	2.43119e+08	2.12379e+08	2.25356e+08	1.34175e+08	1.36345e+08	1.46682e+08	1.24578e+08	1.25181e+08	1.4197e+08	2.83593e+07	2.80943e+07	2.87516e+07	2.877e+07	2.9708e+07	2.89143e+07	2.91209e+07	2.89252e+07	3.09641e+07	2.95396e+07	2.90637e+07	2.89205e+07	2.94242e+07	2.94406e+07	2.95194e+07	1.49621e+08	1.47478e+08	1.40714e+08	1.3095e+08	1.40078e+08	1.40493e+08	1.3053e+08	1.42872e+08	1.42091e+08	1.49027e+08	1.37407e+08	1.60451e+08	1.40569e+08	1.35326e+08
100.0248__70.74	5.76841e+07	5.90814e+07	5.80654e+07	5.94605e+07	5.91192e+07	5.94426e+07	6.01377e+07	5.86814e+07	5.85595e+07	5.85978e+07	5.87103e+07	5.98753e+07	5.95276e+07	5.81742e+07	5.82894e+07	5.77658e+07	5.86445e+07	5.88051e+07	5.99914e+07	6.01941e+07	6.0593e+07	5.33684e+07	2.78593e+07	6.04921e+07	3.50157e+07	2.80021e+07	1.10886e+06	5.92136e+07	6.32327e+07	6.26182e+07	6.17876e+07	5.20498e+07	6.28215e+07	5.9217e+07	5.6578e+07	5.9549e+07	5.86251e+07	5.96584e+07	6.16206e+07	6.14059e+07	6.06268e+07	6.05038e+07	6.0918e+07	6.14972e+07	5.85208e+07	5.95634e+07	5.9948e+07	6.06519e+07	5.94693e+07
100.0248__34.59	1.29799e+08	1.41998e+08	1.30126e+08	1.32082e+08	1.34265e+08	1.4155e+08	1.54013e+08	1.40378e+08	1.27946e+08	1.55365e+08	1.48423e+08	1.31088e+08	1.53036e+08	1.36474e+08	1.55575e+08	1.32801e+08	1.49076e+08	1.43159e+08	1.35401e+08	1.46762e+08	2.63023e+07	2.65132e+07	2.63107e+07	2.53323e+07	2.80183e+07	2.54251e+07	2.55235e+07	2.48604e+07	2.88989e+07	2.76787e+07	2.76395e+07	2.60011e+07	2.89087e+07	2.75492e+07	2.5987e+07	1.87695e+08	2.27668e+08	2.3277e+08	2.49392e+08	2.24889e+08	2.09809e+08	2.39605e+08	2.37324e+08	2.22646e+08	2.38724e+08	2.3839e+08	2.09159e+08	2.53797e+08	2.47488e+08
100.0248__5.25	3.23352e+07	3.23624e+07	3.20136e+07	3.2403e+07	3.2336e+07	3.26756e+07	3.2317e+07	3.21807e+07	3.24168e+07	3.22783e+07	3.22248e+07	3.23976e+07	3.26224e+07	3.18332e+07	3.1876e+07	4.19972e+07	3.24376e+07	3.19366e+07	1.8255e+07	2.13619e+07	3.22584e+07	3.21074e+07	3.23771e+07	3.22821e+07	3.20322e+07	3.20652e+07	3.17377e+07	3.21317e+07	3.23789e+07	3.19828e+07	3.23291e+07	3.23825e+07	3.23191e+07	3.21659e+07	3.23456e+07	3.13166e+07	3.24293e+07	3.24865e+07	3.27115e+07	3.9997e+07	4.28105e+07	3.84547e+07	3.46464e+07	3.15253e+07	3.2155e+07	4.27358e+07	3.20823e+07	3.27278e+07	3.2703e+07
100.0248__82.81	8.39235e+06	1.21898e+06	4.07729e+07	8.26244e+06	8.32484e+06	8.5472e+06	8.56381e+06	1.17099e+06	8.45397e+06	8.32613e+06	8.49973e+06	8.66326e+06	8.41533e+06	8.23553e+06	2.28849e+07	8.34904e+06	1.2157e+06	8.24906e+06	8.71077e+06	8.61688e+06	8.8308e+06	8.61388e+06	8.78023e+06	8.49186e+06	8.84555e+06	8.65911e+06	8.595e+06	8.6765e+06	8.60171e+06	8.72691e+06	8.74254e+06	8.57441e+06	8.78486e+06	8.50983e+06	8.5428e+06	3.64477e+07	1.15602e+06	8.40636e+06	1.19572e+06	4.31211e+07	3.78751e+07	5.03198e+07	1.14277e+06	8.6871e+06	1.11792e+06	8.3526e+06	5.07343e+07	1.15032e+06	8.46692e+06
100.0761__103.93	3.39625e+07	7.3045e+06	8.40959e+06	2.72853e+07	5.96656e+07	6.70504e+06	3.42557e+07	7.66381e+06	6.87583e+06	1.52544e+07	9.18572e+07	6.45085e+06	1.20089e+07	6.83489e+07	2.82147e+07	2.80054e+07	2.7825e+07	2.86264e+07	2.8599e+07	2.87868e+07	3.26055e+07	7.22632e+06	9.59069e+06	8.82164e+06	2.53237e+07	6.06279e+07	6.35753e+06	3.39178e+07	6.07858e+06	7.75894e+06	1.59242e+07	8.86005e+07	6.61541e+06	1.16256e+07	6.88236e+07	3.88559e+07	1.49824e+07	1.47391e+07	1.54147e+07	2.92465e+07	5.88436e+07	1.0487e+07	2.60313e+07	1.45205e+07	1.41295e+07	2.13991e+07	8.53388e+07	1.52382e+07	1.66765e+07
100.1125__43.3	2.0759e+06	1.7347e+06	1.90688e+06	2.01033e+06	2.12161e+06	2.08895e+06	2.01177e+06	2.00668e+06	2.04518e+06	1.9247e+06	1.75758e+06	1.62853e+06	1.8944e+06	1.54617e+06	6.30894e+06	6.20957e+06	6.87024e+06	6.81266e+06	6.07509e+06	6.85112e+06	2.18221e+06	1.95274e+06	2.27496e+06	2.32184e+06	3.27435e+06	2.28044e+06	1.82389e+06	2.14141e+06	2.63696e+06	2.34777e+06	1.94916e+06	1.72884e+06	2.04299e+06	2.31242e+06	2.15346e+06	1.85661e+06	1.92533e+06	1.92315e+06	3.13495e+06	2.20335e+06	2.27758e+06	2.278e+06	1.7957e+06	2.29789e+06	1.52113e+06	1.55136e+06	2.06981e+06	1.6842e+06	1.96099e+06
100.1125__186.74	8.62676e+06	8.75496e+06	8.89181e+06	9.03052e+06	9.10883e+06	8.81058e+06	9.12021e+06	8.80439e+06	9.54765e+06	8.98389e+06	8.83197e+06	9.07136e+06	8.35387e+06	8.3768e+06	8.36899e+06	8.90591e+06	8.85659e+06	9.57928e+06	5.04968e+06	7.2576e+06	7.0669e+06	7.0168e+06	7.31703e+06	7.37035e+06	7.60634e+06	7.69375e+06	7.86382e+06	8.14201e+06	7.77564e+06	8.35059e+06	8.52076e+06	8.52839e+06	8.51599e+06	8.52784e+06	8.61559e+06	8.61582e+06	8.43251e+06	7.67945e+06	1.00235e+07	9.09186e+06	1.08238e+07	8.23329e+06	7.76827e+06	6.74821e+06	7.42041e+06	8.12814e+06	9.41079e+06	7.25445e+06	7.4316e+06
101.0238__217.83	540876	557356	467295	506910	508589	610218	552108	653433	555233	590308	413317	596437	533929	735654	295004	333080	277440	331668	342197	313619	242174	283640	272552	249836	255281	292120	225714	208529	234451	228629	223309	238720	291631	335276	397105	125703	118452	153959	195677	47741.3	164062	139244	182234	164812	173540	150073	213801	112481	82800.7
101.0255__36.41	1.67703e+07	1.78255e+07	1.55306e+07	1.87913e+07	1.61308e+07	1.77774e+07	1.76729e+07	1.65924e+07	1.48598e+07	1.85391e+07	1.8467e+07	1.67802e+07	1.92074e+07	1.88525e+07	2.00612e+07	1.91442e+07	1.8317e+07	2.00668e+07	1.9548e+07	1.89721e+07	1.39756e+06	746395	1.46546e+06	1.33427e+06	1.72012e+06	1.29603e+06	1.43469e+06	1.30756e+06	626687	1.65915e+06	1.69541e+06	1.40773e+06	1.88717e+06	1.66392e+06	2.00311e+06	2.43346e+07	2.77249e+07	2.86244e+07	3.20338e+07	2.88252e+07	2.64292e+07	3.12179e+07	3.0774e+07	3.11106e+07	3.07277e+07	3.07844e+07	2.74398e+07	3.09438e+07	3.06973e+07
101.0713__979.89	6.70516e+07	4.79426e+06	3.21469e+07	5.16432e+07	3.53187e+07	1.43365e+07	2.5621e+06	2.84169e+07	3.03145e+07	2.65988e+06	3.77825e+07	7.85357e+07	4.10531e+07	4.07926e+07	3.05109e+07	6.55898e+06	2.77913e+07	3.06534e+07	8.79634e+07	2.7783e+07	5.30005e+07	5.58247e+07	7.25388e+06	2.90379e+06	8.072e+07	1.37016e+07	6.32942e+07	3.26773e+07	4.39657e+07	3.2469e+07	2.90381e+07	3.04614e+07	5.22462e+07	3.95202e+07	3.29253e+07	6.18634e+06	4.66238e+06	2.61948e+06	7.54764e+07	9.26038e+07	8.43635e+07	3.01457e+07	6.47121e+07	8.86757e+07	6.12241e+07	6.0234e+07	6.8174e+06	633189	2.82962e+07
101.0795__103.73	1.77588e+06	224582	343756	1.38143e+06	3.1572e+06	202938	1.20705e+06	244774	193815	679095	4.95662e+06	180778	549784	3.76864e+06	1.50087e+06	1.43871e+06	1.47874e+06	1.49456e+06	1.50426e+06	1.54418e+06	1.09328e+06	252493	410197	336120	1.27929e+06	3.29041e+06	204502	1.72542e+06	158285	203806	746231	4.74423e+06	188880	487406	3.68735e+06	2.06889e+06	712821	762950	688701	1.5156e+06	3.05341e+06	469553	1.82315e+06	731066	628399	1.0812e+06	3.52645e+06	738745	794358
101.528__34.7	4.93325e+06	5.32763e+06	4.81194e+06	5.28026e+06	4.95726e+06	4.92435e+06	5.13089e+06	4.85849e+06	5.20173e+06	4.79458e+06	5.25576e+06	5.05288e+06	4.95354e+06	4.73092e+06	3.11057e+06	3.22949e+06	3.40486e+06	3.30387e+06	3.15445e+06	3.77663e+06	516153	531804	572354	510348	548859	523377	501763	574806	589283	526105	499075	554793	566174	518510	588533	3.48429e+06	2.91967e+06	3.37617e+06	3.44503e+06	3.11586e+06	3.59067e+06	2.64478e+06	3.09437e+06	2.8388e+06	3.76632e+06	3.137e+06	3.81648e+06	3.09288e+06	3.10421e+06
101.9847__34.7	5.35945e+06	4.89162e+06	4.99494e+06	5.07993e+06	5.03135e+06	4.74662e+06	5.35946e+06	4.86591e+06	4.61637e+06	4.54184e+06	5.2741e+06	4.99679e+06	4.9699e+06	4.98101e+06	3.33645e+06	2.96701e+06	3.23742e+06	3.21808e+06	3.02811e+06	3.22548e+06	175247	198724	209870	186635	218224	179414	182888	193117	217989	181435	195304	221910	201875	207250	206405	3.2933e+06	3.22159e+06	3.29437e+06	2.95229e+06	3.02307e+06	2.92189e+06	2.70504e+06	2.62595e+06	2.61391e+06	3.48318e+06	3.14475e+06	2.9268e+06	2.89584e+06	2.93928e+06
102.0342__34.73	2.83746e+08	2.86296e+08	2.8864e+08	2.83617e+08	2.66072e+08	2.70466e+08	3.20404e+08	3.34981e+08	3.03082e+08	2.82703e+08	2.86286e+08	2.82613e+08	2.62618e+08	2.70251e+08	2.24893e+07	2.1865e+07	1.70893e+08	2.04037e+07	1.5553e+08	2.14315e+07	1.17002e+07	1.18441e+07	1.2101e+07	1.2015e+07	1.24867e+07	1.14449e+07	1.20489e+07	1.1917e+07	1.36618e+07	1.22185e+07	1.22843e+07	1.16229e+07	1.22943e+07	1.21685e+07	1.2204e+07	1.75237e+08	1.60586e+08	1.59115e+08	3.38267e+07	3.36166e+07	3.12217e+07	1.43118e+08	1.47842e+08	3.34628e+07	1.80374e+08	1.50092e+08	3.06498e+07	1.51366e+08	3.60147e+07
102.0917__989.37	9.89432e+06	5.57951e+06	1.18428e+06	1.53265e+06	1.69146e+07	9.13405e+06	1.48752e+06	8.19242e+06	5.23318e+06	6.58479e+06	5.9256e+06	6.01017e+06	1.12334e+06	5.53631e+06	5.23992e+06	1.04776e+07	7.00603e+06	7.52009e+06	1.93016e+06	1.07229e+06	942324	3.85106e+06	4.20702e+06	4.9488e+06	1.01593e+06	4.64549e+06	5.01116e+06	4.70917e+06	6.10874e+06	2.27846e+06	7.38786e+06	6.6556e+06	1.03585e+06	6.6557e+06	1.65292e+07	7.81105e+06	942204	6.60904e+06	6.07404e+06	1.11698e+07	8.03918e+06	6.23619e+06	1.5887e+07	6.33547e+06	4.79401e+06	5.8891e+06	5.10288e+06	5.94724e+06	5.4838e+06
102.1281__43.63	6.73173e+06	8.77744e+06	7.85004e+06	7.5164e+06	8.55568e+06	6.77004e+06	9.29008e+06	6.5011e+06	6.97819e+06	7.34748e+06	7.38699e+06	8.37017e+06	7.17245e+06	6.2216e+06	1.72523e+07	1.68512e+07	1.70912e+07	1.64772e+07	1.69097e+07	1.64478e+07	7.77953e+06	7.17017e+06	8.2809e+06	8.81664e+06	1.00602e+07	8.48506e+06	6.91421e+06	7.15198e+06	9.73546e+06	7.35276e+06	8.0515e+06	7.44578e+06	8.0202e+06	7.39661e+06	5.55212e+06	1.00149e+07	7.71629e+06	9.79134e+06	1.02103e+07	1.11353e+07	1.22562e+07	9.00576e+06	9.00841e+06	8.90962e+06	7.71638e+06	7.08043e+06	9.13188e+06	7.0861e+06	8.41081e+06
102.5359__34.7	2.54237e+07	2.571e+07	2.26997e+07	2.44025e+07	2.24091e+07	2.30354e+07	2.48757e+07	2.40964e+07	2.28564e+07	2.35018e+07	2.49626e+07	2.42981e+07	2.19737e+07	2.16664e+07	1.44811e+07	1.48077e+07	1.43132e+07	1.41174e+07	1.28989e+07	1.39054e+07	1.02117e+06	938823	1.03606e+06	1.00101e+06	1.0555e+06	994255	1.03454e+06	1.02355e+06	1.16942e+06	1.04793e+06	984890	924773	1.02412e+06	1.0629e+06	1.07036e+06	1.48811e+07	1.39843e+07	1.38265e+07	1.32299e+07	1.42184e+07	1.35326e+07	1.26593e+07	1.31559e+07	1.29516e+07	1.5461e+07	1.31648e+07	1.47085e+07	1.34964e+07	1.3231e+07
102.9706__34.92	8.51469e+07	8.76636e+07	8.54941e+07	8.32061e+07	8.5743e+07	8.23838e+07	8.42532e+07	8.50582e+07	8.22988e+07	8.24131e+07	8.78701e+07	8.64475e+07	8.33473e+07	8.1658e+07	5.30564e+07	5.36163e+07	5.49923e+07	5.12962e+07	5.26672e+07	5.24171e+07	1.97256e+06	1.93706e+06	1.95935e+06	1.86714e+06	1.93515e+06	1.90688e+06	1.8543e+06	1.88865e+06	2.19846e+06	2.02521e+06	1.94979e+06	1.93475e+06	1.98499e+06	1.86536e+06	1.98498e+06	5.44147e+07	5.16617e+07	4.97499e+07	4.83961e+07	5.36229e+07	5.11412e+07	4.68505e+07	5.01666e+07	4.66324e+07	5.41964e+07	5.14235e+07	5.35232e+07	4.87336e+07	4.75752e+07
103.0507__34.65	2.88256e+06	3.49312e+06	2.67823e+06	2.54104e+06	2.70766e+06	2.80539e+06	2.65407e+06	2.84057e+06	3.10987e+06	2.78837e+06	2.39019e+06	2.811e+06	3.18809e+06	3.52402e+06	3.31125e+06	2.96837e+06	3.50088e+06	2.93719e+06	2.77537e+06	3.23309e+06	802216	875972	863322	855635	852399	799166	823349	913393	899254	921178	885319	783997	902007	861008	862941	4.18601e+06	4.80054e+06	4.95444e+06	6.00251e+06	5.17186e+06	5.25576e+06	5.20249e+06	4.83264e+06	4.48718e+06	4.78274e+06	4.46109e+06	4.48776e+06	5.35854e+06	5.38816e+06
103.0546__185.09	49335.2	41204.6	14309	77936.8	39609.3	72929.4	26957.3	72248.8	30563.3	67572	55585.2	109221	64932.1	63459.1	724929	716161	756785	804854	858604	812659	267202	1.35081e+06	2.53773e+06	1.69637e+06	915898	1.47709e+06	2.27262e+06	844029	1.92797e+06	751333	1.74417e+06	1.99553e+06	1.11025e+06	2.15518e+06	502015	391397	1.15536e+06	598680	334787	349247	373167	633628	710653	328695	845789	1.10308e+06	422047	837139	807550
103.0546__104.15	1.15159e+07	1.13169e+07	1.06245e+07	1.69011e+07	1.32142e+07	1.22617e+07	1.06977e+07	1.51257e+07	9.10067e+06	1.47615e+07	1.78226e+07	1.49245e+07	1.33792e+07	1.34698e+07	1.45954e+07	1.25325e+07	1.31798e+07	1.6561e+07	1.59761e+07	1.41331e+07	1.21379e+07	1.13823e+07	1.18851e+07	1.23955e+07	1.76236e+07	1.55622e+07	1.8255e+07	1.31862e+07	1.85118e+07	1.08469e+07	1.98947e+07	1.56184e+07	2.06956e+07	1.63263e+07	1.59802e+07	9.15182e+06	8.38748e+06	8.98116e+06	8.77252e+06	1.62597e+07	1.10756e+07	1.06806e+07	9.61057e+06	1.09893e+07	1.07751e+07	1.23633e+07	1.20817e+07	1.16365e+07	9.66482e+06
103.0546__79.74	1.1294e+07	9.06536e+06	9.31547e+06	1.56167e+07	1.07704e+07	1.28108e+07	1.00186e+07	1.30015e+07	9.49758e+06	1.46395e+07	1.26525e+07	1.45694e+07	1.23211e+07	1.34426e+07	1.16551e+07	1.17616e+07	1.19224e+07	1.23679e+07	1.25975e+07	1.26262e+07	1.16016e+07	9.87616e+06	1.14289e+07	1.15065e+07	1.63673e+07	1.35736e+07	1.39864e+07	1.06475e+07	1.50857e+07	1.01844e+07	1.42484e+07	1.47668e+07	1.56268e+07	1.4259e+07	1.41392e+07	8.72026e+06	7.90907e+06	8.06929e+06	8.95971e+06	1.44867e+07	1.08835e+07	9.39265e+06	9.31862e+06	1.09205e+07	8.76733e+06	1.29707e+07	1.07026e+07	1.22307e+07	8.83157e+06
104.0306__34.65	6.28961e+06	6.9033e+06	6.02107e+06	6.43806e+06	6.27975e+06	6.51976e+06	7.08423e+06	6.57415e+06	6.16757e+06	5.63044e+06	5.74612e+06	6.7554e+06	5.86498e+06	5.84065e+06	3.90042e+06	3.89256e+06	3.7621e+06	3.89312e+06	3.77139e+06	3.39998e+06	265699	241908	249128	282465	256890	216924	255093	301362	274145	241974	260852	260918	280550	280289	275152	4.00798e+06	3.44749e+06	3.80012e+06	3.3907e+06	3.79582e+06	3.85136e+06	3.43807e+06	1.89069e+06	3.81971e+06	3.97157e+06	3.70404e+06	3.4959e+06	3.45188e+06	3.63451e+06
104.0533__40.52	3.06336e+08	3.39522e+08	3.23122e+08	3.02712e+08	3.1892e+08	2.69855e+08	3.58971e+08	3.67024e+08	3.20615e+08	3.90957e+08	3.45952e+08	3.36705e+08	5.27447e+08	4.14504e+08	1.19771e+09	1.16597e+09	1.20561e+09	1.2159e+09	1.19426e+09	1.20211e+09	5.30615e+08	5.7915e+08	6.90642e+08	6.23515e+08	5.77948e+08	6.07434e+08	6.52855e+08	6.34759e+08	8.07338e+08	6.76947e+08	7.50348e+08	6.36339e+08	6.57854e+08	8.77256e+08	7.68084e+08	1.57302e+09	3.0355e+06	1.26456e+09	1.23102e+09	1.91442e+09	1.59408e+09	1.36849e+09	1.73042e+09	2.12387e+09	1.65646e+09	2.00821e+09	1.81645e+09	1.73052e+09	1.47549e+09
104.058__104.01	1.16713e+06	799084	858030	1.40725e+06	1.19108e+06	1.06928e+06	880194	1.13373e+06	715800	1.33144e+06	1.25797e+06	1.45292e+06	1.37948e+06	1.14723e+06	1.1876e+06	1.20134e+06	1.14153e+06	972938	974617	988490	1.12856e+06	784574	1.02911e+06	1.13337e+06	1.41299e+06	1.20154e+06	1.10369e+06	917158	1.44133e+06	783856	1.19663e+06	1.27559e+06	1.28739e+06	1.396e+06	1.30843e+06	826930	712592	662173	742551	1.12023e+06	872186	874304	774097	900763	743747	1.08907e+06	919563	1.00201e+06	715294
104.058__79.85	839466	690064	719979	1.31663e+06	907694	1.15731e+06	747772	1.03836e+06	674791	1.17594e+06	929248	887326	966559	1.08995e+06	910018	874834	929490	989469	866576	1.01788e+06	876436	777511	936538	823647	1.20992e+06	1.1154e+06	938652	803452	1.17414e+06	915412	908223	1.15212e+06	1.2309e+06	1.14243e+06	1.16356e+06	718285	591134	677222	640084	886639	1.0283e+06	842974	651168	648414	675981	870605	734309	900135	666393
104.1073__509.91	4.0056e+07	2.82442e+06	4.20003e+07	3.83894e+07	4.27554e+07	4.07442e+07	3.75103e+07	4.48642e+07	3.01421e+06	3.72423e+07	3.77974e+07	4.21103e+07	3.52098e+07	3.96996e+07	3.46277e+07	4.14124e+07	3.59293e+07	3.84571e+07	3.70593e+07	4.13057e+07	4.88365e+07	4.80537e+07	4.58444e+07	2.75381e+06	4.62943e+07	4.48562e+07	4.89095e+07	2.93891e+06	3.81441e+07	3.19492e+06	4.20652e+07	4.34073e+07	4.57737e+07	4.56765e+07	4.5205e+07	3.49299e+07	3.10473e+07	3.3661e+07	3.42444e+07	3.27954e+07	3.77206e+07	3.58648e+07	3.32072e+07	3.27571e+07	3.69126e+07	4.29413e+06	3.6076e+07	3.59151e+07	3.67198e+07
104.1073__693.4	7.71632e+07	6.37448e+07	6.09119e+07	4.40727e+07	7.65382e+07	6.84887e+07	7.80394e+07	5.5868e+07	7.01921e+07	5.88975e+07	5.65501e+07	6.68629e+07	5.96e+07	6.80133e+07	7.49397e+07	8.34123e+07	6.02554e+07	6.55504e+07	7.90027e+07	5.02981e+07	1.52748e+08	1.06717e+08	1.06973e+08	1.04948e+08	1.09489e+08	9.87392e+07	5.87329e+07	9.62307e+07	6.39212e+07	4.65128e+07	8.02324e+07	6.47004e+07	8.44616e+07	7.70877e+07	8.84109e+07	5.67829e+07	4.6522e+07	5.07365e+07	4.62161e+07	1.66424e+07	6.80352e+07	6.5131e+07	6.44919e+07	6.3017e+07	4.88594e+07	1.47799e+06	4.30206e+07	8.35389e+07	8.72161e+07
104.1073__442.24	6.80356e+07	4.9565e+07	8.79926e+07	5.60873e+07	4.85815e+07	5.29968e+07	1.07419e+08	9.50489e+07	5.35312e+07	8.86803e+07	7.76885e+07	5.18053e+07	1.02452e+08	5.99792e+07	5.16714e+07	5.55272e+07	8.64812e+07	5.01169e+07	4.75333e+07	9.84391e+07	5.47633e+07	6.01414e+07	1.50714e+08	6.31092e+07	6.3262e+07	5.69521e+07	7.36088e+07	7.75219e+07	5.92823e+07	5.54586e+07	5.0311e+07	9.37556e+07	6.93151e+07	7.3561e+07	5.91312e+07	9.51712e+07	8.39044e+07	4.95078e+07	5.91556e+07	7.36719e+07	7.31071e+07	6.86976e+07	7.17054e+07	6.09485e+07	8.41414e+07	7.28012e+07	7.01478e+07	7.51599e+07	6.03477e+07
104.1073__393.75	6.33215e+07	5.39259e+07	8.4582e+07	5.51665e+07	8.54749e+07	5.73591e+07	6.2355e+07	5.54448e+07	2.91582e+07	7.72005e+07	7.31484e+07	4.86107e+07	4.99199e+07	5.10537e+07	5.43457e+07	5.70012e+07	5.16942e+07	3.64542e+07	3.35874e+07	3.82096e+07	1.12024e+08	6.37049e+07	6.69467e+07	1.19306e+08	5.57038e+07	9.24637e+07	7.12899e+07	7.33824e+07	6.41301e+07	6.44043e+07	6.28755e+07	4.13823e+07	6.30475e+07	6.14922e+07	9.66527e+07	5.0048e+07	3.43263e+07	2.76355e+07	4.37567e+07	2.67389e+07	3.02931e+07	3.22926e+07	3.62732e+07	3.24118e+07	3.04628e+07	2.58649e+07	5.87834e+07	2.85172e+07	2.2943e+07
104.1073__540.29	1.1255e+08	9.52632e+07	7.48568e+07	1.02526e+08	8.99984e+07	8.59122e+07	1.28354e+08	7.48482e+07	9.93742e+07	7.51916e+07	5.42103e+07	9.13943e+07	8.09748e+07	8.45654e+07	9.30486e+07	9.52161e+07	9.50828e+07	7.59681e+07	7.89819e+07	9.75091e+07	1.19076e+08	1.1293e+08	1.2132e+08	1.25398e+08	1.11325e+08	9.48332e+07	1.06835e+08	1.19166e+08	9.59771e+07	1.06114e+08	1.1226e+08	7.2403e+07	1.07025e+08	1.01509e+08	2.33236e+08	7.06974e+07	6.35153e+07	5.33329e+07	5.55125e+07	6.17449e+07	6.57088e+07	6.17031e+07	7.41508e+07	6.02112e+07	8.12494e+07	7.52328e+07	6.7608e+07	7.06414e+07	6.62844e+07
104.1073__519.04	6.85389e+07	6.48271e+07	9.6678e+07	6.68593e+07	6.01e+07	6.41333e+07	6.82422e+07	5.25283e+07	6.78469e+07	5.19062e+07	8.38276e+06	6.77966e+07	6.24868e+07	5.65927e+07	6.72749e+07	6.71388e+07	6.09854e+07	5.81787e+07	9.91006e+07	6.80716e+07	1.23346e+08	1.22681e+08	7.94446e+07	7.56988e+07	7.09205e+07	6.91112e+07	7.88646e+07	7.56984e+07	6.90001e+07	7.35872e+07	7.25087e+07	9.98379e+07	7.03366e+07	1.11555e+08	7.80967e+07	5.64665e+07	5.91896e+07	1.33325e+08	4.8573e+07	4.94664e+07	5.43708e+07	9.21631e+07	6.22384e+07	5.7708e+07	8.84638e+07	6.20921e+07	6.17439e+07	5.41505e+07	6.30651e+07
104.1074__660.42	2.2692e+07	1.47918e+07	1.50326e+07	2.11557e+07	1.69896e+07	2.44738e+07	2.64591e+07	1.94258e+07	2.16913e+07	1.56121e+07	1.25277e+07	1.94903e+07	1.38843e+07	1.87712e+07	2.87013e+07	2.03936e+07	1.77088e+07	1.70376e+07	2.10981e+07	2.98447e+07	3.67057e+07	3.59914e+07	2.73705e+07	2.69097e+07	3.94744e+07	2.54766e+07	3.56875e+07	2.64247e+07	2.26791e+07	2.63394e+07	2.42934e+07	1.59825e+07	2.45343e+07	2.00441e+07	3.54167e+07	1.84987e+07	1.51394e+07	1.45303e+07	1.29388e+07	1.62173e+07	1.60086e+07	1.81732e+07	2.09212e+07	1.68461e+07	3.05464e+07	2.21418e+07	2.73876e+07	2.03787e+07	2.19901e+07
104.1074__974.54	9.74003e+06	1.22169e+06	2.32649e+07	1.54605e+06	6.57497e+06	1.77483e+07	1.40868e+07	1.96408e+07	6.93244e+06	2.97345e+07	8.29737e+06	7.75734e+06	1.10967e+07	7.26929e+06	9.72872e+06	7.35792e+06	7.25816e+06	8.93504e+06	1.40408e+06	1.48538e+06	1.59343e+06	1.12519e+07	1.01108e+07	3.16513e+06	1.68592e+07	972268	1.64793e+07	824101	2.40128e+07	5.40956e+06	6.87772e+06	1.1016e+06	2.02272e+07	7.6081e+06	6.80015e+06	1.17345e+07	1.36809e+06	6.93136e+06	4.82669e+06	7.62122e+06	1.57044e+06	4.8243e+07	1.28554e+06	2.17683e+07	2.15521e+07	8.33512e+06	1.9029e+06	2.41525e+07	1.30775e+06
104.1074__468.45	2.55805e+07	2.23842e+07	1.7617e+07	2.49563e+07	2.2731e+07	2.55665e+07	2.72435e+07	2.06673e+07	3.1602e+07	2.04012e+07	1.59522e+07	2.83674e+07	2.06335e+07	2.3999e+07	1.93422e+07	2.10338e+07	2.12287e+07	1.78052e+07	1.78138e+07	2.05073e+07	2.97789e+07	2.46095e+07	2.27466e+07	2.95819e+07	3.25549e+07	2.58072e+07	2.72065e+07	3.10113e+07	2.45654e+07	3.6889e+07	2.36942e+07	2.04044e+07	2.90047e+07	2.4401e+07	3.3464e+07	1.42689e+07	1.06284e+07	9.3307e+06	1.11582e+07	1.45652e+07	1.31915e+07	1.23302e+07	1.39961e+07	1.04151e+07	1.56397e+07	1.25274e+07	1.1577e+07	1.40988e+07	9.81326e+06
104.1074__490.4	5.87719e+07	5.27644e+07	5.06019e+07	5.11981e+07	4.83987e+07	5.49069e+07	5.85696e+07	4.78346e+07	5.75662e+07	4.54949e+07	4.87469e+07	5.85688e+07	4.55969e+07	5.18217e+07	5.10938e+07	4.86659e+07	4.827e+07	4.33194e+07	4.81066e+07	5.02628e+07	7.31678e+07	5.70819e+06	6.54553e+07	6.83359e+07	6.42915e+07	5.78241e+07	6.65252e+07	6.78585e+07	5.55342e+07	6.64299e+07	5.89903e+07	4.66425e+07	6.73697e+07	5.92121e+07	6.44369e+07	4.12754e+07	3.60405e+07	3.30408e+07	4.16855e+07	3.57548e+07	3.72176e+07	3.96478e+07	3.91536e+07	4.65718e+07	3.9147e+07	3.6746e+07	4.02113e+07	4.0952e+07	4.25363e+07
104.1074__421.44	3.21229e+07	3.01271e+07	2.68035e+07	3.08557e+07	2.72902e+07	2.98619e+07	3.10411e+07	2.72451e+07	3.24995e+07	2.61867e+07	2.099e+07	2.86862e+07	2.76808e+07	3.00601e+07	2.96658e+07	2.93359e+07	2.81606e+07	2.38694e+07	2.62504e+07	2.7652e+07	3.71598e+07	3.58881e+07	3.35254e+07	3.6197e+07	3.47132e+07	3.53636e+07	3.46652e+07	3.73549e+07	3.13472e+07	3.69228e+07	3.21841e+07	3.01659e+07	4.08576e+07	3.18028e+07	3.83345e+07	2.0092e+07	1.72344e+07	1.56006e+07	1.86616e+07	2.2223e+07	2.0699e+07	1.90532e+07	1.98714e+07	1.78092e+07	2.24491e+07	1.80307e+07	1.97578e+07	2.05077e+07	1.41472e+07
104.1074__374.2	2.93104e+07	3.0876e+07	2.28652e+07	2.69907e+07	2.49771e+07	3.15082e+07	3.11228e+07	3.25104e+07	3.45495e+07	2.15215e+07	2.09303e+07	2.60538e+07	1.67649e+07	2.31034e+07	2.78506e+07	2.69649e+07	2.40394e+07	2.21718e+07	2.03302e+07	2.29403e+07	3.51849e+07	3.02034e+07	3.20804e+07	3.279e+07	3.09026e+07	2.77129e+07	3.91964e+07	3.70349e+07	3.69049e+07	4.2273e+07	2.76698e+07	2.43829e+07	3.45446e+07	2.27561e+07	2.84027e+07	2.20172e+07	2.05213e+07	1.79289e+07	1.60293e+07	2.24939e+07	1.61597e+07	2.06724e+07	1.69784e+07	2.07647e+07	2.26338e+07	1.42266e+07	1.63648e+07	1.73811e+07	9.52826e+06
104.1074__600.35	2.16301e+07	1.83036e+07	1.39793e+07	2.13137e+07	1.80488e+07	1.67736e+07	2.09976e+07	1.47197e+07	2.25429e+07	1.59515e+07	1.08383e+07	2.02353e+07	1.55636e+07	2.1128e+07	2.3881e+07	2.40629e+07	2.06336e+07	1.91872e+07	2.46832e+07	2.5212e+07	2.9285e+07	2.44777e+07	2.42205e+07	2.63943e+07	2.75628e+07	2.3231e+07	2.46847e+07	2.38795e+07	1.72324e+07	2.52038e+07	2.19047e+07	1.50273e+07	2.63217e+07	2.19334e+07	2.6901e+07	2.24247e+07	2.38388e+07	1.78472e+07	1.5479e+07	2.04576e+07	2.31232e+07	1.96893e+07	2.32352e+07	2.14511e+07	3.30559e+07	3.34902e+07	2.44493e+07	2.51944e+07	2.4639e+07
104.1074__252.46	3.2849e+06	2.41665e+06	2.13575e+06	3.27353e+06	2.66775e+06	2.72405e+06	3.66123e+06	2.18198e+06	2.92305e+06	3.05389e+06	2.36725e+06	2.48975e+06	2.84122e+06	2.42906e+06	4.34706e+06	4.27662e+06	3.94125e+06	4.17804e+06	3.93059e+06	3.91316e+06	4.56445e+06	3.02205e+06	2.98959e+06	3.11975e+06	3.20198e+06	4.17216e+06	3.41519e+06	7.04853e+06	3.29314e+06	3.96874e+06	4.01618e+06	3.34892e+06	9.58469e+06	3.41167e+06	3.51788e+06	4.93321e+06	6.43335e+06	4.4863e+06	4.65141e+06	5.62295e+06	5.65325e+06	4.65929e+06	6.53478e+06	4.81006e+06	6.34722e+06	6.49054e+06	5.15378e+06	6.29537e+06	4.81567e+06
104.1074__400.26	3.84449e+07	5.2504e+07	5.28671e+07	5.41045e+07	5.0997e+07	5.58829e+07	6.0022e+07	5.29015e+07	5.57889e+07	4.67848e+07	4.49949e+07	4.77128e+07	4.88444e+07	5.04689e+07	5.31908e+07	5.73314e+07	2.8945e+07	3.55574e+07	2.68383e+07	3.71763e+07	6.63312e+07	6.40067e+07	6.41525e+07	7.54603e+07	5.5031e+07	5.70913e+07	6.87834e+07	3.8752e+07	6.09295e+07	6.45851e+07	6.26615e+07	5.27068e+07	6.08467e+07	6.22332e+07	6.11237e+07	4.89011e+07	3.34825e+07	2.65396e+07	4.34861e+07	2.59023e+07	2.9661e+07	3.21042e+07	3.48038e+07	3.11987e+07	3.00139e+07	2.50298e+07	3.66368e+07	2.80789e+07	2.27275e+07
104.1074__579.17	1.9626e+07	1.68469e+07	1.30929e+07	1.65135e+07	1.57242e+07	1.62715e+07	1.60842e+07	1.42712e+07	2.60599e+07	1.47811e+07	1.07816e+07	2.00205e+07	1.47111e+07	2.00005e+07	6.89827e+06	2.27881e+07	1.95556e+07	1.88175e+07	2.30194e+07	2.10573e+07	2.72585e+07	2.45716e+07	1.96309e+07	2.40247e+07	2.47532e+07	1.99583e+07	2.33017e+07	2.74765e+07	1.61365e+07	2.57134e+07	2.05899e+07	1.38494e+07	2.15302e+07	2.01446e+07	2.56842e+07	2.40148e+07	2.19293e+07	1.99982e+07	1.73449e+07	1.88095e+07	1.8721e+07	2.26663e+07	1.57501e+07	2.05098e+07	3.54052e+07	3.46624e+07	2.29448e+07	2.45966e+07	2.82235e+07
104.1074__266.9	1.64136e+06	1.54096e+06	1.52079e+06	1.62703e+06	1.70766e+06	1.64455e+06	1.67399e+06	1.30431e+06	1.84147e+06	1.51951e+06	1.69145e+06	1.72744e+06	1.49756e+06	1.23339e+06	4.26945e+06	4.65763e+06	4.76294e+06	4.57013e+06	3.94072e+06	3.78336e+06	2.18631e+06	1.95801e+06	1.99183e+06	1.92657e+06	2.0003e+06	1.93599e+06	2.13702e+06	2.49708e+06	1.94798e+06	2.42945e+06	2.09727e+06	2.23592e+06	2.19119e+06	2.04915e+06	1.83819e+06	6.82004e+06	1.02394e+07	5.43353e+06	5.01806e+06	7.64311e+06	9.04473e+06	5.84011e+06	2.19744e+07	5.79452e+06	9.24142e+06	1.0644e+07	1.48048e+07	7.82757e+06	6.39948e+06
104.5237__34.64	2.25068e+06	1.97411e+06	2.25218e+06	2.20455e+06	1.88439e+06	2.12727e+06	1.74383e+06	2.04439e+06	1.89275e+06	1.91848e+06	1.98197e+06	1.95001e+06	1.56141e+06	1.85819e+06	1.11854e+06	1.20487e+06	1.28324e+06	1.06168e+06	1.05232e+06	1.15346e+06	79041.7	38352.2	46582.8	52885.7	47287.8	53572.7	50741.5	42796.6	58019.1	42997	47613	50639.6	63280.5	60055.1	39086.7	1.13496e+06	828998	1.00075e+06	1.1996e+06	1.31136e+06	1.13349e+06	909168	1.0211e+06	1.05934e+06	1.04838e+06	652811	898805	831182	990164
104.9926__40.03	2.44667e+06	2.7794e+06	2.34908e+06	1.99465e+06	2.25587e+06	2.33376e+06	699328	2.63631e+06	1.7579e+06	3.77675e+06	2.88808e+06	3.22946e+06	3.28057e+06	2.10003e+06	1.97599e+06	2.23466e+06	2.07026e+06	2.32525e+06	2.15905e+06	1.91271e+06	4.51655e+06	4.56797e+06	3.77529e+06	4.17569e+06	3.38467e+06	3.90461e+06	3.93408e+06	3.89005e+06	3.94315e+06	2.70043e+06	6.16479e+06	4.57039e+06	4.9798e+06	4.54493e+06	4.18626e+06	832185	547446	446387	603845	369997	442855	489234	422979	568227	424800	1.06069e+06	717255	837428	781101
105.0036__34.7	3.06276e+06	3.30904e+06	2.91355e+06	3.36949e+06	2.86437e+06	3.53682e+06	3.8047e+06	3.35108e+06	3.18659e+06	3.51757e+06	2.89353e+06	3.34844e+06	3.73814e+06	3.73089e+06	3.7005e+06	3.5e+06	3.88318e+06	3.5147e+06	3.60887e+06	3.87959e+06	301686	302262	304496	283839	311295	313211	271633	253694	431821	305901	350488	276921	364452	337292	309230	4.8137e+06	5.81839e+06	5.25989e+06	6.23937e+06	6.59788e+06	5.61504e+06	6.47381e+06	6.60041e+06	5.89038e+06	6.27072e+06	6.06153e+06	5.05399e+06	5.73922e+06	6.2081e+06
105.0339__351	8.41717e+06	8.10536e+06	7.9829e+06	8.45688e+06	8.33591e+06	8.75777e+06	8.27642e+06	8.22352e+06	8.30775e+06	8.10583e+06	8.11881e+06	8.43157e+06	8.22236e+06	8.31635e+06	8.60636e+06	8.07988e+06	8.23179e+06	8.07532e+06	7.89455e+06	7.96567e+06	8.42414e+06	8.48395e+06	8.28352e+06	8.45997e+06	8.1599e+06	8.39757e+06	8.36708e+06	8.50138e+06	8.14742e+06	7.9668e+06	8.09014e+06	7.96487e+06	7.96412e+06	8.20051e+06	8.20633e+06	8.13238e+06	7.85393e+06	7.89594e+06	8.06385e+06	7.7693e+06	8.27848e+06	8.06489e+06	8.03574e+06	7.74857e+06	7.96497e+06	7.96223e+06	7.85384e+06	7.99589e+06	7.93222e+06
105.0339__163.63	9.5252e+06	8.28631e+06	1.82179e+07	2.08674e+07	6.64947e+06	1.19215e+07	3.66836e+07	3.35256e+07	1.73683e+07	2.6647e+06	2.16323e+07	6.84678e+06	1.79564e+07	1.26569e+07	1.34348e+07	1.32443e+07	1.33505e+07	1.29643e+07	1.33446e+07	1.39707e+07	1.03002e+07	8.54018e+06	1.88755e+07	6.41553e+06	2.00576e+07	6.53155e+06	1.16914e+07	3.68811e+07	3.35745e+07	1.73514e+07	2.67668e+06	2.1704e+07	7.25431e+06	1.93042e+07	1.30807e+07	6.59864e+06	3.84626e+06	1.03806e+07	4.02811e+06	1.3267e+07	4.23882e+06	6.66693e+06	2.02785e+07	2.00284e+07	8.66254e+06	1.4455e+06	1.34861e+07	4.01083e+06	7.08119e+06
105.1106__40.35	1.60918e+07	1.78636e+07	1.73407e+07	1.61447e+07	1.69623e+07	1.45641e+07	1.88971e+07	1.92485e+07	1.68768e+07	2.10341e+07	1.78387e+07	1.79221e+07	2.76509e+07	2.18966e+07	6.45905e+07	6.39397e+07	6.44382e+07	6.59516e+07	6.39108e+07	6.47657e+07	2.92649e+07	3.08107e+07	3.72999e+07	3.32308e+07	3.06645e+07	3.17697e+07	3.48323e+07	3.36643e+07	4.32344e+07	3.68966e+07	3.91911e+07	3.41386e+07	3.51136e+07	4.554e+07	4.08908e+07	8.55935e+07	9.80018e+07	6.87172e+07	6.65562e+07	1.04008e+08	8.5424e+07	7.30979e+07	9.2703e+07	1.12452e+08	9.07941e+07	1.09448e+08	1.00029e+08	9.36523e+07	7.84901e+07
105.1107__693.03	3.87655e+06	3.11224e+06	2.99717e+06	3.44928e+06	3.24904e+06	3.31703e+06	3.78749e+06	2.67519e+06	3.41604e+06	2.9242e+06	2.54759e+06	3.29535e+06	2.87857e+06	3.33604e+06	3.66531e+06	3.35768e+06	2.82357e+06	2.59594e+06	3.6581e+06	2.53307e+06	7.43608e+06	5.54934e+06	5.09015e+06	5.23233e+06	5.09788e+06	4.9735e+06	4.97993e+06	4.80137e+06	1.15344e+06	4.13632e+06	3.88939e+06	3.33337e+06	4.14254e+06	1.68369e+06	4.14896e+06	2.73799e+06	2.24319e+06	2.23381e+06	2.2367e+06	2.518e+06	2.5961e+06	2.51973e+06	2.98114e+06	2.73351e+06	3.20913e+06	3.02447e+06	3.57655e+06	3.28769e+06	4.25117e+06
106.0372__163.64	687936	521122	1.25545e+06	1.5116e+06	428762	741153	2.69305e+06	2.52571e+06	1.19341e+06	138819	1.52825e+06	494439	1.35533e+06	924323	1.00906e+06	851681	850054	890055	992304	862767	707370	540130	1.37077e+06	398262	1.37518e+06	448705	817712	2.66065e+06	2.45692e+06	1.18035e+06	161226	1.58228e+06	458657	1.42795e+06	909190	382399	124532	731270	273439	933303	258774	423303	1.42512e+06	1.43947e+06	553519	0	1.02157e+06	190771	469698
106.0373__351.05	599661	485894	484853	612589	554168	587037	554511	540138	549686	619540	556070	582568	620897	563710	568481	537988	527985	567852	537962	530352	587272	549744	639274	654848	591808	615832	638977	593327	537569	501012	623921	526554	549117	514809	568251	566108	494987	553742	480496	563428	630558	454268	525707	550433	518752	570850	509245	498641	554094
106.0502__552.45	0	0	0	0	0	0	0	0	0	0	8161.22	0	0	0	200412	228213	232754	334338	307243	415883	0	0	0	5722.94	0	0	0	12607.4	0	0	0	0	0	0	0	1.24066e+06	1.16153e+06	1.30661e+06	1.2562e+06	1.03841e+06	1.03785e+06	1.10744e+06	1.39215e+06	1.38754e+06	1.17469e+06	987857	1.07194e+06	1.38224e+06	1.31018e+06
106.1116__40.34	285674	503729	503280	401279	1.72596e+06	931107	506205	404892	405184	723881	490602	405180	724249	710622	2.21148e+06	2.20368e+06	2.11842e+06	2.30592e+06	2.09526e+06	2.08668e+06	930045	750724	1.22111e+06	2.0649e+06	2.43487e+06	2.46441e+06	648772	1.19488e+06	1.38513e+06	1.08235e+06	1.20526e+06	1.22389e+06	1.05697e+06	1.6114e+06	1.3852e+06	3.10339e+06	3.22413e+06	2.28462e+06	2.28355e+06	3.76371e+06	3.02697e+06	2.6468e+06	3.25502e+06	4.17533e+06	3.0817e+06	3.96625e+06	3.85211e+06	3.31641e+06	2.98972e+06
106.2466__208.71	0	0	0	0	0	0	0	0	0	0	5388.13	0	0	0	0	0	0	1.06096e+06	1.13214e+06	1.35782e+06	0	0	0	0	0	0	0	0	0	0	0	0	0	0	0	0	0	0	27304.2	12071.3	6421.67	0	0	0	7232.64	0	6399.35	0	10064.9
106.3101__208.73	0	0	0	0	0	0	0	0	0	0	0	0	0	0	0	0	0	275227	288308	362708	0	0	0	0	0	0	0	0	0	0	0	0	0	0	0	0	0	0	6202.24	0	0	0	0	0	0	0	0	0	0
106.9509__38.86	4.19685e+06	4.55139e+06	4.23452e+06	4.02993e+06	4.06555e+06	4.06358e+06	4.52856e+06	4.02939e+06	4.67726e+06	4.64785e+06	3.91384e+06	4.22182e+06	4.21234e+06	4.56408e+06	4.17466e+06	4.36262e+06	3.94709e+06	4.13158e+06	4.08354e+06	3.93384e+06	1.356e+06	1.80577e+06	1.33318e+06	1.61654e+06	1.18249e+06	1.47782e+06	1.53563e+06	1.65393e+06	1.63875e+06	1.34864e+06	1.86427e+06	1.35421e+06	1.36429e+06	1.2999e+06	1.49789e+06	3.03385e+06	2.29926e+06	2.40545e+06	2.27458e+06	2.38809e+06	2.72219e+06	2.47595e+06	2.49583e+06	2.48039e+06	2.3305e+06	2.86682e+06	2.6881e+06	2.42466e+06	2.34687e+06
107.0607__989.78	5.39395e+06	1.30251e+07	8.00427e+06	7.97909e+06	3.51239e+06	7.94274e+06	6.74629e+06	7.15261e+06	8.81838e+06	7.80413e+06	8.2619e+06	5.70187e+06	7.98228e+06	4.7039e+06	7.26538e+06	1.09038e+07	7.65192e+06	8.27932e+06	6.81467e+06	1.34159e+07	8.96766e+06	1.19583e+07	1.12371e+07	7.54908e+06	7.97105e+06	1.19984e+07	8.37144e+06	5.63856e+06	2.90073e+06	1.00658e+07	9.0433e+06	7.0249e+06	1.23344e+07	6.0491e+06	8.90756e+06	6.13417e+06	6.86274e+06	7.21994e+06	1.26937e+07	6.54256e+06	8.75598e+06	9.31916e+06	6.54822e+06	1.11245e+07	6.00159e+06	1.38033e+07	1.25068e+07	1.2827e+07	1.27699e+07
108.056__988.72	1.16281e+07	3.11374e+06	1.27662e+07	1.21358e+07	1.24532e+07	1.31639e+07	1.26185e+07	8.63064e+06	5.53932e+06	1.99615e+06	1.14178e+07	8.75588e+06	3.34145e+06	1.22086e+07	5.6162e+06	4.18129e+06	1.17682e+07	1.13963e+07	1.17879e+07	1.25523e+07	1.19685e+07	1.18718e+07	1.17323e+07	1.17443e+07	1.12605e+07	1.20965e+07	8.41976e+06	1.07202e+07	1.12249e+07	1.19366e+07	7.45584e+06	1.10611e+07	1.21307e+07	6.73931e+06	3.52209e+06	4.7309e+06	2.52094e+06	1.16538e+07	4.85961e+06	1.14219e+07	1.21544e+07	1.28299e+07	1.22754e+07	1.24108e+07	1.16174e+07	3.77617e+06	1.25697e+07	1.28554e+07	1.20737e+07
108.5367__34.86	4.77309e+06	4.33009e+06	3.75537e+06	4.33355e+06	4.3342e+06	3.83831e+06	4.24533e+06	5.1753e+06	4.10109e+06	4.68907e+06	4.87556e+06	4.31768e+06	4.7602e+06	4.22216e+06	2.70014e+06	3.11274e+06	2.93022e+06	3.11314e+06	3.03427e+06	2.71113e+06	608408	561692	635685	624836	630260	593437	613618	631945	626126	618284	588411	592293	659612	654982	664991	2.94082e+06	3.04671e+06	2.57519e+06	2.76009e+06	3.33819e+06	3.49033e+06	2.80048e+06	2.6869e+06	2.7916e+06	3.04543e+06	2.58543e+06	2.98602e+06	3.23597e+06	2.48128e+06
109.0227__972.26	1.48705e+07	1.58976e+07	1.4313e+07	2.00132e+07	1.47389e+07	1.47985e+07	1.38429e+07	2.22202e+07	1.85472e+07	1.44121e+07	2.15301e+07	1.08931e+07	1.5151e+07	4.42686e+06	1.55224e+07	1.2529e+07	1.94963e+07	1.22488e+07	1.48e+07	1.57598e+07	1.74428e+07	2.45281e+07	2.23133e+07	1.59657e+07	1.07349e+07	1.72152e+07	1.33163e+07	1.58838e+07	1.63206e+07	1.60443e+07	1.54273e+07	1.38422e+07	1.57034e+07	1.1999e+07	1.40832e+07	1.3442e+07	1.28124e+07	1.28786e+07	1.34036e+07	2.14734e+07	1.36513e+07	9.51046e+06	1.268e+07	9.86105e+06	2.20611e+07	7.11417e+06	1.59367e+07	2.16936e+07	2.54352e+07
109.0764__987.23	3.63858e+07	3.78474e+07	4.41812e+07	1.66733e+06	4.05305e+07	4.19124e+07	4.16288e+07	1.72777e+07	2.57543e+07	2.26146e+07	3.87942e+07	2.28484e+07	4.44822e+06	2.0339e+06	3.04221e+06	4.17338e+07	1.96934e+07	3.70927e+07	3.99368e+07	4.23386e+07	3.30052e+07	2.26448e+06	2.2012e+07	3.77362e+07	2.09098e+07	3.90893e+07	2.4186e+07	3.19627e+06	2.28772e+07	2.44965e+07	4.0333e+07	2.04387e+07	3.28896e+06	1.80013e+07	3.74051e+07	3.15172e+07	4.04333e+07	2.04016e+07	3.97414e+07	1.57525e+07	1.73202e+07	3.01195e+07	7.41576e+06	1.20608e+07	2.44243e+06	3.06215e+06	3.49021e+06	1.11397e+07	2.33675e+07
110.0203__971.8	2.71319e+08	2.84313e+08	2.52063e+08	3.47414e+08	2.32188e+08	2.5356e+08	2.29139e+08	2.19715e+08	2.0506e+08	2.40419e+08	2.28573e+08	2.78771e+08	2.66718e+08	2.18314e+08	2.43832e+08	2.06504e+08	2.2539e+08	2.10378e+08	2.47996e+08	2.54313e+08	4.01756e+08	4.01909e+08	2.83241e+08	3.43692e+08	2.62321e+08	2.76655e+08	2.1759e+08	2.67304e+08	2.39294e+08	2.25058e+08	2.61249e+08	2.38337e+08	2.41974e+08	3.35592e+08	3.38527e+08	3.46394e+08	1.97501e+08	2.91785e+08	2.02962e+08	2.54691e+08	2.14254e+08	2.02628e+08	2.05984e+08	3.3214e+08	3.4135e+08	2.26164e+08	2.70745e+08	3.32635e+08	4.1236e+08
110.0716__36.79	6.65278e+07	7.25708e+07	6.41982e+07	7.20065e+07	6.80087e+07	7.45711e+07	7.79573e+07	6.81725e+07	5.53921e+06	9.02243e+06	7.26354e+07	6.89316e+07	8.20916e+07	8.01254e+07	9.54636e+06	1.01266e+07	1.06126e+07	1.03626e+07	1.02085e+07	1.02205e+07	1.27088e+07	1.2031e+07	1.21737e+07	1.08294e+07	1.02709e+07	1.04831e+07	1.00936e+07	9.3107e+06	1.34955e+07	1.07054e+07	8.6334e+06	1.14416e+07	1.07845e+07	1.0362e+07	1.17127e+07	1.09518e+08	7.68278e+06	1.20529e+08	1.31637e+08	1.30186e+08	8.11899e+06	8.96991e+06	1.37778e+08	1.2786e+08	1.319e+07	4.90852e+06	1.19737e+08	1.32434e+08	1.1414e+07
110.0716__984.72	9.3293e+06	1.06355e+07	2.41841e+07	1.37138e+08	9.41385e+07	1.1161e+07	1.30532e+07	9.64273e+07	1.72989e+08	1.00163e+08	1.73766e+08	1.49449e+07	1.967e+07	1.2722e+07	1.17834e+07	1.63822e+08	1.89626e+08	1.09132e+08	7.10778e+07	1.24771e+07	1.0729e+07	1.25072e+07	1.68639e+07	1.76312e+07	1.55161e+07	1.45938e+08	1.06608e+07	1.74116e+07	1.6722e+08	1.78273e+08	2.88475e+07	5.9034e+07	2.56919e+08	1.0549e+07	1.15123e+07	7.32161e+07	1.64618e+07	2.41947e+08	1.0878e+07	2.04346e+08	1.34426e+08	2.69675e+07	6.71266e+07	1.04875e+07	1.06565e+07	1.43996e+08	1.53171e+07	1.49783e+08	2.65035e+07
110.1861__513.48	5.315e+06	4.97968e+06	2.42344e+06	5.23397e+06	2.26243e+06	4.65423e+06	6.55798e+06	3.54453e+06	7.4545e+06	4.11742e+06	1.79902e+06	6.66121e+06	3.87973e+06	5.61958e+06	6.70033e+06	6.17713e+06	6.84067e+06	6.2897e+06	6.60798e+06	5.93188e+06	6.29981e+06	5.22472e+06	5.24465e+06	5.7734e+06	5.56144e+06	2.91572e+06	7.14076e+06	7.23472e+06	5.8182e+06	7.58891e+06	6.59676e+06	2.17779e+06	7.23169e+06	6.02669e+06	6.52131e+06	7.83787e+06	1.32162e+07	6.9964e+06	5.79126e+06	6.7086e+06	4.26033e+06	7.87349e+06	9.94093e+06	9.48778e+06	1.36213e+07	1.50276e+07	6.38229e+06	7.24595e+06	6.7792e+06
110.2975__513.49	2.67794e+06	2.40336e+06	1.10649e+06	2.57771e+06	1.11354e+06	2.30403e+06	3.27946e+06	1.73428e+06	821552	1.98276e+06	821404	3.27748e+06	1.79489e+06	2.70985e+06	3.39649e+06	3.05597e+06	3.30504e+06	3.07709e+06	3.19258e+06	2.84566e+06	3.00768e+06	2.51418e+06	2.55525e+06	2.8258e+06	2.72733e+06	1.35851e+06	3.52416e+06	794556	2.88405e+06	939318	3.25938e+06	1.09184e+06	3.43903e+06	2.98907e+06	3.16443e+06	3.87647e+06	1.73268e+06	897671	655453	3.28972e+06	2.13356e+06	940225	1.15055e+06	4.63853e+06	1.72991e+06	7.20429e+06	3.10203e+06	939993	842298
110.522__971.77	2.14687e+07	2.79556e+07	2.06094e+07	1.792e+07	1.82588e+07	1.95001e+07	1.7108e+07	2.03229e+07	2.36455e+07	2.59067e+07	2.14901e+07	2.08249e+07	2.15403e+07	1.63027e+07	2.15504e+07	2.00875e+07	1.82544e+07	1.32754e+07	2.5122e+07	1.59763e+07	2.16964e+07	2.48246e+07	2.28312e+07	2.31147e+07	3.39437e+07	3.34643e+07	1.74057e+07	2.25232e+07	2.90461e+07	2.63551e+07	2.50518e+07	2.4804e+07	1.26615e+07	2.03233e+07	2.07808e+07	2.02803e+07	1.49592e+07	1.86152e+07	1.81233e+07	1.57612e+07	2.7444e+07	1.63536e+07	2.70883e+07	2.4492e+07	2.72153e+07	2.00878e+07	2.26288e+07	2.96276e+07	2.33239e+07
111.0205__972.19	1.14836e+08	1.09069e+08	1.11771e+08	9.76022e+07	1.13841e+08	1.12228e+08	1.09707e+08	8.68968e+07	1.04504e+08	1.05838e+08	1.08233e+08	1.15844e+08	9.09606e+07	7.89912e+07	1.11174e+08	1.05892e+08	8.48162e+07	9.33734e+07	8.05573e+07	1.08221e+08	1.16655e+08	1.21368e+08	1.14765e+08	8.43748e+07	1.12895e+08	1.14685e+08	8.0373e+07	1.14308e+08	1.10216e+08	1.08873e+08	1.13857e+08	1.10479e+08	9.91636e+07	9.95562e+07	1.07629e+08	8.13931e+07	1.0461e+08	1.03238e+08	1.04548e+08	1.07331e+08	8.06281e+07	1.05002e+08	7.90193e+07	3.87457e+07	1.10805e+08	1.08651e+08	1.13003e+08	1.0727e+08	1.16749e+08
111.0205__939.64	9.15356e+07	1.60148e+08	2.39472e+08	1.98258e+08	3.33034e+08	1.0729e+08	2.49417e+08	2.6687e+08	2.09306e+08	3.05049e+08	2.34104e+08	2.67482e+08	2.81195e+08	1.66363e+08	1.75772e+08	8.64055e+07	1.2633e+08	4.9399e+06	2.89567e+08	1.90255e+08	2.69223e+08	1.52351e+08	2.82434e+08	1.57469e+08	2.98468e+08	2.9202e+08	2.91193e+08	2.77255e+08	5.33281e+06	2.07752e+08	2.58623e+08	3.41343e+08	1.82382e+08	2.4536e+08	2.47753e+08	1.6669e+08	2.30935e+08	1.36069e+08	2.35879e+08	1.29061e+08	3.00008e+08	2.11067e+08	5.45573e+06	2.86843e+08	1.29595e+08	1.95165e+08	3.10689e+08	1.97367e+08	2.51076e+08
111.0205__892	9.87633e+07	7.68498e+07	7.9716e+07	8.68849e+06	8.02228e+07	7.76962e+07	7.87141e+07	1.08891e+07	7.48956e+07	1.07189e+08	7.35653e+07	7.67244e+07	7.63257e+07	7.4303e+07	7.66067e+07	6.39648e+07	4.67596e+07	6.71834e+07	8.16498e+07	1.06815e+08	8.00008e+07	8.237e+07	9.98519e+07	7.99135e+07	8.10373e+07	5.33139e+07	5.11303e+06	9.55593e+07	7.44144e+07	7.31634e+07	9.33545e+07	4.75364e+07	7.3055e+07	7.27009e+07	1.09238e+08	7.11571e+07	7.25245e+07	6.8402e+07	4.04183e+07	8.79918e+07	7.0498e+07	7.1295e+07	8.90855e+07	7.39842e+07	7.19262e+07	6.9495e+07	7.19601e+07	9.43795e+07	5.12302e+07
111.0205__834.68	8.10812e+07	7.91283e+07	8.13044e+07	7.57084e+07	7.97902e+07	7.86115e+07	7.99142e+07	8.09328e+07	7.92495e+07	7.8733e+07	7.71981e+07	8.33342e+07	8.21883e+07	7.45024e+07	4.2432e+07	7.60896e+07	7.6426e+07	7.086e+07	4.49433e+07	8.31099e+07	8.21757e+07	7.90705e+07	7.86327e+07	8.11287e+07	8.11021e+07	8.21427e+07	7.95505e+07	7.98762e+07	7.78335e+07	7.65511e+07	7.69001e+07	7.55189e+07	7.73321e+07	7.61214e+07	7.39635e+07	7.22233e+07	7.03415e+07	6.21744e+07	6.78514e+07	7.01095e+07	7.18572e+07	7.28001e+07	7.30771e+07	5.53909e+07	7.09011e+07	6.97067e+07	7.22668e+07	7.33372e+07	7.13347e+07
111.0205__818.48	7.85047e+07	5.58374e+06	6.82037e+07	5.86995e+07	6.12211e+07	6.22985e+07	7.85604e+07	6.12274e+07	6.01786e+07	7.52956e+07	6.2071e+07	6.92284e+07	3.85558e+06	5.89755e+07	9.3348e+07	5.77403e+07	5.6574e+07	5.43879e+07	3.81164e+06	5.75014e+07	6.25009e+07	8.49525e+07	6.8323e+07	6.20521e+07	6.44692e+07	8.43961e+07	6.47156e+07	7.93423e+07	6.01838e+07	6.08798e+07	5.17615e+07	7.84299e+07	6.70685e+06	9.05634e+07	7.88437e+07	5.6205e+07	3.64271e+07	5.35782e+07	7.28157e+07	4.17908e+07	5.34057e+07	5.42944e+07	7.32739e+07	5.6349e+07	5.45836e+07	4.78811e+06	5.66081e+07	4.4609e+06	8.1546e+07
111.0205__799.15	5.204e+07	5.0878e+07	5.2569e+07	4.18118e+07	5.29209e+07	5.34722e+07	5.85626e+06	5.25768e+07	5.24372e+07	4.85206e+07	4.93756e+07	5.09833e+07	2.99349e+07	5.70334e+06	6.76633e+07	4.96854e+07	7.32902e+07	4.67416e+07	4.7006e+07	6.54998e+07	5.30748e+07	5.32394e+07	6.68329e+07	5.1945e+07	5.16055e+07	5.42582e+07	5.27728e+07	4.9978e+07	5.07191e+07	4.95325e+07	5.345e+07	6.3747e+07	3.5142e+07	4.70757e+07	3.64706e+06	4.52726e+07	6.39249e+07	4.77494e+07	4.64754e+07	4.57298e+07	3.20859e+07	4.41497e+07	4.57153e+07	7.06323e+07	4.52059e+07	4.51983e+07	4.53884e+07	4.4018e+07	4.6775e+07
111.0205__528.16	3.81662e+07	4.18888e+07	4.24885e+07	4.92544e+07	4.37187e+07	5.23835e+07	4.30027e+07	4.76412e+07	4.33599e+07	3.97444e+07	4.8554e+07	3.63671e+07	4.84046e+07	4.91996e+07	3.51169e+07	1.85955e+06	4.74423e+07	2.97529e+07	4.26242e+07	2.72598e+07	3.10039e+07	3.08121e+07	3.05082e+07	3.09431e+07	3.32922e+07	3.53952e+07	3.12348e+07	3.42369e+07	3.50288e+07	3.31387e+07	3.02594e+07	3.67015e+07	3.54515e+07	3.86371e+07	1.46964e+06	6.07496e+07	5.69618e+07	4.40617e+07	4.4688e+07	4.49532e+07	4.57289e+07	2.82241e+07	4.2778e+07	4.65923e+07	3.78581e+07	3.32955e+07	4.18807e+07	4.25316e+07	1.64926e+06
111.0206__503.96	2.17299e+07	2.40163e+07	2.52496e+07	2.56329e+07	2.62796e+07	2.66313e+07	2.55011e+07	2.4572e+07	2.89815e+07	2.39562e+07	3.04256e+07	1.55593e+06	2.58436e+07	3.20812e+07	2.01029e+07	2.15224e+07	2.699e+07	3.67135e+07	3.25473e+07	3.05586e+07	1.83381e+07	1.92721e+07	1.83392e+07	1.85585e+07	1.87119e+07	2.1332e+07	1.9282e+07	2.18074e+07	2.14803e+07	1.82371e+07	1.72562e+07	2.13436e+07	1.97418e+07	2.1009e+07	2.05263e+07	4.27113e+07	2.30213e+07	3.17638e+07	3.4545e+07	2.55258e+07	3.35799e+07	4.3243e+07	3.23816e+07	8.86998e+07	3.93588e+07	4.16638e+07	2.91318e+07	3.53526e+07	4.47113e+07
111.0236__48.33	1.19801e+06	1.32293e+06	1.33351e+06	1.30501e+06	1.36749e+06	1.20797e+06	1.25883e+06	1.04546e+06	1.2195e+06	1.11357e+06	1.12829e+06	1.1576e+06	1.25451e+06	1.19167e+06	1.37321e+06	1.25591e+06	1.25967e+06	1.37e+06	1.2784e+06	1.24848e+06	1.43902e+06	1.60695e+06	1.51256e+06	1.49527e+06	1.58699e+06	1.51103e+06	1.49957e+06	1.71483e+06	1.4828e+06	1.21559e+06	1.35045e+06	1.55727e+06	1.53915e+06	1.51285e+06	1.45396e+06	1.29146e+06	1.44794e+06	1.34554e+06	1.36796e+06	1.27323e+06	1.39936e+06	1.30886e+06	1.33697e+06	1.29896e+06	1.20094e+06	1.20472e+06	1.33422e+06	1.19019e+06	1.10981e+06
111.0394__457.97	1.78838e+08	1.78272e+08	1.76737e+08	1.78351e+08	1.82281e+08	1.77737e+08	1.79092e+08	1.77761e+08	1.83085e+08	1.75451e+08	1.74257e+08	1.57323e+08	1.78859e+08	1.76479e+08	1.79499e+08	1.77432e+08	1.71304e+08	1.76324e+08	1.71195e+08	1.74454e+08	1.75811e+08	1.76037e+08	2.04308e+08	1.75937e+08	1.76009e+08	1.55333e+08	1.58712e+08	1.76282e+08	1.58267e+08	2.0021e+08	1.79213e+08	1.75468e+08	2.29179e+08	7.7794e+07	1.75573e+08	1.73116e+08	1.71284e+08	1.72227e+08	1.75912e+08	1.75316e+08	1.74774e+08	1.7276e+08	1.69255e+08	1.67776e+08	1.6748e+08	1.6943e+08	1.75231e+08	1.65481e+08	1.69577e+08
111.0394__34.92	7.43217e+06	1.13584e+08	7.40395e+06	1.09123e+08	1.05285e+08	8.91134e+06	1.13251e+08	1.11101e+08	1.08979e+08	8.53066e+06	1.12958e+08	1.0921e+08	1.04486e+08	8.89756e+06	8.45154e+07	6.96444e+07	6.74947e+07	6.89042e+07	6.15367e+07	6.64298e+07	6.78002e+06	6.59606e+06	6.64321e+06	6.89962e+06	7.12222e+06	6.73685e+06	6.73482e+06	6.58839e+06	7.72246e+06	6.72368e+06	6.88038e+06	6.65088e+06	7.13865e+06	6.66986e+06	6.98678e+06	7.40259e+07	1.57632e+07	1.43953e+07	6.20152e+07	7.67065e+07	6.78578e+07	6.14968e+07	6.28745e+07	6.14328e+07	7.30852e+07	6.31794e+07	6.90994e+07	7.69578e+07	5.97226e+07
111.092__985.93	8.51973e+07	1.44165e+07	2.42686e+08	1.21115e+08	1.8482e+07	6.18583e+07	9.81197e+07	1.97092e+08	1.58323e+07	2.47848e+07	1.65269e+07	9.93445e+07	3.4435e+07	4.45879e+07	4.1267e+07	1.25542e+07	2.2154e+08	8.61095e+07	1.43216e+07	2.63733e+07	1.27793e+07	1.01268e+08	1.1763e+08	1.54737e+07	1.06476e+07	1.04733e+08	6.26871e+07	1.91659e+07	1.5808e+08	1.63678e+08	1.52659e+08	1.72431e+07	2.15246e+07	1.24815e+07	2.23607e+07	2.32135e+08	2.15072e+08	1.38575e+07	1.39229e+07	2.38162e+07	2.03798e+08	1.5154e+08	2.49389e+07	1.37586e+07	2.06019e+08	1.41819e+07	2.53251e+07	1.68827e+08	7.11616e+07
111.1171__172.39	664552	916878	860872	951755	922044	873072	933948	832008	923809	967809	1.1018e+06	1.41764e+06	945790	1.10834e+06	805417	618925	686145	717961	614576	661334	971730	1.17261e+06	784940	960280	986933	1.15523e+06	998402	1.11504e+06	992404	991641	801212	684598	860244	1.04586e+06	938476	126581	0	78967.3	102433	116448	106550	69574.8	98200	98754.5	40480.9	104829	140351	804002	557407
111.5411__34.87	9.36513e+06	9.32211e+06	8.39668e+06	9.53749e+06	9.14262e+06	9.74909e+06	9.15002e+06	9.63085e+06	8.65097e+06	9.02923e+06	9.68647e+06	9.48797e+06	9.24126e+06	9.84039e+06	6.68018e+06	6.213e+06	5.45071e+06	6.01523e+06	5.9189e+06	6.05257e+06	687867	695555	676036	686404	670241	617900	684009	662971	698863	647280	644649	652495	654239	645207	717290	6.07615e+06	5.19345e+06	5.83123e+06	4.66693e+06	5.27649e+06	6.06016e+06	5.83155e+06	5.11147e+06	6.13051e+06	7.35095e+06	6.10094e+06	6.11694e+06	5.30629e+06	6.13809e+06
112.0066__34.71	8.52754e+06	1.01795e+07	8.4175e+06	1.02664e+07	9.14427e+06	9.82183e+06	1.04224e+07	1.01969e+07	9.40442e+06	9.68726e+06	1.00324e+07	9.09428e+06	1.11388e+07	1.0585e+07	1.0379e+07	9.44364e+06	1.06543e+07	9.89444e+06	1.01183e+07	1.05549e+07	641043	673958	654376	597246	764700	644451	623622	619477	787088	735160	714652	656298	779720	724151	669642	1.45333e+07	1.7119e+07	1.63375e+07	1.75392e+07	1.83485e+07	1.64067e+07	1.90338e+07	1.89885e+07	1.74748e+07	1.80232e+07	1.90093e+07	1.63177e+07	1.84025e+07	1.826e+07
112.0182__939.66	2.2009e+06	1.0808e+08	2.14955e+06	3.74025e+07	3.51062e+07	4.37602e+07	1.07246e+08	7.07989e+07	7.59549e+07	5.08274e+07	9.94465e+07	5.6067e+07	1.07431e+08	5.7553e+07	1.13883e+08	7.01029e+07	4.63814e+07	1.87142e+06	3.61488e+07	7.22572e+07	4.06163e+07	2.24713e+06	6.11529e+07	6.43041e+07	9.38008e+07	9.54594e+07	7.595e+07	6.91032e+07	7.6327e+07	7.60417e+07	8.67152e+07	4.30905e+07	7.63418e+07	5.45842e+07	8.80262e+07	3.21058e+07	3.98241e+07	8.75753e+07	3.35387e+07	9.43394e+07	6.88669e+07	8.35847e+07	1.06056e+08	8.65514e+07	7.38894e+07	5.55855e+07	6.93315e+07	2.0209e+06	9.45838e+07
112.0182__920.45	3.30812e+07	3.19711e+07	3.25053e+07	3.11122e+07	3.41526e+07	3.22182e+07	3.18574e+07	3.16668e+07	3.18638e+07	3.14333e+07	3.0676e+07	3.01575e+07	3.03616e+07	3.24827e+07	3.15307e+07	3.0828e+07	3.37611e+06	3.68693e+07	2.30112e+07	2.98423e+07	3.29109e+07	4.09399e+07	3.19283e+07	3.11798e+07	3.25749e+07	3.31672e+07	3.24443e+07	3.26899e+07	3.08711e+07	3.04407e+07	3.11547e+07	3.12164e+07	3.0951e+07	2.92022e+07	2.98534e+07	3.05732e+07	2.92841e+07	2.93488e+07	2.85074e+07	2.82178e+07	3.81024e+07	2.81458e+07	2.96909e+07	2.94044e+07	3.01317e+07	2.83233e+07	2.92724e+07	2.89151e+07	2.88473e+07
112.0182__819.21	2.8474e+07	2.86597e+07	2.78209e+07	2.71114e+07	2.90661e+07	2.81077e+07	2.76289e+07	2.88651e+07	2.73231e+07	2.74933e+07	2.90079e+07	2.46842e+07	2.74642e+07	2.73258e+07	2.82363e+07	2.67608e+07	2.74795e+07	2.56729e+07	2.63934e+07	2.84013e+07	2.87609e+07	1.78133e+07	2.86587e+07	2.89749e+07	3.0032e+07	3.01816e+07	2.93245e+07	3.00218e+07	2.72609e+07	2.85516e+07	2.9016e+07	2.79998e+07	2.02932e+06	2.78528e+07	2.63496e+07	2.63561e+07	2.59809e+07	2.49857e+07	2.4006e+07	2.53603e+07	2.47724e+07	2.50233e+07	2.56007e+07	2.57353e+07	2.59165e+07	2.69668e+07	2.6212e+07	2.56521e+07	2.66487e+07
112.0182__505.16	6.84944e+06	8.04386e+06	8.12914e+06	8.23366e+06	8.105e+06	8.28992e+06	8.30784e+06	8.11187e+06	7.76901e+06	8.71766e+06	1.01649e+07	1.03983e+07	1.10463e+07	1.1076e+07	6.656e+06	7.06858e+06	5.3547e+06	1.05175e+07	9.77664e+06	1.27214e+07	5.86704e+06	6.15509e+06	5.84918e+06	6.12912e+06	6.03943e+06	6.89884e+06	6.42533e+06	6.74353e+06	6.78524e+06	6.06744e+06	5.63711e+06	6.98412e+06	6.24691e+06	6.92601e+06	6.86616e+06	1.07443e+07	1.0721e+07	1.08968e+07	1.09346e+07	1.04055e+07	1.10764e+07	674628	1.01855e+07	1.08141e+07	1.04183e+07	8.7779e+06	1.07011e+07	1.29496e+07	1.08509e+07
112.0182__972.33	4.39174e+07	4.34255e+07	3.24018e+07	4.26642e+07	3.87573e+07	4.6132e+07	4.17801e+07	4.33639e+07	3.94843e+07	4.01389e+07	4.1209e+07	3.66233e+07	3.65976e+07	2.80933e+07	4.24669e+07	3.1328e+07	3.19751e+07	4.20746e+07	3.04444e+07	3.86173e+07	4.60478e+07	3.49706e+07	3.56203e+07	4.42466e+07	4.2288e+07	4.57428e+07	3.11497e+07	3.84581e+07	4.31746e+07	4.26934e+07	4.37491e+07	4.15808e+07	3.39104e+07	4.12394e+07	4.11762e+07	3.05102e+07	2.76432e+07	3.94541e+07	3.51342e+07	3.11791e+07	3.14869e+07	3.95805e+07	4.17307e+07	3.15751e+07	3.5125e+07	4.23557e+07	3.73365e+07	4.18707e+07	4.33382e+07
112.0872__987.33	1.31682e+07	1.07466e+08	2.16562e+08	1.12507e+08	2.07473e+07	2.10443e+08	1.47611e+07	8.77544e+07	1.98056e+08	2.36022e+07	1.093e+07	1.75461e+08	4.45727e+07	1.33294e+08	3.97339e+07	1.96254e+08	2.09457e+08	1.70546e+08	9.64993e+07	2.41745e+07	9.70084e+06	1.66301e+07	1.31657e+08	1.21247e+07	1.29712e+07	1.06403e+08	6.75289e+07	1.7384e+08	1.3784e+08	1.58766e+08	1.61336e+08	9.74495e+07	1.5108e+07	9.58148e+07	3.51566e+07	1.14514e+08	1.56058e+08	1.21519e+08	2.22018e+07	8.30353e+07	9.33494e+07	1.71898e+08	2.05882e+08	6.06312e+07	2.1673e+08	3.34947e+07	2.30211e+08	1.07545e+07	8.8429e+07
112.1124__34.3	689118	673673	685064	694756	655714	596776	655423	604455	610597	788891	618392	613108	657835	685588	2.75704e+06	2.82214e+06	2.94405e+06	2.92453e+06	2.99249e+06	3.26664e+06	1.22015e+06	1.17522e+06	1.1678e+06	1.18151e+06	1.1775e+06	1.0812e+06	1.13878e+06	1.05791e+06	1.11463e+06	1.13901e+06	1.09269e+06	1.04558e+06	990975	985260	1.0553e+06	6.9688e+06	3.96256e+06	6.63645e+06	2.77455e+06	7.25013e+06	9.7557e+06	5.3063e+06	6.44908e+06	5.54555e+06	7.40894e+06	8.16869e+06	6.64993e+06	6.1456e+06	4.33592e+06
112.896__38.77	6.10249e+07	6.65876e+07	6.94789e+07	5.69743e+07	5.7203e+07	6.57134e+07	5.72768e+07	6.24262e+07	6.43929e+07	5.99933e+07	5.92645e+07	7.16955e+07	6.35516e+07	7.93672e+07	8.8675e+07	9.05999e+07	8.94856e+07	9.20758e+07	9.13246e+07	9.07946e+07	4.40155e+06	6.02978e+06	4.58059e+06	5.5252e+06	4.65451e+06	4.65303e+06	5.17854e+06	4.47076e+06	5.42947e+06	4.11814e+06	5.55335e+06	4.68253e+06	4.81781e+06	5.22594e+06	5.10851e+06	2.19541e+08	2.14897e+08	2.41926e+08	2.25173e+08	2.39249e+08	2.1483e+08	2.34255e+08	2.15958e+08	2.41201e+08	2.12752e+08	1.936e+08	2.03472e+08	2.51514e+08	2.1717e+08
112.9671__29.56	1.21756e+06	1.18914e+06	1.15143e+06	1.25991e+06	1.18514e+06	1.18031e+06	1.34427e+06	1.1845e+06	1.12897e+06	1.18626e+06	1.05159e+06	1.20268e+06	1.21727e+06	1.23805e+06	1.15763e+06	1.18667e+06	1.14581e+06	1.11071e+06	1.16977e+06	1.19251e+06	1.32886e+06	1.24558e+06	1.31959e+06	1.34111e+06	1.18302e+06	1.44417e+06	1.42163e+06	1.26831e+06	1.14275e+06	1.17466e+06	1.42782e+06	1.2204e+06	1.21083e+06	1.23218e+06	1.21313e+06	1.18199e+06	1.12539e+06	1.15705e+06	1.20452e+06	1.19087e+06	1.14032e+06	1.22393e+06	1.17815e+06	1.2486e+06	1.21934e+06	1.20308e+06	1.20238e+06	1.05348e+06	987536
112.9671__10.54	1.4758e+06	1.5028e+06	1.53346e+06	1.42959e+06	1.43277e+06	1.42803e+06	1.29792e+06	1.46023e+06	1.43497e+06	1.4679e+06	1.44915e+06	1.44127e+06	1.4904e+06	1.49206e+06	1.50088e+06	1.39702e+06	1.44516e+06	1.47873e+06	1.5345e+06	1.44675e+06	1.39487e+06	1.47566e+06	1.31079e+06	1.2677e+06	1.51784e+06	1.35424e+06	1.34374e+06	1.34667e+06	1.46054e+06	1.26643e+06	1.55627e+06	1.42185e+06	1.24397e+06	1.41027e+06	1.40362e+06	1.46124e+06	1.476e+06	1.48144e+06	1.41344e+06	1.49277e+06	1.40911e+06	1.45261e+06	1.42349e+06	1.44796e+06	1.47967e+06	1.49393e+06	1.48789e+06	1.48966e+06	1.47987e+06
113.0359__34.98	2.49888e+06	2.59675e+06	2.22176e+06	2.34933e+06	2.42076e+06	2.57304e+06	2.55801e+06	2.16125e+06	1.95916e+06	2.52678e+06	2.45147e+06	2.05897e+06	2.29159e+06	2.06641e+06	1.44787e+06	1.43018e+06	1.39871e+06	1.26033e+06	1.37068e+06	1.63976e+06	0	0	0	0	0	0	0	0	0	0	0	0	0	0	0	1.29098e+06	1.19222e+06	313784	1.02133e+06	1.38991e+06	369447	1.18874e+06	922412	892815	1.71193e+06	1.38541e+06	1.32891e+06	1.07501e+06	1.06069e+06
113.0712__987.43	5.40969e+07	6.32038e+07	5.89757e+07	5.97031e+07	6.45831e+07	4.71758e+07	5.63767e+07	6.13643e+07	1.58381e+07	6.26691e+07	5.80006e+07	2.9163e+07	5.81338e+07	3.26522e+07	5.9628e+07	6.02294e+07	5.46076e+07	5.86444e+07	5.34823e+07	1.51106e+07	1.91089e+07	1.90232e+06	6.54214e+06	9.23314e+06	7.69719e+06	3.46809e+07	3.70365e+07	5.60101e+07	5.51467e+07	1.30219e+07	5.77499e+07	5.21803e+07	6.07136e+07	5.63929e+07	4.39919e+07	5.91388e+07	5.87423e+07	2.44693e+07	5.87934e+07	5.23287e+07	4.04063e+07	5.6285e+07	2.40488e+07	6.03528e+07	2.52786e+06	3.4513e+06	2.59076e+07	2.54072e+07	5.91583e+07
113.5725__474.2	29923.5	5371.52	6477.04	13332.3	0	0	38865.7	22357.5	28463.8	14261.9	0	13162.4	0	0	115843	104320	127917	129869	108871	134664	34613.4	5623.11	14966.4	19198.7	0	0	0	21220	51004.6	0	21749.8	0	0	7272.48	6447.59	319928	293386	340953	297137	226279	257296	275370	267328	421668	194909	268025	199064	298217	287443
114.0665__41.58	1.66726e+08	1.47266e+08	1.21561e+08	1.52382e+08	1.66459e+08	1.63178e+08	1.32316e+08	1.9581e+08	1.73658e+08	1.31996e+08	1.55014e+08	1.71981e+08	1.70208e+08	2.50443e+08	1.47831e+08	1.42868e+08	1.49789e+08	1.4728e+08	1.54608e+08	1.47732e+08	1.52241e+08	1.38732e+08	1.23956e+08	1.39143e+08	1.43445e+08	1.50887e+08	1.493e+08	1.26e+08	1.86034e+08	1.64429e+08	1.29071e+08	1.4658e+08	1.68004e+08	1.62467e+08	2.39679e+08	1.50127e+08	1.2799e+08	1.23364e+08	1.35933e+08	1.40254e+08	1.47879e+08	1.4274e+08	1.26814e+08	1.66766e+08	1.5316e+08	1.30231e+08	1.36043e+08	1.57117e+08	1.35212e+08
114.1028__988.09	3.44018e+06	1.74742e+07	2.42432e+07	1.59702e+07	2.21925e+07	2.06586e+07	2.0114e+07	1.42152e+07	1.39117e+07	1.6144e+07	1.67589e+07	5.57494e+06	2.03671e+07	2.22614e+07	1.16552e+07	1.96935e+07	1.00924e+07	1.6105e+07	2.20826e+07	2.51385e+07	1.63795e+07	1.56648e+07	1.86029e+07	1.96611e+07	2.27624e+07	1.82042e+07	2.27993e+07	1.75715e+07	9.41368e+06	1.04534e+07	1.59405e+07	1.19007e+07	2.17227e+07	1.26024e+07	1.93753e+07	1.15497e+07	1.38929e+07	1.94598e+07	1.36181e+07	9.82683e+06	1.74558e+07	2.00983e+07	2.48618e+07	9.79489e+06	1.93736e+07	2.57793e+07	7.10572e+06	1.48706e+06	2.03547e+07
114.128__171.36	2.76687e+06	1.99222e+06	1.79089e+06	1.83591e+06	1.60001e+06	2.04567e+06	1.70888e+06	9.97158e+06	2.40458e+06	1.86421e+06	4.59371e+06	3.61514e+06	1.8325e+06	3.49454e+06	2.56147e+06	2.50875e+06	2.5687e+06	2.60958e+06	2.65573e+06	2.6219e+06	3.07324e+06	1.89392e+06	1.91649e+06	931438	1.68576e+06	1.70182e+06	1.94113e+06	1.65589e+06	1.00839e+07	2.37815e+06	1.61918e+06	4.33474e+06	3.77359e+06	1.98221e+06	3.54395e+06	2.35203e+06	1.11053e+06	1.33801e+06	783170	1.43857e+06	1.39955e+06	1.47522e+06	1.15655e+06	7.21335e+06	1.58813e+06	1.20618e+06	3.52315e+06	2.69869e+06	956741
114.128__220.68	194501	108546	91049.1	258392	337214	237488	129790	556839	179286	135427	325660	202773	148505	431261	233426	238713	217270	251675	208253	205248	247733	101885	115426	102913	310077	308183	243584	99033	616790	154143	154801	330775	219953	141166	425057	165606	60429.3	36297	86753	196036	204415	158800	96740.4	352613	90931.9	107559	242237	139259	60582.1
114.5586__34.67	1.59871e+06	1.94258e+06	1.60171e+06	2.12673e+06	1.84883e+06	1.84272e+06	1.98307e+06	1.75161e+06	1.63997e+06	2.19391e+06	1.50756e+06	1.57859e+06	1.79401e+06	1.62645e+06	2.47503e+06	2.39522e+06	2.58565e+06	2.31089e+06	2.0288e+06	2.51724e+06	1.29087e+06	1.1533e+06	1.31475e+06	1.15302e+06	1.36974e+06	1.1192e+06	1.19727e+06	1.06031e+06	1.43761e+06	1.2943e+06	1.39724e+06	1.16458e+06	1.35342e+06	1.39815e+06	1.2337e+06	2.71786e+06	2.85408e+06	3.06972e+06	3.33664e+06	3.12511e+06	2.86732e+06	3.26372e+06	2.86412e+06	3.06655e+06	3.23377e+06	2.9851e+06	2.74927e+06	2.6525e+06	2.6182e+06
114.8931__38.72	1.86743e+07	1.96471e+07	2.11842e+07	1.67079e+07	1.71455e+07	1.91467e+07	1.77333e+07	1.93708e+07	1.88803e+07	1.81055e+07	1.81194e+07	2.15852e+07	1.91661e+07	2.44281e+07	2.82479e+07	2.63846e+07	2.88795e+07	2.99978e+07	2.94696e+07	3.01594e+07	1.13684e+06	1.28056e+06	806279	1.38315e+06	982196	975656	1.15306e+06	944103	1.17592e+06	757512	1.16677e+06	777039	876372	1.10696e+06	1.09937e+06	8.92524e+07	8.79298e+07	9.2691e+07	9.36777e+07	9.59826e+07	8.27478e+07	9.65836e+07	2.3859e+07	9.98916e+07	8.56207e+07	7.8402e+07	8.08375e+07	1.02443e+08	8.93208e+07
114.9718__22.41	8.94612e+06	8.9647e+06	9.10433e+06	9.04147e+06	9.14232e+06	9.27996e+06	9.45302e+06	6.14465e+06	9.60353e+06	7.19952e+06	9.78376e+06	9.77706e+06	1.0015e+07	1.00766e+07	8.39652e+06	8.7143e+06	9.60021e+06	9.9197e+06	1.02444e+07	6.70884e+06	9.81665e+06	9.4687e+06	9.52076e+06	9.21375e+06	9.12228e+06	8.93286e+06	8.85068e+06	8.65958e+06	8.4876e+06	8.29137e+06	8.53461e+06	8.77843e+06	8.59332e+06	8.7764e+06	8.88842e+06	9.96284e+06	1.01901e+07	1.04594e+07	1.02053e+07	1.01638e+07	1.04317e+07	1.06053e+07	1.07694e+07	3.45151e+06	1.0416e+07	1.04035e+07	1.0422e+07	1.04655e+07	1.03229e+07
114.9718__28.98	5.16245e+06	5.27503e+06	5.23497e+06	5.32799e+06	9.62721e+06	5.39955e+06	4.93177e+06	5.50207e+06	5.50564e+06	5.64175e+06	4.40738e+06	1.03108e+07	5.76779e+06	5.23117e+06	4.98309e+06	9.10871e+06	9.95687e+06	5.81483e+06	1.08649e+07	6.10563e+06	5.7922e+06	5.55242e+06	5.57534e+06	5.44571e+06	5.30222e+06	5.28885e+06	5.27311e+06	5.05106e+06	5.02678e+06	4.83784e+06	5.00939e+06	5.12802e+06	5.09163e+06	5.11367e+06	5.29217e+06	5.74591e+06	5.95992e+06	1.0871e+07	5.96096e+06	4.50674e+06	5.98905e+06	5.17425e+06	6.00768e+06	6.10478e+06	5.09988e+06	5.94436e+06	6.14137e+06	1.08037e+07	4.98619e+06
115.0545__146.68	7.76638e+06	7.60982e+06	6.57684e+06	5.74551e+06	9.5442e+06	8.37297e+06	7.28067e+06	1.07584e+07	7.97047e+06	7.99463e+06	8.97793e+06	1.0753e+07	6.03148e+06	8.95167e+06	7.09727e+06	6.91574e+06	7.52802e+06	7.8006e+06	7.20607e+06	7.92109e+06	8.5379e+06	8.48951e+06	6.95241e+06	7.2215e+06	6.78206e+06	1.0085e+07	8.77418e+06	7.55972e+06	1.10932e+07	8.13239e+06	8.12528e+06	9.10647e+06	1.14901e+07	6.64647e+06	9.4755e+06	5.86399e+06	4.70935e+06	4.83209e+06	4.91168e+06	5.20556e+06	7.75826e+06	6.23555e+06	4.68801e+06	6.45341e+06	4.79327e+06	4.84084e+06	6.49513e+06	6.37133e+06	4.36109e+06
115.0579__187.76	0	0	0	0	0	0	0	0	0	0	0	0	0	0	731581	713796	773357	813759	874481	771391	0	0	0	0	0	0	0	0	0	0	0	0	0	0	0	1.33642e+06	4.71196e+06	688829	1.70576e+06	2.09019e+06	1.29773e+06	676733	2.16539e+06	1.60282e+06	3.47624e+06	1.15178e+06	874612	2.11285e+06	4.39043e+06
115.0699__41.57	7.10775e+06	6.21367e+06	4.96261e+06	6.36748e+06	7.06839e+06	6.87101e+06	5.54933e+06	8.27416e+06	7.15342e+06	5.27764e+06	6.22376e+06	7.46571e+06	7.0314e+06	1.04506e+07	6.17949e+06	5.78164e+06	6.33331e+06	5.88916e+06	6.21652e+06	6.45866e+06	6.5243e+06	5.64013e+06	5.37844e+06	5.80354e+06	5.97791e+06	6.38276e+06	6.45195e+06	5.24701e+06	8.12889e+06	6.83034e+06	5.34428e+06	6.10803e+06	7.16427e+06	6.87152e+06	1.04093e+07	6.34242e+06	5.30381e+06	5.15106e+06	5.65469e+06	5.60371e+06	6.55804e+06	5.76272e+06	5.2297e+06	6.73459e+06	6.38026e+06	5.44331e+06	5.7427e+06	6.74213e+06	5.85597e+06
116.0022__34.74	2.49314e+07	2.5646e+07	2.61954e+07	2.5462e+07	2.42453e+07	2.51523e+07	2.52176e+07	2.53181e+07	2.58207e+07	2.5327e+07	2.61077e+07	2.56196e+07	2.4631e+07	2.44385e+07	1.60166e+07	1.6362e+07	1.64588e+07	1.57795e+07	1.56488e+07	1.76711e+07	1.20968e+06	1.27303e+06	1.28113e+06	1.27849e+06	1.27582e+06	1.25203e+06	1.30906e+06	1.23346e+06	1.39512e+06	3.90865e+06	1.22301e+06	1.26248e+06	1.30603e+06	1.28081e+06	1.27322e+06	1.69484e+07	1.51181e+07	1.70771e+07	1.49089e+07	1.87317e+07	1.57393e+07	1.46777e+07	1.37852e+07	1.37906e+07	1.70402e+07	1.43411e+07	1.58794e+07	1.4731e+07	1.57907e+07
116.0709__41.62	3.4059e+08	1.94589e+08	1.04196e+08	2.50544e+08	1.67417e+08	2.18406e+08	1.472e+08	1.73396e+08	4.00729e+08	2.79938e+08	2.33213e+08	2.40356e+08	1.72489e+08	3.04276e+08	2.52191e+08	2.42564e+08	2.63526e+08	2.54088e+08	2.59769e+08	2.48619e+08	3.893e+08	2.24632e+08	1.32599e+08	2.40988e+08	2.88409e+08	2.06666e+08	2.56598e+08	1.72919e+08	2.04281e+08	4.61235e+08	3.37673e+08	2.78942e+08	2.73288e+08	1.95302e+08	3.60291e+08	3.61705e+08	2.70393e+08	1.2907e+08	2.26805e+08	2.7096e+08	1.95883e+08	2.42729e+08	1.80924e+08	1.76766e+08	4.51658e+08	3.35372e+08	2.5306e+08	2.58447e+08	2.17723e+08
116.1073__188.4	1.57403e+06	1.46592e+06	1.66416e+06	1.43364e+06	1.64281e+06	1.50899e+06	1.68736e+06	1.57851e+06	1.62084e+06	1.77043e+06	1.61554e+06	1.68898e+06	1.64413e+06	1.62735e+06	2.96134e+06	3.42916e+06	3.81436e+06	5.75336e+06	3.53998e+06	3.72284e+06	1.19399e+06	1.10483e+06	1.25425e+06	1.23339e+06	1.1865e+06	1.47149e+06	1.30101e+06	1.30763e+06	1.31889e+06	1.44325e+06	1.52458e+06	1.43458e+06	1.40602e+06	1.10348e+07	1.45843e+06	5.84675e+06	5.74566e+06	8.32336e+06	1.16418e+07	7.47779e+06	6.22881e+06	7.15378e+06	9.11447e+06	3.60783e+06	5.16655e+06	3.88551e+06	5.06844e+06	5.45225e+06	7.28008e+06
116.8911__38.78	2.29218e+06	2.62525e+06	2.85599e+06	2.51175e+06	2.3223e+06	2.64917e+06	2.27185e+06	2.41296e+06	2.54589e+06	2.51488e+06	2.44083e+06	2.84636e+06	2.49662e+06	3.16102e+06	3.96455e+06	3.93178e+06	3.56483e+06	3.83111e+06	3.70116e+06	3.68854e+06	71143	26856.9	27474.8	22164.6	62616.1	0	0	82810.2	25557.9	36000.1	768879	38544.6	656245	75402	28288.9	1.03517e+07	9.71183e+06	1.09316e+07	1.01903e+07	1.09517e+07	9.91318e+06	1.11368e+07	9.95115e+06	1.09827e+07	9.50016e+06	9.06614e+06	8.80911e+06	1.15306e+07	9.74719e+06
117.0576__146.94	1.56661e+07	1.53047e+07	1.38337e+07	1.32869e+07	1.75953e+07	1.60761e+07	1.50537e+07	1.91139e+07	1.59161e+07	1.59198e+07	1.70225e+07	1.93792e+07	1.3058e+07	1.68131e+07	1.4556e+07	1.3946e+07	1.49135e+07	1.45775e+07	1.49486e+07	1.49303e+07	1.69653e+07	1.55997e+07	1.49187e+07	1.49139e+07	1.34893e+07	1.80853e+07	1.63542e+07	1.52058e+07	1.93432e+07	1.59398e+07	1.56505e+07	1.67075e+07	2.02156e+07	1.37349e+07	1.73866e+07	1.21045e+07	1.00843e+07	9.95715e+06	1.05664e+07	1.03461e+07	1.34801e+07	1.19088e+07	1.12058e+07	1.27226e+07	1.08365e+07	1.09298e+07	1.30188e+07	1.30406e+07	9.25208e+06
117.0742__41.62	1.79983e+07	9.8544e+06	5.34455e+06	1.26489e+07	9.13946e+06	1.15969e+07	7.53005e+06	8.88764e+06	2.21168e+07	1.52058e+07	1.22927e+07	1.29579e+07	9.16296e+06	1.54904e+07	1.32666e+07	1.27534e+07	1.39395e+07	1.33346e+07	1.4144e+07	1.31159e+07	2.08745e+07	1.17525e+07	6.91423e+06	1.30504e+07	1.52437e+07	1.06024e+07	1.36523e+07	8.83443e+06	1.09848e+07	2.51808e+07	1.84977e+07	1.50476e+07	1.45156e+07	1.09553e+07	2.00233e+07	1.95907e+07	1.44033e+07	6.30689e+06	1.22623e+07	1.4487e+07	9.61474e+06	1.28856e+07	9.79444e+06	9.19346e+06	2.46764e+07	1.81126e+07	1.31276e+07	1.33507e+07	1.16229e+07
118.0352__34.58	1.81205e+07	2.24175e+07	2.01566e+07	2.25814e+07	2.08677e+07	2.3638e+07	2.05859e+07	2.01125e+07	2.01096e+07	2.24884e+07	2.08875e+07	1.96713e+07	2.29709e+07	2.33801e+07	2.48731e+07	2.33674e+07	2.60889e+07	2.22616e+07	2.18109e+07	2.24003e+07	5.09961e+06	5.07323e+06	5.05407e+06	4.93785e+06	5.39536e+06	5.00391e+06	4.89565e+06	4.91634e+06	4.52134e+06	5.36679e+06	5.32945e+06	4.92543e+06	5.58704e+06	5.25796e+06	5.04599e+06	2.99537e+07	3.33103e+07	3.57626e+07	3.65575e+07	3.45363e+07	3.40923e+07	3.73537e+07	3.68781e+07	3.44737e+07	3.77162e+07	3.66058e+07	3.2938e+07	3.81608e+07	3.73358e+07
118.0654__147.01	1.94431e+08	2.17906e+08	2.00933e+08	1.97359e+08	2.34279e+08	2.00554e+08	2.22859e+08	2.7169e+08	1.96939e+08	1.99173e+08	2.38888e+08	2.36087e+08	1.93085e+08	2.0791e+08	2.02993e+08	2.05938e+08	1.86586e+08	1.82528e+08	1.88208e+08	1.86373e+08	2.33252e+08	2.19951e+08	2.13524e+08	2.04942e+08	1.983e+08	2.34775e+08	2.28838e+08	1.92908e+08	2.72023e+08	2.00761e+08	1.94859e+08	2.06014e+08	2.72127e+08	1.74236e+08	2.44046e+08	1.66802e+08	1.46112e+08	1.32196e+08	1.50843e+08	1.51656e+08	1.87165e+08	1.61591e+08	1.50306e+08	1.86582e+08	1.51895e+08	1.58908e+08	1.76518e+08	1.70275e+08	1.35815e+08
118.0865__42.69	4.66493e+08	3.22038e+08	2.95652e+08	3.72304e+08	4.24286e+08	4.37436e+08	4.21917e+08	2.70718e+08	4.40147e+08	5.22803e+08	5.16629e+08	4.65487e+08	4.29009e+08	6.79982e+08	3.97219e+08	3.94117e+08	4.10513e+08	4.06069e+08	4.03724e+08	3.98212e+08	3.91511e+08	3.02833e+08	3.02101e+08	3.28763e+08	3.18324e+08	4.04344e+08	4.35146e+08	3.74653e+08	2.90441e+08	3.9853e+08	4.43768e+08	4.75073e+08	4.12439e+08	3.88306e+08	5.71876e+08	4.91118e+08	3.35967e+08	3.45979e+08	4.19498e+08	3.6435e+08	4.31297e+08	4.359e+08	5.57276e+08	2.90121e+08	4.75366e+08	5.03685e+08	5.01162e+08	4.96953e+08	4.95137e+08
119.036__7.55	299234	308435	315880	341092	301237	32685.4	323807	333669	875416	337828	58419.3	330337	397848	301913	323879	464037	332086	324736	344346	329948	320401	329933	340496	318522	308636	35679.6	309581	323602	341442	322664	337285	293652	148195	304782	317758	350774	209305	605606	1.04211e+06	190339	344817	490080	614662	62128.2	321871	335736	327519	339387	296776
119.036__34.51	2.29879e+06	2.57221e+06	2.45852e+06	2.80946e+06	2.71128e+06	2.72455e+06	2.80962e+06	2542195	2.43253e+06	2.67287e+06	2.57488e+06	2.24523e+06	2.83914e+06	3.01251e+06	3.22304e+06	3.16631e+06	2.9268e+06	2.69539e+06	2.9307e+06	2.80964e+06	676841	629472	606498	624495	634159	518106	612106	618115	656714	677015	669886	629305	513725	650324	636502	3.854e+06	4.24369e+06	4.17494e+06	4.4438e+06	4.1668e+06	4.38606e+06	5.10972e+06	4.81215e+06	4.78322e+06	4.28765e+06	5.13257e+06	4.55081e+06	4.70409e+06	4.39678e+06
119.0494__59.84	7.08111e+06	5.59148e+06	4.41257e+06	7.34827e+06	7.3673e+06	1.00791e+07	5.07521e+06	8.39776e+06	7.99905e+06	8.5288e+06	1.04251e+07	9.75603e+06	6.65805e+06	1.01359e+07	7.52832e+06	7.70994e+06	7.90277e+06	7.87936e+06	7.83666e+06	7.75334e+06	7.30031e+06	6.08916e+06	5.0691e+06	7.72706e+06	7.84558e+06	8.1887e+06	1.1084e+07	5.35429e+06	9.05285e+06	8.36756e+06	8.7996e+06	1.07226e+07	1.07679e+07	7.68419e+06	1.10905e+07	6.20293e+06	4.50411e+06	3.80025e+06	6.00576e+06	6.72507e+06	6.58822e+06	8.28006e+06	4.2268e+06	7.09262e+06	6.06833e+06	7.05845e+06	8.24803e+06	8.09394e+06	4.87913e+06
119.0732__147.14	3.13356e+07	3.23392e+07	3.14124e+07	3.2142e+07	3.23724e+07	3.21106e+07	3.17719e+07	3.22572e+07	3.23225e+07	3.31978e+07	3.39299e+07	3.24247e+07	3.23284e+07	3.19505e+07	3.15622e+07	3.08707e+07	3.22434e+07	3.17614e+07	3.28141e+07	3.25283e+07	3.27092e+07	3.24433e+07	3.2537e+07	3.17122e+07	3.22512e+07	3.13664e+07	3.20733e+07	3.17279e+07	3.21398e+07	3.26615e+07	3.10325e+07	3.173e+07	3.22821e+07	3.20564e+07	3.22046e+07	3.05975e+07	2.75624e+07	2.89403e+07	2.97228e+07	2.99953e+07	2.85173e+07	2.84995e+07	2.93166e+07	2.97436e+07	2.83756e+07	2.79458e+07	3.05805e+07	2.90193e+07	2.86364e+07
119.0858__321.39	1.23238e+07	1.10717e+07	1.06151e+07	1.13422e+07	1.24261e+07	1.20546e+07	1.07373e+07	1.15386e+07	1.14555e+07	1.16195e+07	1.0579e+07	1.39789e+07	1.18847e+07	1.18174e+07	1.42269e+07	1.41131e+07	1.37856e+07	1.33287e+07	1.37149e+07	1.39632e+07	1.34022e+07	1.25062e+07	1.27457e+07	1.06059e+07	1.20938e+07	1.12708e+07	1.10674e+07	1.56206e+07	1.28869e+07	1.24675e+07	1.22676e+07	1.18101e+07	1.35605e+07	1.50432e+07	1.5748e+07	1.20147e+07	1.17515e+07	1.23438e+07	1.18615e+07	1.03847e+07	1.39003e+07	1.21743e+07	1.15344e+07	1.54112e+07	1.29457e+07	1.64183e+07	1.6788e+07	1.17613e+07	1.3779e+07
119.0898__42.82	4.06039e+06	4.0238e+06	2.28447e+06	2.03151e+07	2.17209e+07	2.27708e+06	3.46726e+06	1.5338e+07	2.46571e+07	3.98101e+06	3.73513e+06	2.54592e+07	2.38117e+07	7.22767e+06	3.89919e+06	2.07516e+07	2.17165e+07	2.19989e+07	2.13444e+07	3.86752e+06	2.12507e+07	4.19314e+06	2.63711e+06	3.8934e+06	6.1872e+06	3.78994e+06	2.18341e+06	2.04965e+07	2.57045e+06	2.20981e+07	4.16234e+06	3.63588e+06	7.59912e+06	2.1017e+07	7.2711e+06	2.64815e+07	1.80432e+07	1.87039e+07	2.22234e+07	2.00612e+07	2.35495e+07	2.37105e+07	2.00674e+06	1.40794e+07	2.56281e+07	2.74012e+07	1.5094e+06	2.6849e+07	2.72216e+07
119.5725__413.88	121426	141322	13669.5	312558	197036	161701	94744.3	73810.2	258861	153481	38238.2	250916	24052.2	253975	138365	123907	133415	163366	131602	141273	129985	129725	20973.2	185120	270582	212873	137488	39664.4	41608.7	91148.1	142592	58432.7	257251	22463.2	233685	50140.7	29128	0	95476.1	185054	97054.5	84596.2	16119.7	15345.4	83698.2	89215.3	25329.2	91650.1	0
120.0239__68.08	1.79342e+08	1.07969e+08	1.84654e+08	1.81492e+08	1.78015e+08	1.13291e+08	1.75573e+08	1.81174e+08	1.83888e+08	1.81783e+08	1.7914e+08	1.11101e+08	1.73818e+08	1.77044e+08	1.06546e+08	7.45029e+07	1.84604e+08	1.7183e+08	1.85407e+08	1.85964e+08	2.00459e+08	1.88729e+08	1.10356e+08	1.87358e+08	1.96851e+08	1.97334e+08	1.92482e+08	1.9166e+08	8.01424e+07	1.94577e+08	1.827e+08	1.78344e+08	1.89801e+08	1.90864e+08	7.45818e+07	1.84499e+08	1.66069e+08	1.73339e+08	1.80967e+08	1.86393e+08	1.78783e+08	1.71305e+08	1.70377e+08	1.81814e+08	6.30213e+07	1.73096e+08	1.76915e+08	1.76342e+08	1.72285e+08
120.0327__34.62	2.88609e+06	3.32677e+06	2.61274e+06	3.02707e+06	2.81557e+06	3.02598e+06	3.17769e+06	3.0988e+06	2.89947e+06	2.95983e+06	2.89875e+06	3.20214e+06	3.59526e+06	3.27992e+06	3.43268e+06	3.55116e+06	3.74471e+06	3.4895e+06	3.6364e+06	3.64914e+06	679316	701970	694469	658817	784047	679847	653583	646706	775111	750749	577821	671314	734322	772771	677676	4.30753e+06	5.0418e+06	4.81362e+06	6.07544e+06	4.96314e+06	5.20002e+06	5.54059e+06	5.27064e+06	5.25104e+06	5.07392e+06	5.82811e+06	4.22406e+06	5.00966e+06	5.55051e+06
120.0559__989.72	6.76032e+06	1.01137e+07	7.86995e+06	8.58578e+06	2.68145e+06	1.14349e+07	6.87134e+06	7.28977e+06	6.98081e+06	8.12748e+06	4.10412e+06	1.15086e+07	1.19397e+07	2.51389e+06	6.28105e+06	9.65416e+06	8.88402e+06	8.80431e+06	5.81683e+06	1.28863e+07	9.22424e+06	1.19767e+07	1.17959e+07	1.15752e+07	1.13397e+07	1.23099e+07	1.24093e+07	8.20282e+06	9.79281e+06	5.72852e+06	8.51114e+06	8.13082e+06	6.85473e+06	7.26874e+06	8.98432e+06	4.54745e+06	1.29503e+07	7.00409e+06	1.2337e+07	5.33583e+06	1.22223e+07	7.55811e+06	4.85848e+06	1.24018e+07	1.22408e+07	4.33384e+06	1.25259e+07	5.26353e+06	1.28016e+07
120.0764__501.52	23568.5	16034.6	0	204541	93406.5	74202	0	14062.4	58494.1	20458.2	0	70766.2	0	86036.3	141136	161106	137115	62397.4	157685	110450	27990	18913.1	0	5231.09	188411	41760.8	90351.3	5893.4	12335.1	70772.5	6843.48	0	122988	0	111438	230994	243217	286115	244289	320375	311114	294149	252444	265792	248626	337691	247851	311644	218434
120.081__147.01	2.69885e+06	2.65709e+06	2.58885e+06	2.47082e+06	2.57346e+06	2.64835e+06	2.66427e+06	2.48447e+06	2.70258e+06	2.68039e+06	2.83841e+06	2.71076e+06	2.58789e+06	2.54145e+06	2.05356e+07	2.58529e+07	2.64336e+07	2.34053e+07	2.83531e+07	2.27935e+07	2.79283e+06	3.78839e+06	1.24462e+07	2.49024e+06	2.54059e+06	3.75693e+06	2.59432e+06	2.48517e+06	1.03733e+07	2.61105e+06	4.88439e+06	5.87559e+06	2.41767e+06	4.13969e+06	2.63606e+06	3.75617e+07	1.37755e+08	8.03998e+07	6.15672e+07	3.98581e+07	4.70281e+07	4.2247e+07	3.25571e+07	5.87145e+07	1.14667e+08	6.40494e+07	5.58818e+07	4.38062e+07	7.30801e+07
120.081__104.11	3.65893e+08	3.41413e+08	3.03036e+08	4.99858e+08	3.9429e+08	4.08892e+08	3.22117e+08	4.35482e+08	3.40274e+08	5.68188e+08	5.38247e+08	4.47072e+08	497885	5.40341e+08	3.886e+08	4.74696e+08	4.2515e+08	4.24306e+08	4.88426e+08	3.93543e+08	3.64051e+08	3.21187e+08	3.82364e+08	571632	6.57379e+08	4.93579e+08	5.62192e+08	4.22791e+08	6.00777e+08	3.27701e+08	5.85835e+08	4.62313e+08	5.26047e+08	4.80163e+08	5.09254e+08	440698	2.48246e+08	2.56659e+08	2.65302e+08	4.32592e+08	3.3569e+08	3.32768e+08	2.6954e+08	3.31435e+08	3.40379e+08	3.63889e+08	3.5337e+08	3.56522e+08	2.86312e+08
120.081__79.72	3.45202e+08	2.78672e+08	2.98292e+08	4.91431e+08	3.75561e+08	3.83739e+08	3.07648e+08	4.04701e+08	2.9693e+08	2.38419e+06	4.30167e+08	4.38511e+08	410109	623817	3.70462e+08	3.7235e+08	3.7296e+08	3.71406e+08	3.75395e+08	3.7906e+08	3.57738e+08	2.99121e+08	3.51643e+08	3.54663e+08	4.92939e+08	4.18825e+08	4.32125e+08	3.27619e+08	4.60675e+08	3.18042e+08	2.75236e+06	4.50968e+08	4.86566e+08	4.46006e+08	4.36498e+08	419151	2.49284e+08	2.50697e+08	2.65448e+08	4.35739e+08	3.23955e+08	3.16323e+08	2.74054e+08	3.35335e+08	2.64986e+08	4.07494e+08	3.27178e+08	3.65082e+08	2.77898e+08
120.0811__184.61	3.13519e+06	2.08943e+06	2.25363e+06	3.0405e+06	2.46825e+06	2.62207e+06	1.86929e+06	2.51247e+06	2.22668e+06	2.86624e+06	2.61269e+06	3.08686e+06	2.26906e+06	2.97662e+06	2.35081e+07	1.7163e+07	1.73731e+07	1.76402e+07	1.8341e+07	1.81626e+07	6.1677e+06	2.83089e+07	5.52757e+07	3.48244e+07	1.96887e+07	2.94016e+07	5.50389e+07	1.76569e+07	4.21682e+07	1.79342e+07	3.59961e+07	4.51411e+07	2.55762e+07	4.28411e+07	9.53837e+06	1.98332e+07	5.14129e+07	1.60311e+07	8.55829e+06	1.5441e+07	1.10269e+07	2.40155e+07	2.44593e+07	9.42326e+06	4.07533e+07	4.82679e+07	2.2757e+07	2.18543e+07	2.35124e+07
120.0891__321.43	1.10934e+06	1.00943e+06	977524	945545	1.05437e+06	1.03389e+06	949901	1.05377e+06	970628	1.04641e+06	927597	1.2548e+06	1.03762e+06	996328	1.31079e+06	1.29494e+06	1.2497e+06	1.18269e+06	1.18751e+06	1.28268e+06	1.22267e+06	1.10255e+06	1.07427e+06	855636	1.10522e+06	975231	924670	1.45613e+06	1.11307e+06	1.1043e+06	1.06399e+06	1.05337e+06	1.17287e+06	1.38645e+06	1.43542e+06	1.00193e+06	954010	1.07524e+06	999715	931481	1.26771e+06	1.10575e+06	994414	1.33929e+06	1.11278e+06	1.51559e+06	1.41205e+06	1.02247e+06	1.15831e+06
120.0907__43.17	1.60793e+06	5.87905e+06	984342	1.36189e+06	1.36781e+06	4.73936e+06	1.84597e+06	797113	1.62947e+06	1.87602e+06	1.69436e+06	6.64359e+06	1.42031e+06	2.59453e+06	8.03588e+06	1.38222e+06	1.28491e+06	1.49983e+06	1.53369e+06	1.41378e+06	1.3276e+06	884828	1.14653e+07	1.21985e+06	1.12762e+06	1.24032e+06	1.14094e+06	1.3576e+06	836366	1.30578e+06	1.5474e+06	1.53765e+06	1.35035e+06	1.28241e+06	2.24869e+06	1.74985e+06	5.68961e+06	1.32544e+06	1.54568e+06	1.3287e+06	1.77049e+06	1.82035e+06	2.15603e+06	838021	3.68201e+06	1.86555e+06	1.51965e+06	1.72267e+06	4.64592e+06
120.9811__34.9	1.68412e+07	1.74251e+07	1.71697e+07	1.64934e+07	1.59943e+07	1.63654e+07	1.66648e+07	1.57532e+07	1.71989e+07	1.5511e+07	1.61738e+07	1.69538e+07	1.63072e+07	1.65288e+07	1.12077e+07	1.10622e+07	1.10919e+07	1.09328e+07	9.99774e+06	9.85038e+06	419481	437695	438430	401081	418925	421080	404443	397537	1.30182e+06	451927	468130	949924	441166	418384	454355	1.06692e+07	1.04865e+07	9.89287e+06	8.54967e+06	1.01773e+07	1.04304e+07	8.96698e+06	9.19101e+06	9.21433e+06	1.0679e+07	9.08914e+06	9.79029e+06	9.00657e+06	9.79244e+06
121.0287__285.99	4.04767e+06	2.31823e+06	3.80081e+06	2.4774e+06	2.01482e+06	1.35371e+06	2.50407e+06	4.11166e+06	2.10922e+06	5.46019e+06	2.09729e+06	2.95947e+06	3.51674e+06	3.70352e+06	4.4727e+06	4.34054e+06	4.42411e+06	4.0533e+06	4.29606e+06	4.18592e+06	3.58476e+06	3.03278e+06	1.5644e+06	2.45989e+06	2.20193e+06	3.59539e+06	3.19076e+06	3.386e+06	3.8447e+06	4.48509e+06	2.90502e+06	4.44939e+06	2.65658e+06	2.88094e+06	2.78781e+06	4.7269e+06	2.08816e+06	4.29601e+06	5.18446e+06	4.71156e+06	2.31413e+06	2.32154e+06	4.76024e+06	2.41894e+06	5.07107e+06	2.31288e+06	2.13329e+06	2.38618e+06	1.93204e+06
121.0637__989.8	5.56557e+06	1.62843e+06	5.51759e+06	7.51887e+06	4.13466e+06	5.48846e+06	4.38939e+06	5.31838e+06	3.67879e+06	1.16001e+06	4.06736e+06	4.35774e+06	4.27508e+06	4.31191e+06	4.9529e+06	3.41172e+06	3.06189e+06	4.08831e+06	3.75781e+06	4.09375e+06	2.61652e+06	7.58309e+06	7.17645e+06	1.04032e+06	6.12419e+06	4.80256e+06	437864	7.1275e+06	4.32473e+06	2.65499e+06	4.11756e+06	3.91492e+06	4.73163e+06	3.49241e+06	4.06192e+06	4.01408e+06	4.29346e+06	4.07519e+06	4.30556e+06	4.0898e+06	4.44536e+06	4.10775e+06	3.19546e+06	4.0404e+06	3.70377e+06	2.5968e+06	4.03622e+06	2.60974e+06	5.01947e+06
121.0843__104.11	3.29428e+07	3.00984e+07	2.79447e+07	4.55475e+07	3.36987e+07	3.70487e+07	2.81902e+07	3.76904e+07	2.9682e+07	5.15052e+07	4.75322e+07	3.85074e+07	4.19713e+07	4.82223e+07	4.27056e+07	4.30056e+07	3.82595e+07	4.49346e+07	4.27057e+07	3.49546e+07	3.23646e+07	2.92599e+07	3.29109e+07	3.47778e+07	5.96818e+07	4.407e+07	5.01495e+07	3.50728e+07	5.02104e+07	3.65873e+07	5.22975e+07	4.08079e+07	4.48617e+07	4.16213e+07	4.54743e+07	2.4998e+07	2.23317e+07	2.32345e+07	2.37645e+07	3.83382e+07	3.0121e+07	2.79434e+07	2.38681e+07	2.95983e+07	2.875e+07	3.23484e+07	3.06806e+07	3.27914e+07	2.54772e+07
121.0843__79.74	3.06508e+07	2.48034e+07	2.64762e+07	4.35168e+07	3.35228e+07	3.43317e+07	2.76743e+07	3.55273e+07	943762	3.9462e+07	3.80586e+07	3.93408e+07	3.34412e+07	3.78354e+07	3.16414e+07	3.2871e+07	3.31111e+07	3.3736e+07	3.35532e+07	3.39098e+07	3.22576e+07	2.65797e+07	3.1791e+07	3.15327e+07	4.3761e+07	3.68693e+07	3.84122e+07	1.00264e+06	1.34809e+06	2.39713e+07	4.01284e+07	4.00305e+07	4.26212e+07	4.00938e+07	3.86371e+07	2.3113e+07	2.21156e+07	2.22101e+07	2.34802e+07	3.84621e+07	2.85598e+07	2.75309e+07	2.05971e+07	3.10028e+07	2.36211e+07	3.56501e+07	2.99205e+07	3.2345e+07	2.45938e+07
121.0843__185.1	69561.7	61201.3	34130.8	109722	46853	92283.7	47644	7.37036e+06	39473.1	69838.7	64656.9	118567	48107	74788	1.19917e+06	1.33826e+06	1.38112e+06	1.39851e+06	1.33891e+06	1.48009e+06	401839	2.2575e+06	4.78226e+06	2.83117e+06	1.56364e+06	2.54066e+06	4.44526e+06	1.37473e+06	3.62348e+06	1.33691e+06	3.0678e+06	3.65147e+06	2.15675e+06	3.79024e+06	686288	695709	2.33544e+06	1.09259e+06	496662	466223	712091	1.49906e+06	1.75757e+06	3.71711e+06	1.77227e+06	2.12527e+06	805221	1.47864e+06	1.55701e+06
122.0195__69.37	1.87522e+07	4.33972e+07	4.84237e+07	4.59185e+07	1.9304e+07	1.83613e+07	3.23111e+07	1.86123e+07	4.25746e+07	1.89088e+07	4.76277e+07	4.3908e+07	2.58455e+07	4.57718e+07	4.33482e+07	1.90429e+07	4.30106e+07	4.2403e+07	4.76622e+07	4.47632e+07	1.86952e+07	5.01544e+07	4.60998e+07	2.55044e+07	3.27772e+07	4.83263e+07	4.74135e+07	1.82494e+07	4.51948e+07	2.02419e+07	4.96292e+07	4.52603e+07	1.99903e+07	4.81545e+07	2.00758e+07	2.54456e+07	4.18759e+07	4.2336e+07	4.91444e+07	1.98874e+07	4.35979e+07	1.92603e+07	2.64841e+07	4.40699e+07	4.08201e+07	1.84903e+07	2.63673e+07	862773	4.25569e+07
122.0273__175.69	0	12775.8	0	7068.56	0	19660.6	6523.06	0	4929.59	0	0	30267.4	8577.1	5783.41	447644	483756	499725	517503	524968	507418	7284.35	0	0	0	0	0	7772.09	0	0	0	0	0	0	0	0	169902	57910.1	16672	9839.91	286396	222068	89271	59528.9	169515	98759.1	280069	296381	54819.5	12287.4
122.032__285.92	229959	70536.9	203331	97954.5	51941.3	19610.8	123662	246912	66752.1	349957	95171.1	153747	200041	228148	231102	276352	239990	212326	264588	228204	192216	140224	51792.9	76645.4	95835.1	148033	167307	171077	204972	258889	77246.5	207603	130048	158965	150343	261345	97663.2	207341	298208	285008	122355	74316.9	241759	94917	244682	108327	112379	113497	107477
122.0715__976.46	1.47915e+07	1.50559e+07	1.61187e+07	1.99316e+07	1.62938e+07	1.69835e+07	1.51472e+07	4.94995e+07	5.59872e+06	2.84955e+06	1.51444e+07	1.49949e+07	1.56307e+07	1.62411e+07	1.48981e+07	1.40229e+07	3.50624e+07	1.40312e+07	4.33265e+07	1.99494e+07	1.49755e+07	1.44985e+07	1.52141e+07	1.57989e+07	4.45116e+07	1.65938e+07	3.83005e+07	1.47292e+07	1.32875e+07	1.44791e+07	3.24285e+07	6.22055e+06	2.52873e+07	1.6039e+07	1.39353e+07	1.6977e+07	1.752e+07	1.41382e+07	3.57135e+06	1.6362e+07	2.17776e+07	4.05875e+07	1.66471e+07	1.46834e+07	1.66758e+07	1.57429e+07	1.50979e+07	1.63549e+07	6.05466e+06
122.0715__988.99	1.00459e+07	1.13501e+08	1.16659e+08	6.50739e+07	6.29973e+06	1.17409e+08	1.07122e+08	5.19623e+07	4.72751e+07	1.99441e+07	4.20467e+07	3.06619e+06	6.62189e+06	5.47126e+06	1.02566e+08	3.39407e+07	1.1566e+07	1.02846e+08	6.75454e+06	1.31982e+07	7.94216e+06	8.55992e+07	1.0663e+08	9.08647e+07	5.50776e+06	1.09454e+08	5.06406e+06	2.53328e+07	3.80953e+07	8.26515e+07	6.47899e+07	9.28826e+06	7.38735e+06	1.11031e+08	1.01218e+08	1.09423e+08	1.18688e+08	2.01007e+07	7.18129e+06	1.12928e+08	4.43316e+07	7.28248e+06	9.17891e+06	8.37964e+06	2.29698e+07	2.95488e+07	7.61794e+06	6.06274e+06	7.98266e+06
122.0877__103.94	1.03557e+06	1.01365e+06	1.06053e+06	1.53534e+06	1.28137e+06	1.36476e+06	1.28117e+06	1.68384e+06	901008	1.68053e+06	1.68949e+06	1.37589e+06	1.23276e+06	1.26752e+06	1.41111e+06	1.19877e+06	1.38373e+06	1.17741e+06	1.15101e+06	1.1837e+06	1.20814e+06	1.28652e+06	1.15718e+06	1.19269e+06	1.70116e+06	1.38541e+06	1.84287e+06	1.09119e+06	1.9535e+06	1.18629e+06	1.82151e+06	1.49799e+06	2.07467e+06	1.6778e+06	1.74022e+06	1.24847e+06	811291	747123	823904	1.4697e+06	1.21356e+06	1.01633e+06	889474	1.209e+06	961838	1.18251e+06	1.15486e+06	1.06214e+06	1.00018e+06
122.0877__79.72	1.1054e+06	949888	1.00343e+06	1.57743e+06	1.27794e+06	1.25089e+06	960512	1.21161e+06	905484	1.3957e+06	1.3519e+06	1.19209e+06	1.16661e+06	1.27172e+06	1.08528e+06	1.19241e+06	1.20977e+06	1.16308e+06	1.15291e+06	1.2952e+06	937611	939852	878304	1.3205e+06	1.60601e+06	1.52607e+06	1.22473e+06	1.05684e+06	1.35179e+06	986084	1.47475e+06	1.50155e+06	1.47958e+06	1.39496e+06	1.2843e+06	854292	778148	753066	786091	1.4104e+06	780713	938309	817213	1.0436e+06	837364	1.27264e+06	1.09345e+06	1.0629e+06	848011
122.5474__34.67	2.52899e+07	2.53049e+07	2.50398e+07	2.61407e+07	2.41687e+07	2.48096e+07	2.51837e+07	2.54165e+07	2.43206e+07	2.42807e+07	2.57863e+07	2.56393e+07	2.39782e+07	2.344e+07	1.94831e+07	1.94424e+07	1.8353e+07	1.79573e+07	1.73866e+07	1.63333e+07	3.76348e+06	3.80181e+06	4.12224e+06	3.67203e+06	3.88729e+06	3.76734e+06	3.86148e+06	3.89889e+06	4.14222e+06	3.83398e+06	4.19722e+06	3.90407e+06	3.98006e+06	4.17133e+06	3.92537e+06	1.74482e+07	1.51782e+07	1.57825e+07	1.51924e+07	1.54484e+07	1.57656e+07	1.42488e+07	1.44022e+07	1.50564e+07	1.60384e+07	1.45277e+07	1.58306e+07	1.45805e+07	1.40845e+07
122.9248__39.05	4.02873e+06	4.76647e+06	4.17532e+06	3.9449e+06	3.34186e+06	4.61025e+06	4.65411e+06	4.51681e+06	4.71382e+06	4.4733e+06	3.98582e+06	5.46012e+06	3.95052e+06	7.39964e+06	5.24947e+06	4.72523e+06	4.9999e+06	5.08384e+06	4.67086e+06	5.0311e+06	57780.9	116469	51378	122438	26814.6	21837.2	36307.2	14814.5	63576	21129.7	127994	0	41739.9	0	97274.9	1.27081e+07	1.2385e+07	1.37607e+07	1.28456e+07	1.29156e+07	1.11776e+07	1.36641e+07	1.2241e+07	1.39458e+07	1.29169e+07	1.31146e+07	1.07642e+07	1.6029e+07	1.08227e+07
123.0406__34.47	1.80288e+08	2.25883e+08	2.07135e+08	2.14694e+08	2.13857e+08	2.23828e+08	2.52439e+08	1.95819e+08	2.00957e+08	2.53304e+08	2.26294e+08	2.03813e+08	2.38203e+08	2.09523e+08	2.47192e+08	2.10758e+08	2.18639e+08	2.1559e+08	2.45498e+08	2.27316e+08	4.24345e+07	4.21392e+07	4.25664e+07	4.13052e+07	4.56168e+07	4.0788e+07	4.15122e+07	4.087e+07	4.67364e+07	4.49229e+07	4.3881e+07	4.06228e+07	4.6542e+07	4.43375e+07	4.24211e+07	3.17075e+08	3.51368e+08	3.47057e+08	2.3325e+06	3.63763e+08	3.54532e+08	4.00244e+08	3.86704e+08	3.69578e+08	3.84541e+08	3.89088e+08	3.55065e+08	3.69934e+08	3.83644e+08
123.0441__59.8	8.69504e+06	6.88391e+06	5.88356e+06	9.20781e+06	9.15673e+06	1.20356e+07	6.49802e+06	9.98585e+06	9.72851e+06	1.06165e+07	1.23214e+07	1.17718e+07	8.20449e+06	1.2592e+07	9.25347e+06	9.6853e+06	9.66043e+06	9.47456e+06	9.67232e+06	9.2642e+06	9.22679e+06	7.68724e+06	6.46442e+06	9.8068e+06	9.5045e+06	9.99708e+06	1.2977e+07	6.84991e+06	1.10546e+07	1.04839e+07	1.05159e+07	1.30559e+07	1.32938e+07	9.30431e+06	1.34025e+07	7.92474e+06	5.48661e+06	4.36286e+06	6.92921e+06	7.82449e+06	8.00407e+06	9.40771e+06	5.01428e+06	8.42137e+06	6.82781e+06	8.44689e+06	9.75222e+06	7.10219e+06	5.60796e+06
123.0555__46.61	3.03008e+06	5.25079e+06	4.73329e+06	2.29874e+06	2.70973e+06	3.48009e+06	3.51509e+06	5.82787e+06	3.28187e+06	1.08918e+07	4.38782e+06	4.96764e+06	5.33775e+06	5.00831e+06	1.69281e+08	716989	637513	1.76226e+08	1.78944e+08	1.77739e+08	1.52206e+07	1.24014e+07	1.02569e+07	1.56969e+07	1.60901e+07	1.65026e+07	2.2137e+07	1.12089e+07	1.92786e+07	1.72517e+07	1.81851e+07	2.13084e+07	2.28391e+07	1.5228e+07	2.30589e+07	3.58698e+08	4.5216e+08	5.55391e+08	4.99213e+08	4.73648e+08	4.25886e+08	4.84121e+08	5.20559e+08	5.18933e+08	5.12555e+08	5.02465e+08	4.66322e+08	4.92957e+08	4.34245e+08
123.0919__989.53	1.50183e+07	1.29117e+07	1.56674e+07	1.90448e+07	1.44297e+07	1.66176e+07	1.46372e+07	1.4757e+07	1.49886e+07	1.49562e+07	1.38563e+07	4.10994e+06	1.83592e+07	8.86041e+06	1.30343e+07	1.28335e+07	6.43077e+06	1.00351e+07	1.38426e+07	1.19399e+07	1.6528e+07	1.41479e+07	1.15875e+07	1.36294e+07	1.36147e+07	1.28526e+06	1.44189e+07	1.12747e+07	1.6398e+07	8.1661e+06	1.34375e+07	1.15131e+07	1.39454e+07	1.38259e+07	1.67527e+07	9.34554e+06	1.24584e+07	1.16176e+07	7.86138e+06	7.14184e+06	1.47049e+06	1.39193e+07	1.57803e+07	1.57682e+07	1.50643e+07	9.57925e+06	1.58711e+07	1.81218e+07	1.68666e+07
124.0414__34.69	2.26209e+07	2.89518e+07	2.44393e+07	2.51941e+07	2.54635e+07	2.83009e+07	3.16048e+07	2.54272e+07	2.22926e+07	2.6485e+07	2.46927e+07	2.50372e+07	2.75021e+07	2.64211e+07	3.01522e+07	2.70923e+07	2.80103e+07	2.74008e+07	2.65944e+07	2.6945e+07	2.99118e+06	3.045e+06	3.00522e+06	2.97592e+06	3.47366e+06	2.82712e+06	2.8576e+06	2.81504e+06	4.50353e+06	3.37772e+06	3.30743e+06	3.03091e+06	3.61412e+06	3.41761e+06	3.07861e+06	3.75632e+07	4.22778e+07	4.12075e+07	4.64298e+07	4.37202e+07	4.25414e+07	4.88327e+07	4.63271e+07	4.49266e+07	4.74902e+07	4.66011e+07	4.25075e+07	4.80104e+07	4.61092e+07
124.0507__142.2	266806	4.95849e+06	3.46482e+06	4.54252e+06	172346	4.30499e+06	3.70321e+06	3.67103e+06	140627	426131	1.47821e+06	1.24983e+06	544485	387504	2.03075e+06	2.02565e+06	2.05716e+06	2.07656e+06	2.10442e+06	2.09485e+06	346592	5.17601e+06	3.58922e+06	8.44548e+06	4.62086e+06	180093	4.09495e+06	3.36145e+06	3.70315e+06	147067	378849	1.41883e+06	1.3609e+06	582237	499181	298885	3.10544e+06	2.60568e+06	6.1504e+06	3.70542e+06	138819	3.01182e+06	2.21623e+06	2.85249e+06	61860.3	243331	1.16561e+06	997262	184105
124.0588__46.76	58136.5	141857	152037	22263.8	22934.5	13904.6	48348.9	148185	21979.4	432764	98162.6	105450	125052	40083.5	1.1189e+07	1.09593e+07	1.06331e+07	1.1364e+07	1.12167e+07	1.14054e+07	66913.9	1.79713e+06	225279	3.97838e+06	2.29494e+06	118385	2.33975e+06	181158	2.65288e+06	197021	309014	12138.5	30311.6	112842	36692.9	2.33127e+07	2.94851e+07	3.62599e+07	3.41779e+06	3.09997e+07	2.72475e+07	3.07918e+07	3.36676e+07	3.39292e+07	3.33904e+07	3.22066e+07	5.38766e+06	3.25162e+07	2.79322e+07
124.0841__513.47	4.74165e+06	4.30507e+06	3.25434e+06	4.67475e+06	3.19713e+06	595275	5.1131e+06	3.85415e+06	5.32491e+06	4.19864e+06	2.85718e+06	397719	4.08755e+06	4.7907e+06	881594	4.97857e+06	821323	5.07516e+06	4.89823e+06	4.90024e+06	4.85909e+06	672798	4.57125e+06	4.79867e+06	4.84086e+06	3.50581e+06	5.37059e+06	5.26315e+06	4.80639e+06	911140	4.98559e+06	3.20129e+06	5.31137e+06	651461	4.81827e+06	5.41194e+06	6.79252e+06	5.41878e+06	4.96142e+06	5.04351e+06	4.42677e+06	5.5707e+06	1.13763e+06	911505	1.33831e+06	7.23419e+06	5.16929e+06	5.40201e+06	666896
124.0871__989.44	1.55775e+07	3.16623e+08	3.188e+08	3.44097e+07	4.2625e+07	3.24951e+08	1.26416e+08	1.57823e+08	1.54697e+08	1.84847e+08	3.63718e+07	2.50226e+07	1.36823e+07	3.55087e+07	2.96272e+08	1.0752e+08	2.99284e+08	1.07746e+08	1.19285e+08	6.59622e+07	1.02552e+08	2.92e+08	2.86741e+08	2.85991e+08	1.46501e+07	2.82174e+07	1.45226e+07	2.89314e+08	2.87103e+08	2.23979e+08	1.86705e+08	1.33588e+07	1.36588e+08	1.53675e+08	1.10276e+08	1.00185e+08	3.12581e+08	3.08364e+08	3.06545e+08	1.11148e+08	8.39096e+07	3.06673e+08	3.04519e+08	1.38871e+07	3.14081e+08	2.32293e+07	5.56574e+07	1.58599e+07	2.11524e+07
124.0871__504.74	1.24769e+07	1.17052e+07	1.27007e+07	1.22194e+07	1.2471e+07	1.32227e+07	1.23331e+07	1.24577e+07	1.17798e+07	1.25441e+07	1.26768e+07	1.11648e+07	1.25907e+07	1.19543e+07	1.16832e+07	1.20986e+07	1.58982e+07	1.15683e+07	1.56308e+07	1.25948e+07	1.22462e+07	1.21376e+07	1.24529e+07	1.2319e+07	1.22326e+07	1.2568e+07	1.21107e+07	1.19926e+07	1.15781e+07	8.80302e+06	1.2185e+07	1.2579e+07	1.23539e+07	1.91032e+07	1.47214e+07	1.19298e+07	1.1008e+07	1.14254e+07	1.16924e+07	1.15606e+07	1.18797e+07	1.13132e+07	1.17853e+07	1.61838e+07	1.1162e+07	1.04107e+07	1.1943e+07	1.16011e+07	1.21139e+07
124.335__513.59	1.49655e+06	1.37775e+06	1.02046e+06	1.61138e+06	1.03262e+06	1.44818e+06	1.71207e+06	1.24704e+06	1.82833e+06	1.26559e+06	860291	1.59541e+06	1.47251e+06	1.62914e+06	1.67584e+06	1.79704e+06	1.7638e+06	1.61427e+06	1.73039e+06	1.74182e+06	1.61785e+06	1.48085e+06	1.5356e+06	1.50486e+06	1.63875e+06	1.17217e+06	1.72584e+06	1.77848e+06	1.69382e+06	1.73621e+06	1.62573e+06	478806	1.72033e+06	1.60403e+06	1.46919e+06	1.9047e+06	2.25662e+06	1.81671e+06	1.69305e+06	1.65312e+06	1.40644e+06	1.73884e+06	2.03937e+06	2.02517e+06	2.39627e+06	2.34456e+06	1.67945e+06	1.69388e+06	1.62796e+06
124.9229__39.04	411630	648309	481604	537371	528716	536455	430448	433550	500576	663057	249198	659866	270904	1.06436e+06	467441	549876	596143	587212	608041	532382	2.49427e+07	1.99269e+07	2.12145e+07	1.59606e+07	2.1696e+07	1.91033e+07	1.48043e+07	1.43066e+07	1.69862e+07	1.45102e+07	2.54527e+07	2.66971e+07	2.8575e+07	1.07735e+07	1.54255e+07	1.63206e+06	1.74028e+06	1.79757e+06	1.78218e+06	1.53224e+06	1.57329e+06	1.70633e+06	1.649e+06	1.73547e+06	1.71821e+06	1.71104e+06	1.29613e+06	2.09797e+06	1.31733e+06
125__442.66	1.52779e+07	7.96766e+06	5.64661e+06	1.32987e+07	8.7719e+06	8.36041e+06	1.05793e+07	6.64163e+06	1.19488e+07	7.57867e+06	5.99735e+06	1.16226e+07	9.8699e+06	1.19477e+07	7.26619e+06	7.62175e+06	8.56691e+06	8.27487e+06	7.20645e+06	7.66681e+06	6.71099e+06	6.86605e+06	5.0394e+06	1.25099e+07	1.13559e+07	8.88886e+06	7.68362e+06	8.67131e+06	8.53231e+06	1.13531e+07	7.71057e+06	5.94435e+06	1.11315e+07	8.10903e+06	1.14599e+07	5.92789e+06	5.40506e+06	8.15477e+06	5.33116e+06	8.6227e+06	6.26455e+06	5.52748e+06	5.45637e+06	4.15498e+06	6.93253e+06	5.35578e+06	4.73249e+06	5.50187e+06	3.64594e+06
125__695	1.39817e+07	1.12441e+07	1.0447e+07	9.67108e+06	1.83684e+07	1.14874e+07	1.22645e+07	9.6315e+06	1.47807e+07	1.41473e+07	1.26829e+07	2.0025e+07	1.20708e+07	1.50023e+07	1.26466e+07	1.32457e+07	1.55434e+07	1.79283e+07	1.16101e+07	1.07316e+07	7.67152e+06	6.40822e+06	8.59997e+06	8.98757e+06	1.10163e+07	1.0003e+07	1.17163e+07	1.22019e+07	1.46236e+07	1.97286e+07	1.29445e+07	9.47935e+06	1.33759e+07	1.18809e+07	1.42745e+07	1.71269e+07	1.38683e+07	1.7119e+07	3.1486e+07	1.73448e+07	1.54117e+07	1.54269e+07	1.53235e+07	1.37705e+07	1.79886e+07	1.73753e+07	1.39921e+07	1.18118e+07	1.23324e+07
125__513.61	1.54451e+07	1.42058e+07	1.13702e+07	1.60164e+07	1.15478e+07	1.53888e+07	1.63401e+07	1.2891e+07	1.77801e+07	1.47862e+07	1.04733e+07	1.71032e+07	1.45254e+07	1.67406e+07	1.63437e+07	1.69972e+07	1.72482e+07	1.80451e+07	1.61207e+07	1.59309e+07	1.38976e+07	1.29563e+07	1.35251e+07	1.53143e+07	1.51484e+07	1.1433e+07	1.60902e+07	1.67454e+07	1.53643e+07	1.71048e+07	1.58912e+07	1.07463e+07	1.7665e+07	1.53953e+07	1.65907e+07	1.78443e+07	2.15467e+07	1.78976e+07	1.67308e+07	1.76392e+07	1.51635e+07	1.74956e+07	1.88257e+07	1.87877e+07	2.25511e+07	2.27832e+07	1.58323e+07	1.70884e+07	1.57775e+07
125__968.89	5.46589e+07	5.46777e+07	7.14857e+07	2.93809e+07	2.69183e+07	2.52047e+07	5.38471e+07	5.36139e+07	5.65587e+07	6.8033e+07	6.77973e+07	6.64316e+07	3.63722e+07	6.30132e+07	2.74512e+07	6.04027e+07	7.08386e+07	7.80606e+07	4.28334e+07	3.58696e+07	2.51865e+07	2.43256e+07	3.0471e+07	3.46439e+07	3.4028e+07	3.10715e+07	3.80946e+07	4.20222e+07	3.3327e+07	6.16893e+07	5.93176e+07	3.93127e+07	2.94934e+07	2.50352e+07	4.93373e+07	7.18474e+07	6.26016e+07	6.37932e+07	6.89201e+07	2.06676e+07	5.56514e+07	5.82572e+07	4.74138e+07	5.15282e+07	4.70996e+07	5.36162e+07	4.71569e+07	4.12061e+07	4.08042e+07
125__540.84	8.5328e+06	8.77677e+06	5.59117e+06	7.76836e+06	8.76758e+06	8.53892e+06	9.71955e+06	8.30135e+06	1.10587e+07	8.61295e+06	7.21538e+06	8.3214e+06	7.01129e+06	8.06524e+06	9.48444e+06	8.65187e+06	1.05557e+07	1.07947e+07	8.9632e+06	8.25904e+06	6.05488e+06	5.63705e+06	6.39405e+06	6.81864e+06	8.2004e+06	5.57311e+06	8.29736e+06	8.87671e+06	9.1118e+06	9.83937e+06	8.6302e+06	7.91507e+06	1.00208e+07	8.78212e+06	9.80258e+06	1.03182e+07	1.18336e+07	1.08979e+07	1.30999e+07	1.19074e+07	9.93673e+06	1.01301e+07	1.04711e+07	9.75935e+06	1.16365e+07	1.11495e+07	7.84075e+06	9.21804e+06	8.16824e+06
125__394	6.6528e+06	4.84063e+06	5.96515e+06	6.95917e+06	6.49045e+06	6.08166e+06	6.07673e+06	5.63713e+06	6.49702e+06	3.73478e+06	6.17733e+06	4.51108e+06	9.40641e+06	5.8562e+06	7.43223e+06	9.48606e+06	6.75065e+06	3.679e+06	2.63591e+06	2.62048e+06	4.74956e+06	7.05563e+06	5.0032e+06	6.62603e+06	4.45696e+06	6.39733e+06	5.42848e+06	5.31471e+06	7.70709e+06	5.15935e+06	8.02303e+06	5.23671e+06	5.4257e+06	5.33205e+06	5.56759e+06	7.45926e+06	4.01608e+06	3.07423e+06	5.73308e+06	3.35372e+06	3.31404e+06	3.37519e+06	3.04117e+06	2.90457e+06	2.59399e+06	2.46862e+06	4.37474e+06	2.26334e+06	2.1777e+06
125__660.86	8.12062e+06	9.31561e+06	8.87707e+06	1.47539e+07	9.55612e+06	1.38649e+07	9.74434e+06	9.22562e+06	1.1111e+07	1.62733e+07	8.55058e+06	1.56682e+07	1.43986e+07	9.50244e+06	8.08073e+06	9.38543e+06	1.14587e+07	1.64709e+07	8.32736e+06	7.68388e+06	5.1077e+06	4.47187e+06	6.16617e+06	1.02419e+07	7.68488e+06	1.13965e+07	8.37577e+06	8.95608e+06	8.76514e+06	1.57833e+07	8.39414e+06	9.50319e+06	1.5053e+07	6.22469e+06	1.01963e+07	1.20709e+07	1.23205e+07	1.06492e+07	1.2388e+07	1.25463e+07	1.05838e+07	1.06569e+07	1.02919e+07	9.72147e+06	1.20169e+07	1.53158e+07	9.04531e+06	8.00824e+06	8.32687e+06
125__485.64	1.04136e+07	1.05101e+07	9.01732e+06	8.40966e+06	1.09979e+07	1.23671e+07	9.14452e+06	1.01803e+07	1.21696e+07	1.14629e+07	6.34651e+06	1.18971e+07	1.02211e+07	1.39597e+07	1.07251e+07	8.21935e+06	1.23622e+07	1.18205e+07	1.05163e+07	9.88081e+06	8.78924e+06	6.31815e+06	8.44758e+06	9.37746e+06	9.13136e+06	8.01596e+06	1.06539e+07	1.06939e+07	1.11158e+07	1.34345e+07	1.09898e+07	8.25942e+06	1.31293e+07	8.1664e+06	1.05597e+07	9.60222e+06	1.36043e+07	1.20998e+07	1.1941e+07	9.44922e+06	1.03379e+07	1.17227e+07	1.18981e+07	1.17991e+07	1.36734e+07	1.15124e+07	1.0048e+07	8.59156e+06	9.51276e+06
125__961.86	6.37854e+07	6.0509e+07	7.55293e+07	6.43531e+07	6.42527e+07	5.75194e+07	6.08457e+07	6.15028e+07	6.50598e+07	8.02527e+07	7.91225e+07	7.39637e+07	8.31348e+07	7.74692e+07	5.60488e+07	6.95866e+07	8.3265e+07	9.04736e+07	1.08418e+06	4.25803e+07	3.00644e+07	2.89214e+07	3.555e+07	3.90729e+07	3.98659e+07	4.00532e+07	4.48853e+07	4.88597e+07	7.4156e+07	7.05821e+07	6.87586e+07	6.3829e+07	6.38127e+07	6.35706e+07	5.79174e+07	8.62352e+07	7.50586e+07	2.99729e+07	4.99079e+07	7.75052e+07	7.10311e+07	2.86459e+07	5.56766e+07	6.01734e+07	5.56948e+07	6.49775e+07	5.61466e+07	4.96675e+07	4.80312e+07
125__421.66	5.17869e+06	5.28592e+06	3.74736e+06	7.36152e+06	5.71389e+06	5.44844e+06	5.98985e+06	4.47068e+06	7.2343e+06	5.48169e+06	4.94269e+06	6.5226e+06	5.3555e+06	7.49793e+06	4.90014e+06	4.92876e+06	5.36731e+06	5.27428e+06	4.41023e+06	4.25025e+06	4.05252e+06	4.14611e+06	3.46594e+06	4.30753e+06	6.44637e+06	5.24011e+06	4.88797e+06	5.43315e+06	4.50092e+06	6.73189e+06	5.09544e+06	3.95933e+06	6.23844e+06	5.32565e+06	6.98917e+06	4.16446e+06	3.74068e+06	3.21785e+06	3.92601e+06	5.26004e+06	4.20227e+06	3.71996e+06	3.36578e+06	2.92278e+06	4.04159e+06	3.385e+06	2.98518e+06	3.44023e+06	2.45463e+06
125.0027__23.86	2.06144e+06	2.05091e+06	2.05163e+06	2.10069e+06	2.11858e+06	2.07706e+06	2.09943e+06	2.02451e+06	2.07775e+06	2.01656e+06	2.05984e+06	2.06096e+06	2.13364e+06	2.11944e+06	2.02723e+06	2.09654e+06	2.11286e+06	2.03254e+06	2.19707e+06	2.10721e+06	2.12928e+06	2.07632e+06	1.23338e+06	2.11816e+06	2.12213e+06	2.17303e+06	2.18992e+06	2.13192e+06	1.16753e+06	1.27881e+06	2.82447e+06	2.14153e+06	3.14687e+06	3.30088e+06	2.18263e+06	2.09968e+06	2.08992e+06	2.12647e+06	2.13635e+06	2.10347e+06	2.09539e+06	2.09381e+06	2.13128e+06	2.20767e+06	2.05315e+06	2.09492e+06	973828	2.17287e+06	2.34237e+06
125.0381__34.55	2.94682e+07	3.18227e+07	2.81002e+07	3.19345e+07	2.84542e+07	3.18034e+07	3.41347e+07	3.1798e+07	2.88051e+07	2.95017e+07	3.13943e+07	2.88645e+07	3.38046e+07	2.97964e+07	3.32191e+07	3.59072e+07	3.17924e+07	3.16174e+07	3.35461e+07	3.19621e+07	5.33953e+06	1.85801e+06	5.38609e+06	5.27636e+06	5.85586e+06	5.12704e+06	1.36785e+06	4.94882e+06	5.96313e+06	5.79625e+06	5.76172e+06	5.07433e+06	5.90892e+06	5.6726e+06	5.4903e+06	4.39293e+07	4.90979e+07	5.27044e+07	5.3832e+07	4.94016e+07	4.92333e+07	5.6453e+07	5.57164e+07	5.11053e+07	5.60472e+07	5.34478e+07	4.94037e+07	5.69029e+07	5.43544e+07
125.0621__46.76	0	0	0	0	0	0	0	0	0	0	0	0	0	0	163881	189264	131998	84055.7	159075	151298	0	0	0	0	0	0	0	0	0	12517.2	0	0	0	0	8453.33	524270	659523	873743	693737	693780	237496	758452	808400	673811	698276	719791	728600	654796	1.12623e+06
125.1075__988.5	1.88067e+07	1.88434e+07	2.42764e+07	1.975e+07	2.00126e+07	2.26763e+07	2.06898e+07	1.94988e+07	1.93698e+07	1.95974e+07	1.76933e+07	1.97994e+07	2.07767e+07	2.11413e+07	1.86039e+07	2.28103e+07	1.84448e+07	1.84215e+07	2.09128e+07	1.41027e+07	2.13827e+07	1.87555e+07	1.40419e+07	1.79239e+07	2.00863e+07	1.97735e+07	2.15852e+07	1.72095e+07	2.00733e+07	8.69621e+06	1.92806e+07	1.86194e+07	1.75542e+07	1.2319e+07	1.80866e+07	1.86732e+07	2.64018e+06	1.16216e+07	1.45252e+07	1.97231e+07	1.99166e+07	2.06497e+07	2.2478e+07	2.3045e+07	2.13344e+07	8.6839e+06	2.18078e+07	2.18168e+07	2.12698e+07
125.1075__136.51	2.70302e+06	1.63927e+06	1.88656e+06	3.15572e+06	4.91021e+06	1.77686e+06	1.91849e+06	1.75241e+06	2.41939e+06	2.66425e+06	2.12671e+06	3.60788e+06	5.30017e+06	3.55681e+06	2.49713e+06	2.4451e+06	2.54015e+06	2.3867e+06	2.67154e+06	2.63047e+06	2.82311e+06	1.54681e+06	1.8861e+06	1.21944e+06	3.30277e+06	4.86812e+06	1.64844e+06	2.00376e+06	1.67612e+06	2.2955e+06	2.4478e+06	1.97181e+06	3.62919e+06	5.47425e+06	3.58239e+06	2.22888e+06	1.00502e+06	1.4321e+06	886857	2.56197e+06	3.67298e+06	1.33637e+06	1.40514e+06	1.10215e+06	1.61122e+06	1.79988e+06	1.41907e+06	2.63109e+06	3.0479e+06
125.9864__913.76	5.59148e+06	7.30593e+06	9.72218e+06	5.75932e+06	5.61451e+06	6.94331e+06	1.00937e+07	6.59555e+06	5.62375e+06	5.47069e+06	5.74223e+06	5.50693e+06	9.09526e+06	6.12726e+06	7.10104e+06	9.67032e+06	6.15334e+06	5.27343e+06	6.13684e+06	7.34384e+06	5.75638e+06	7.85935e+06	9.17049e+06	9.48495e+06	5.81457e+06	6.89135e+06	6.48814e+06	7.72368e+06	5.84937e+06	5.17888e+06	5.5888e+06	5.60254e+06	5.20423e+06	9.29774e+06	5.9449e+06	4.94221e+06	5.64247e+06	6.19923e+06	6.52381e+06	4.69449e+06	2.1402e+06	372320	3.17896e+06	5.49002e+06	5.22263e+06	5.18454e+06	5.30762e+06	5.2552e+06	3.55898e+06
125.9864__529.78	6.9168e+06	1.86953e+07	2.29829e+07	2.10389e+07	2.09996e+07	2.13388e+07	753011	2.16048e+07	2.0138e+07	2.46667e+07	2.22201e+07	2.01976e+07	693945	1.99529e+07	1.00139e+07	2.38143e+07	2.18241e+07	1.91968e+07	1.02246e+07	1.10944e+07	2.1353e+07	2.18873e+07	1.14726e+07	2.09125e+07	2.09148e+07	2.16705e+07	2.05355e+07	2.09543e+07	2.02041e+07	7.61231e+06	1.99475e+07	2.17947e+07	2.01912e+07	1.87978e+07	2.01878e+07	1.78509e+07	1.82506e+07	1.8936e+07	1.92978e+07	1.85057e+07	1.82665e+07	2.16422e+07	2.28119e+07	2.37271e+07	1.84012e+07	1.82171e+07	2.66482e+07	2.12493e+07	1.90005e+07
125.9864__792.25	8.01305e+06	458032	9.98179e+06	8.30496e+06	8.95852e+06	8.95945e+06	4.34765e+06	8.55222e+06	8.12665e+06	7.93689e+06	8.02256e+06	8.08185e+06	1.05879e+07	8.39662e+06	8.51807e+06	8.06098e+06	8.39554e+06	7.73633e+06	2.15018e+07	1.26787e+07	9.35148e+06	1.05769e+07	1.05572e+07	1.26695e+07	8.6023e+06	9.53035e+06	9.06086e+06	9.4647e+06	7.76515e+06	7.78597e+06	8.06917e+06	8.04615e+06	8.04034e+06	9.87968e+06	8.13159e+06	7.48157e+06	7.57234e+06	7.57983e+06	8.163e+06	7.24746e+06	7.65311e+06	390973	9.16827e+06	7.68346e+06	7.55211e+06	7.81159e+06	8.1997e+06	7.94163e+06	8.51413e+06
125.9864__496.27	2.28955e+07	2.27626e+07	2.32314e+07	1.50803e+07	2.36932e+07	2.22712e+07	2.09512e+07	2.27446e+07	2.18359e+07	1.53791e+07	2.33464e+07	2.20245e+07	2.25339e+07	2.20145e+07	2.13011e+07	1.34331e+06	2.09732e+07	2.09301e+07	2.12856e+07	2.48101e+07	2.27756e+07	2.31643e+07	2.50137e+07	2.34955e+07	2.21991e+07	2.31676e+07	2.38355e+07	2.1845e+07	2.16008e+07	1.11595e+07	2.20277e+07	2.2756e+07	2.14845e+07	2.41734e+07	2.13543e+07	2.09327e+07	1.95638e+07	2.01096e+07	2.05074e+07	1.99932e+07	1.19793e+07	5.47323e+06	2.09017e+07	1.16986e+07	2.02285e+07	2.03006e+07	1.1631e+07	1.47929e+07	739388
125.9864__387.08	1.81455e+07	1.88531e+07	1.81887e+07	1.80454e+07	1.82796e+07	1.82418e+07	1.8467e+07	1.83663e+07	7.07259e+06	1.85294e+07	1.81797e+07	1.93692e+07	1.85767e+07	1.79638e+07	1.88242e+07	1.78159e+07	1.78977e+07	1.82087e+07	2.12761e+07	1.89828e+07	1.85608e+07	1.84908e+07	1.84771e+07	1.80799e+07	1.84412e+07	1.86548e+07	1.79577e+07	1.80038e+07	1.80319e+07	1.74868e+07	1.80571e+07	1.81318e+07	1.82146e+07	1.79282e+07	1.81905e+07	1.41992e+07	1.78111e+07	1.83421e+07	1.79073e+07	1.81091e+07	1.83246e+07	2.00282e+07	2.04311e+07	1.8732e+07	1.84768e+07	1.85064e+07	1.89018e+07	1.88565e+07	2.87582e+06
125.9864__464.7	3.48893e+07	1.63811e+06	3.53876e+07	3.65612e+07	1.80449e+07	3.47824e+07	1.69714e+07	3.50538e+07	3.42046e+07	3.44564e+07	3.50786e+07	3.49504e+07	3.95881e+07	3.36761e+07	2.09136e+07	1.59931e+07	3.47901e+07	3.27359e+07	1.48751e+07	2.84644e+07	3.54045e+07	3.57118e+07	3.58065e+07	3.49138e+07	3.45025e+07	3.43413e+07	3.42521e+07	3.39395e+07	3.33694e+07	3.33422e+07	3.41554e+07	3.44596e+07	3.35703e+07	3.37032e+07	3.56578e+07	1.23336e+07	3.20453e+07	3.28187e+07	3.24373e+07	3.1731e+07	3.22162e+07	2.02943e+07	1.48595e+07	1.64502e+07	3.22542e+07	3.2973e+07	3.39332e+07	3.30096e+07	2.20691e+07
125.9864__4.06	4.03713e+07	3.69005e+07	4.00053e+07	4.41883e+07	3.59305e+07	3.59126e+07	3.56687e+07	3.64578e+07	3.57113e+07	4.40581e+07	3.72613e+07	3.61007e+07	4.06431e+07	3.58383e+07	4.01549e+07	4.12757e+07	3.36515e+07	3.3531e+07	3.32658e+07	3.35962e+07	3.63452e+07	3.62371e+07	3.61358e+07	3.72169e+07	3.69281e+07	3.49917e+07	3.5621e+07	3.6412e+07	3.61141e+07	3.67196e+07	3.6334e+07	3.62097e+07	3.61735e+07	3.63426e+07	3.60082e+07	4.18092e+07	3.59518e+07	3.41441e+07	4.10545e+07	3.33608e+07	3.34881e+07	3.9158e+07	3.3998e+07	3.41725e+07	3.43329e+07	3.229e+07	3.35725e+07	3.3518e+07	3.30707e+07
125.9864__673.51	1.07214e+07	4.65e+06	4.80668e+06	4.68475e+06	9.75988e+06	4.88793e+06	4.85602e+06	4.65987e+06	4.52443e+06	4.56434e+06	4.29824e+06	4.47986e+06	4.57101e+06	4.38144e+06	467708	4.43801e+06	4.69052e+06	4.25996e+06	1.04313e+06	513420	5.14437e+06	5.27957e+06	5.03908e+06	4.91032e+06	4.92608e+06	5.0031e+06	4.83497e+06	4.67312e+06	4.36583e+06	4.54312e+06	4.61468e+06	4.67313e+06	4.45948e+06	4.55025e+06	4.43306e+06	4.25686e+06	4.2712e+06	3.97116e+06	4.23618e+06	4.24904e+06	4.23442e+06	606100	8.90748e+06	8.39129e+06	4.24532e+06	4.15236e+06	4.50092e+06	4.34808e+06	4.55039e+06
125.9864__428.18	1.19708e+07	2.36997e+07	1.6056e+07	1.20765e+07	1.75664e+07	1.8096e+07	2.47637e+07	1.84015e+07	1.85327e+07	1.83532e+07	1.88516e+07	1.7303e+07	1.2846e+07	1.71123e+07	1.76612e+07	1.67176e+07	2.13358e+07	1.76662e+07	818278	2.67747e+07	1.86336e+07	1.83863e+07	1.85e+07	1.75581e+07	1.67822e+07	1.7619e+07	1.76229e+07	1.68433e+07	1.7562e+07	1.6688e+07	1.80786e+07	1.80841e+07	1.6922e+07	1.77255e+07	1.68574e+07	2.20893e+07	1.88548e+07	1.83731e+07	1.86563e+07	1.7681e+07	1.86496e+07	1.84117e+07	1.86881e+07	1.89661e+07	1.84861e+07	1.89817e+07	1.57987e+07	1.74678e+07	7.78809e+06
125.9864__403.62	1.75962e+07	1.61762e+07	2.11159e+07	1.65317e+07	1.65e+07	1.63338e+07	1.74885e+07	1.62556e+07	1.60938e+07	1.6148e+07	1.65681e+07	2.33019e+07	2.11184e+07	1.609e+07	2.30501e+07	7.93587e+06	1.76041e+07	1.56815e+07	1.16015e+06	1.08458e+07	1.65946e+07	1.70284e+07	1.66024e+07	1.5822e+07	1.64118e+07	1.65724e+07	1.63124e+07	1.64905e+07	1.6185e+07	1.55234e+07	1.64029e+07	1.68049e+07	1.64328e+07	1.6107e+07	1.60499e+07	1.53781e+07	1.61988e+07	1.65471e+07	1.57991e+07	1.63454e+07	8.86215e+06	1.60677e+07	1.98849e+07	1.62728e+07	1.64791e+07	1.63626e+07	1.87054e+07	841895	1.68545e+06
125.9864__34.91	5.81023e+08	6.05639e+08	5.75311e+08	5.86236e+08	5.89799e+08	5.82266e+08	6.07041e+08	5.91054e+08	5.85269e+08	5.72028e+08	6.25338e+08	6.18698e+08	5.78095e+08	5.59151e+08	3.66445e+08	3.56008e+08	3.73803e+08	3.56888e+08	3.51736e+08	3.63511e+08	313224	1.26339e+07	1.3186e+07	1.26256e+07	1.29637e+07	1.21899e+07	1.83442e+06	314934	1.42801e+07	1.32324e+07	1.20638e+06	1.24348e+07	1.30678e+07	1.29844e+06	221183	3.84231e+08	3.66813e+08	3.4981e+08	3.30495e+08	3.65957e+08	3.54959e+08	3.18659e+08	3.44176e+08	3.26268e+08	3.78346e+08	3.44057e+08	3.70882e+08	3.49783e+08	3.38341e+08
125.9864__60.88	6.44262e+07	6.44853e+07	6.27615e+07	6.59443e+07	6.46421e+07	6.3317e+07	6.48784e+07	2.78415e+08	6.43944e+07	6.37269e+07	6.57424e+07	6.47741e+07	6.28874e+07	6.18744e+07	1.76617e+07	5.93361e+07	5.93732e+07	6.00842e+07	6.06835e+07	6.01031e+07	9.14488e+07	6.70127e+07	7.03356e+07	6.78054e+07	6.01322e+07	2.76751e+07	6.2586e+07	6.20459e+07	6.10824e+07	6.48979e+07	5.0221e+07	5.94844e+07	5.87488e+07	7.52967e+07	5.41096e+07	5.9598e+07	5.67126e+07	5.72123e+07	5.81125e+07	5.96263e+07	5.97949e+07	5.79179e+07	5.83424e+07	5.83811e+07	5.68736e+07	5.72893e+07	6.04445e+07	5.82234e+07	5.47615e+07
125.9864__622.51	7.10105e+06	1.1411e+07	1.1629e+07	1.14979e+07	1.14819e+07	1.15599e+07	1.2607e+07	1.15399e+07	1.13894e+07	1.09649e+07	1.09554e+07	1.13229e+07	1.14372e+07	1.09606e+07	1.30204e+07	1.09439e+07	1.09756e+07	1.0462e+07	1.29572e+07	1.42981e+07	1.26538e+07	1.26806e+07	1.23224e+07	1.17895e+07	1.18561e+07	1.20479e+07	1.19383e+07	1.17548e+07	1.13511e+07	1.13823e+07	1.14856e+07	1.14487e+07	1.14021e+07	1.13177e+07	1.13587e+07	1.03256e+07	1.00747e+07	1.00369e+07	1.02776e+07	1.01021e+07	1.01744e+07	1.12952e+07	1.14739e+07	1.22457e+07	1.08162e+07	1.04994e+07	7.73089e+06	1.10343e+07	1.11137e+07
125.9864__144.43	2.07069e+07	4.60547e+07	3.03928e+07	3.97928e+07	5.31439e+07	2.79431e+07	3.4864e+07	2.81427e+07	1.75515e+06	2.73295e+07	2.84627e+07	1.83972e+06	4.84772e+07	2.7309e+07	3.01222e+07	1.72209e+07	2.50895e+07	2.53733e+07	1.23843e+07	3.55826e+07	2.85193e+07	2.84006e+07	2.81287e+07	2.92355e+07	2.84609e+07	2.79415e+07	2.79638e+07	2.8613e+07	2.76635e+07	2.77689e+07	2.81615e+07	2.81331e+07	2.82189e+07	2.78466e+07	2.79956e+07	1.62574e+06	2.1397e+07	2.50484e+07	2.59708e+07	2.57864e+07	2.76919e+07	4.16238e+07	2.44074e+07	3.96224e+07	2.13907e+07	2.32488e+07	1.93148e+07	2.84344e+07	1.76311e+07
125.9865__589.49	7.68603e+06	6.57881e+06	8.93262e+06	8.51797e+06	8.29044e+06	9.02184e+06	8.7521e+06	8.49056e+06	1.51329e+07	8.61363e+06	8.44431e+06	915574	8.61164e+06	8.18015e+06	1.50605e+07	8.07097e+06	8.23357e+06	7.7652e+06	7.79551e+06	1.45569e+07	9.23968e+06	9.66198e+06	9.10052e+06	8.65621e+06	9.07601e+06	9.17027e+06	8.87387e+06	8.56459e+06	8.44164e+06	8.27151e+06	8.57793e+06	8.59648e+06	8.5509e+06	8.47729e+06	8.69106e+06	7.80567e+06	7.83965e+06	7.57905e+06	7.62947e+06	7.9005e+06	7.84196e+06	1.23566e+07	1.25898e+07	1.4479e+06	7.85291e+06	7.59714e+06	9.90847e+06	1.22414e+07	8.33326e+06
125.9865__52.88	3.0002e+07	3.0775e+07	2.89049e+07	3.10013e+07	3.06792e+07	2.95642e+07	3.08921e+07	1.83683e+08	3.05697e+07	3.03845e+07	3.16697e+07	3.10905e+07	2.96545e+07	2.84826e+07	2.63081e+07	2.70332e+07	2.27184e+07	2.68877e+07	2.65795e+07	2.70533e+07	2.5107e+07	2.56351e+07	2.43948e+07	2.50011e+07	2.56526e+07	2.56855e+07	2.5324e+07	4.74326e+07	3.41426e+07	2.54004e+07	2.5288e+07	2.60214e+07	2.53792e+07	2.33899e+07	2.52904e+07	2.24226e+07	2.5102e+07	2.50207e+07	2.5685e+07	2.66853e+07	2.44224e+07	3.44339e+07	2.58914e+07	2.16487e+07	2.56297e+07	2.56757e+07	2.70516e+07	1.51313e+07	2.43063e+07
125.9865__160.16	2.50204e+07	2.85939e+07	2.2815e+07	2.72119e+06	2.30533e+07	2.29354e+07	2.8449e+07	2.43474e+07	2.26985e+07	2.2784e+07	2.32666e+07	2.31129e+07	2.28989e+07	2.26437e+07	2.33535e+07	1.99985e+07	2.05924e+07	1.99496e+07	1.52829e+07	2.00772e+07	2.28972e+07	2.35177e+07	2.2588e+07	2.63094e+07	2.23442e+07	2.28099e+07	2.24149e+07	2.22095e+07	2.31301e+07	2.19814e+07	2.24741e+07	2.21953e+07	2.26869e+07	2.21345e+07	2.21881e+07	444170	1.47769e+07	590635	650386	546970	1.96956e+07	1.01773e+07	2.05723e+07	2.50868e+07	1.4421e+07	1.69257e+07	307686	1.8791e+07	1.50329e+07
126.0915__136.54	6.75238e+06	4.22179e+06	4.7481e+06	8.07103e+06	1.1783e+07	4.85208e+06	4.96545e+06	4.32005e+06	6.0331e+06	6.72631e+06	5.47679e+06	8.63234e+06	1.27108e+07	8.70941e+06	6.2503e+06	6.00854e+06	6.33308e+06	6.05118e+06	6.27863e+06	6.52062e+06	6.93178e+06	4.02458e+06	4.84453e+06	3.28683e+06	8.26022e+06	1.21124e+07	4.15253e+06	5.07665e+06	4.44027e+06	5.94704e+06	6.38263e+06	5.40556e+06	9.01317e+06	1.32554e+07	9.01912e+06	5.35806e+06	2.54355e+06	3.66533e+06	2.56066e+06	6.46389e+06	9.22848e+06	3.19188e+06	3.66502e+06	3.10212e+06	4.00528e+06	4.60264e+06	3.8929e+06	6.28604e+06	7.22881e+06
126.1027__984.34	1.31377e+07	1.41695e+08	1.55276e+08	7.74158e+07	1.41924e+08	1.36286e+07	1.54797e+07	1.2589e+08	3.96589e+07	6.9699e+07	1.23412e+08	1.25976e+08	2.11575e+07	7.14568e+06	2.65594e+07	5.30446e+07	6.15123e+07	1.2316e+08	1.35517e+07	1.45218e+08	5.25023e+07	5.75999e+06	1.03328e+08	1.23441e+08	8.78828e+06	6.34132e+06	1.31313e+07	1.35373e+07	1.41109e+07	6.85389e+07	1.103e+08	1.12807e+07	1.5435e+07	2.24727e+07	8.17112e+07	1.46023e+08	4.93224e+07	9.44894e+07	6.73476e+06	7.94101e+07	1.46407e+08	1.04392e+08	1.8086e+07	4.70167e+07	7.53426e+07	9.12e+06	3.94007e+07	5.49012e+07	1.03191e+07
126.9898__34.91	1.80138e+07	2.03107e+07	1.79679e+07	1.88734e+07	1.85908e+07	1.81499e+07	1.94573e+07	1.89352e+07	1.8671e+07	1.8075e+07	1.9924e+07	1.91743e+07	1.80769e+07	1.73221e+07	1.12595e+07	1.156e+07	1.20275e+07	1.02697e+07	1.1318e+07	1.1621e+07	2.21826e+07	385981	393420	371099	425973	368204	379402	370713	439854	381171	366032	359871	372301	379901	355314	1.1824e+07	1.14039e+07	1.11897e+07	1.0466e+07	1.11602e+07	1.11148e+07	9.95096e+06	1.09121e+07	1.02302e+07	1.13014e+07	1.04097e+07	1.15829e+07	1.07171e+07	1.01705e+07
127.9796__47.69	4.67437e+06	2.49273e+06	2.34076e+06	2.0821e+06	2.01491e+06	1.78204e+06	1.75099e+06	1.44413e+06	1.6481e+06	1.24452e+06	1.29158e+06	4.67928e+06	1.47546e+06	7.20419e+06	3.19445e+06	2.13892e+06	1.23949e+06	4.33149e+06	1.13993e+06	4.43924e+06	2.94484e+06	3.10532e+06	2.93011e+06	3.22464e+06	3.08462e+06	3.0438e+06	3.11202e+06	3.28603e+06	2.89523e+06	3.10733e+06	2.8764e+06	3.06728e+06	3.03183e+06	2.90663e+06	3.08859e+06	4.56175e+06	1.39469e+06	1.2954e+06	1.21881e+06	1.22424e+06	1.36263e+06	1.15246e+06	1.21519e+06	1.19274e+06	899640	5.7537e+06	1.07135e+06	1.14686e+06	1.16811e+06
128.0194__34.78	1.4188e+08	1.69987e+08	1.34924e+08	1.48092e+08	1.38045e+08	1.51074e+08	1.58379e+08	1.57752e+08	1.34979e+08	1.62253e+08	1.45483e+08	1.61395e+08	1.6646e+08	1.71599e+08	1.60949e+08	1.71852e+08	1.88117e+08	1.57417e+08	1.56584e+08	1.60096e+08	1.32255e+07	1.32169e+07	1.30607e+07	1.22925e+07	1.42679e+07	1.24861e+07	1.24741e+07	1.16032e+07	1.50726e+07	1.45927e+07	1.41077e+07	1.28328e+07	1.52748e+07	1.43191e+07	1.2728e+07	2.21013e+08	2.5637e+08	2.44161e+08	2.70114e+08	2.6674e+08	2.43661e+08	2.83651e+08	2.74075e+08	2.56244e+08	2.68356e+08	2.75277e+08	2.45253e+08	2.67332e+08	2.62619e+08
128.0195__6.25	2.8522e+07	2.7704e+07	2.73446e+07	3.00577e+07	9.32018e+06	2.80828e+07	2.74122e+07	2.75989e+07	2.98112e+07	2.79269e+07	2.81921e+07	2.76056e+07	2.51064e+07	2.76791e+07	3.10277e+07	2.76322e+07	2.78035e+07	2.71727e+07	2.80761e+07	2.80917e+07	2.80826e+07	2.85121e+07	2.84149e+07	2.81592e+07	2.8204e+07	2.82246e+07	2.76943e+07	2.81568e+07	2.80222e+07	2.78909e+07	2.81277e+07	2.77984e+07	2.77937e+07	2.78511e+07	2.78628e+07	2.58331e+07	2.77837e+07	2.708e+07	3.11286e+07	2.90553e+07	2.39309e+07	2.76199e+07	2.79618e+07	2.34303e+07	3.07795e+07	2.94583e+07	2.98705e+07	2.59568e+07	2.8606e+07
128.0195__121.49	4.40002e+07	6.8725e+07	4.22732e+07	4.34137e+07	4.30715e+07	1.99175e+07	3.46009e+07	3.09554e+07	4.35853e+07	4.33464e+07	4.53208e+07	2.73428e+07	4.5007e+07	878348	4.63871e+07	1.7258e+07	4.42845e+07	4.57256e+07	799629	3.29449e+07	2.99495e+07	4.44336e+07	2.60228e+07	4.68359e+07	4.36391e+07	4.34746e+07	4.60114e+07	4.51914e+07	910887	1.85324e+07	3.95948e+07	4.4478e+07	855006	3.26642e+07	4.6256e+07	1.84281e+07	3.9881e+07	3.30397e+07	1.90423e+07	839237	1.71649e+07	4.38308e+07	4.33552e+07	4.69297e+07	8.24702e+07	6.67417e+07	830660	1.66951e+07	4.02552e+07
128.1184__985.49	4.65005e+07	4.69696e+07	7.11468e+07	3.60392e+07	6.68138e+07	5.77111e+06	6.91716e+06	5.74808e+07	1.48732e+07	4.33264e+06	5.82309e+07	5.79178e+07	5.98748e+07	6.16074e+07	2.1376e+07	5.0941e+07	2.08573e+07	5.02033e+07	6.23337e+06	9.01912e+06	6.31995e+07	5.16667e+06	3.04004e+07	5.0863e+06	2.17104e+06	3.86778e+06	2.52194e+06	4.97216e+07	2.88498e+07	2.96052e+07	4.99334e+07	1.42528e+07	3.21705e+07	5.71925e+07	4.82691e+06	4.51121e+07	6.07137e+07	2.99491e+06	3.54852e+07	2.13997e+07	2.30497e+07	5.07614e+07	6.99056e+06	4.9076e+06	3.34737e+07	7.05116e+07	3.34615e+06	5.20272e+06	2.67764e+07
129.0227__34.7	3.8435e+06	1.9133e+07	1.60593e+07	4.40606e+06	3.98756e+06	1.92299e+07	1.94812e+07	1.92761e+07	1.65373e+07	1.99725e+07	4.32404e+06	4.56756e+06	4.6533e+06	4.58817e+06	2.05967e+07	2.05767e+07	2.13932e+07	4.75889e+06	3.55366e+06	3.55262e+06	361895	370648	327499	329657	385658	327218	371248	311947	192731	177658	386592	139887	391836	143865	357429	2.79325e+07	4.16342e+06	7.07033e+06	2.93578e+06	3.38964e+07	3.06575e+07	3.57181e+07	7.20298e+06	3.18532e+07	8.58358e+06	3.5184e+07	8.07591e+06	3.37861e+07	4.83264e+06
129.066__41.2	1.762e+07	1.37908e+07	9.13252e+06	2.24646e+07	2.39323e+07	1.46801e+07	1.03397e+07	1.81084e+07	3.18432e+07	5.7502e+06	2.43218e+07	2.88211e+07	3.07575e+07	4.34595e+07	2.02732e+07	2.00739e+07	2.07677e+07	2.03364e+07	2.13992e+07	2.03264e+07	1.68669e+07	1.26869e+07	8.02195e+06	1.7751e+07	2.24192e+07	2.32542e+07	1.37322e+07	9.21559e+06	1.89742e+07	3.2877e+07	4.47548e+06	2.40868e+07	2.92462e+07	3.13439e+07	4.57127e+07	1.92424e+07	1.57116e+07	8.29e+06	1.79061e+07	2.19301e+07	2.72658e+07	1.36506e+07	9.60356e+06	1.65865e+07	3.13503e+07	4.75735e+06	2.47582e+07	2.43603e+07	3.01884e+07
129.9793__34.59	1.88288e+07	2.11874e+07	1.92118e+07	1.41261e+07	2.12568e+07	2.18205e+07	2.16439e+07	2.18632e+07	2.07342e+07	1.39652e+07	1.39535e+07	1.93318e+07	2.50699e+07	2.31436e+07	8.89307e+06	8.93839e+06	9.82866e+06	8.22204e+06	8.7119e+06	9.27315e+06	1.25523e+06	1.23454e+06	1.31191e+06	1.29265e+06	1.41819e+06	1.29616e+06	1.15863e+06	918212	1.19912e+06	1.30582e+06	1.17037e+06	1.26968e+06	1.23262e+06	1.31044e+06	1.29599e+06	9.92949e+06	8.32938e+06	9.12276e+06	8.26949e+06	1.00028e+07	9.44852e+06	7.66248e+06	8.27574e+06	7.60526e+06	8.8132e+06	8.02639e+06	9.34845e+06	8.2011e+06	8.82629e+06
130.05__163.11	5.07056e+06	4.85823e+06	3.37036e+06	5.9843e+06	2.13605e+06	4.30777e+06	5.86979e+06	6.08781e+06	8.05016e+06	7.34182e+06	3.25818e+06	1.92062e+06	6.09287e+06	2.56903e+06	4.15981e+06	4.23171e+06	4.35787e+06	4.31118e+06	4.48642e+06	4.69136e+06	5.3104e+06	4.9788e+06	3.26981e+06	2.40449e+06	5.96225e+06	2.03507e+06	4.24638e+06	5.6664e+06	5.97654e+06	8.0122e+06	7.18065e+06	2.93686e+06	1.90652e+06	6.26758e+06	2.55452e+06	4.26248e+06	3.60811e+06	2.69683e+06	2.10097e+06	4.31077e+06	2.25532e+06	3.36397e+06	4.22731e+06	4.378e+06	5.57628e+06	5.23584e+06	2.80521e+06	2.0789e+06	4.01246e+06
130.0501__43.01	4.73253e+07	4.92227e+07	3.73871e+07	4.66336e+07	4.86592e+07	3.69063e+07	4.26911e+07	5.6779e+07	5.37211e+07	3.33492e+07	4.07521e+07	4.39091e+07	5.18515e+07	6.30311e+07	5.93954e+07	1.31156e+07	5.47865e+07	1.31367e+07	5.47995e+07	5.52338e+07	3.50733e+07	5.7987e+07	2.96911e+07	4.65883e+07	5.15297e+07	5.42603e+07	4.3184e+07	4.30892e+07	6.59882e+07	6.00597e+07	3.99819e+07	4.67647e+07	4.10596e+07	4.36546e+07	5.34873e+07	9.02523e+07	8.32522e+07	7.36357e+07	8.17563e+07	1.05897e+08	8.60054e+07	7.45722e+07	9.75432e+07	6.61196e+07	9.77457e+07	7.4544e+07	9.04806e+07	8.07159e+07	9.91454e+07
130.0653__146.48	1.44735e+07	1.48333e+07	1.23646e+07	1.08355e+07	1.6444e+07	1.46159e+07	1.32483e+07	1.8871e+07	1.44232e+07	1.45041e+07	1.62147e+07	1.95244e+07	1.04682e+07	1.58506e+07	1.38615e+07	1.39441e+07	1.38464e+07	1.31499e+07	1.33434e+07	1.36081e+07	1.58454e+07	1.37885e+07	1.34233e+07	1.27845e+07	1.13602e+07	1.72192e+07	1.52466e+07	1.42468e+07	1.9455e+07	1.4831e+07	1.51016e+07	1.59382e+07	2.0576e+07	1.1861e+07	1.70648e+07	1.06872e+07	1.04908e+07	9.36883e+06	7.88205e+06	8.17022e+06	1.21718e+07	1.08045e+07	1.02734e+07	1.15018e+07	1.08436e+07	1.04491e+07	1.17428e+07	1.26692e+07	9.22199e+06
130.0653__219.17	3.41795e+07	5.56705e+07	7.85016e+06	8.47708e+07	1.06339e+07	9.37391e+06	2.17271e+07	1.59309e+07	1.25467e+07	3.44573e+06	2.38843e+07	2.86674e+07	8.46257e+06	2.15927e+07	2.06868e+07	2.06766e+07	2.07504e+07	2.04247e+07	2.03318e+07	2.00835e+07	3.6185e+07	5.67251e+07	8.29512e+06	1.73522e+07	8.73878e+07	1.09939e+07	9.14848e+06	2.11332e+07	1.63971e+07	1.25266e+07	3.41524e+06	2.30585e+07	2.97794e+07	8.82242e+06	2.19271e+07	1.93195e+07	2.53511e+07	3.95357e+06	8.90368e+06	4.63319e+07	6.0162e+06	4.74886e+06	1.05506e+07	7.72974e+06	6.53313e+06	1.87621e+06	1.36356e+07	1.40196e+07	3.6446e+06
130.0841__442.87	2.00775e+06	2.18485e+06	983523	3.65164e+06	2.61147e+06	2.12839e+06	2.37141e+06	1.39695e+06	3.22861e+06	1.8454e+06	1.14861e+06	3.14993e+06	1.68415e+06	3.38708e+06	2.01351e+06	1.89424e+06	2.00424e+06	1.99953e+06	1.95938e+06	2.12708e+06	2.13176e+06	2.1653e+06	1.0861e+06	1.98469e+06	3.71519e+06	2.5809e+06	2.15378e+06	2.29782e+06	1.55928e+06	3.17719e+06	1.86213e+06	1.20476e+06	3.17409e+06	1.81733e+06	3.34e+06	1.16425e+06	1.05738e+06	533188	941716	2.26723e+06	1.59926e+06	1.13416e+06	1.12132e+06	715911	1.82499e+06	1.25984e+06	945262	1.53445e+06	666250
130.1592__164.23	8.24832e+07	8.08918e+07	6.79185e+07	8.04256e+07	4.95532e+07	5.91609e+07	7.20056e+07	6.0602e+07	4.9546e+07	4.23505e+07	5.27028e+07	6.52677e+07	8.96218e+07	8.51187e+07	9.1522e+07	9.05721e+07	9.392e+07	9.26973e+07	9.48599e+07	9.57293e+07	9.86953e+07	7.98608e+07	5.4017e+07	7.77539e+07	5.96818e+07	6.53393e+07	8.09138e+07	4.7782e+07	5.47145e+07	8.56438e+07	6.07e+07	8.09926e+07	5.44569e+07	3.87138e+07	7.22458e+07	5.68249e+07	6.33765e+07	7.01387e+07	6.67752e+07	9.0758e+07	5.01591e+07	6.04381e+07	5.00369e+07	4.80676e+07	6.23208e+07	3.78458e+07	3.82036e+07	5.65076e+07	4.28523e+07
130.335__442.82	565563	606672	250409	1.26974e+06	840458	630552	693088	345936	1.07876e+06	525259	286201	940391	431972	1.08471e+06	618333	517957	568236	589930	578700	623278	633956	667206	316160	576886	1.27349e+06	849994	638348	658562	382745	1.04573e+06	572878	283152	1.05934e+06	514840	1.16013e+06	328612	232838	10245	204708	723235	434190	241366	210597	129794	549357	328016	128341	433842	79811.1
130.5881__540.61	1.11157e+06	1.045e+06	703681	1.40629e+06	1.07689e+06	1.03587e+06	1.34974e+06	810619	1.60636e+06	938463	309867	1.67071e+06	926465	1.43858e+06	1.11585e+06	1.10395e+06	1.07849e+06	1.11416e+06	1.16522e+06	1.13718e+06	1.14065e+06	1.10725e+06	921041	979041	1.47897e+06	1.15459e+06	1.17726e+06	1.42573e+06	962901	1.7142e+06	1.00492e+06	375200	1.77975e+06	1.05871e+06	1.48419e+06	860607	894372	730995	672287	1.07689e+06	1.0707e+06	878220	1.13323e+06	754939	1.50909e+06	1.29906e+06	603717	1.26257e+06	640758
130.9666__25.44	3.46003e+07	3.34688e+07	1.43539e+07	1.49184e+07	2.12932e+07	3.21466e+07	1.87161e+07	3.17739e+07	3.24557e+07	3.24252e+07	3.21716e+07	3.2891e+07	1.77194e+07	3.28278e+07	3.77623e+07	3.50321e+07	3.26941e+07	3.14151e+07	3.18298e+07	1.66166e+07	2.0908e+07	3.74049e+07	3.66099e+07	2.302e+07	1.71867e+07	3.87387e+07	3.69915e+07	3.98173e+07	2.23594e+07	3.7028e+07	3.56228e+07	3.58796e+07	1.35883e+07	2.05015e+07	3.49648e+07	3.13548e+07	3.32466e+07	3.22545e+07	1.16681e+07	3.20108e+07	3.19824e+07	3.25881e+07	1.82673e+07	3.21742e+07	1.65868e+07	3.32388e+07	3.25372e+07	3.19501e+07	3.22816e+07
130.9666__71.85	2.37603e+07	1.99407e+07	1.84281e+07	1.74905e+07	1.67851e+07	1.63483e+07	1.58313e+07	1.51948e+07	1.50961e+07	1.48621e+07	1.46218e+07	1.42463e+07	1.39877e+07	1.41593e+07	2.35547e+07	1.9141e+07	1.52951e+07	1.50438e+07	1.55994e+07	1.58961e+07	5.04055e+07	5.20152e+07	4.63314e+07	1.76944e+07	4.44486e+07	1.7443e+07	4.82951e+07	1.69376e+07	3.88654e+07	4.29912e+07	5.01537e+07	2.98064e+07	4.29047e+07	4.19559e+07	725870	1.44153e+07	1.43916e+07	1.49146e+07	1.47879e+07	1.49742e+07	1.53245e+07	1.55886e+07	1.52526e+07	1.51667e+07	1.4712e+07	1.49863e+07	1.47582e+07	1.49434e+07	1.53506e+07
131.0493__104.01	4.37698e+06	3.98317e+06	4.24778e+06	6.32137e+06	4.88996e+06	4.89448e+06	4.66611e+06	6.67794e+06	3.48699e+06	7.33379e+06	6.476e+06	5.41937e+06	6.5036e+06	5.22137e+06	4.98193e+06	5.02916e+06	5.27526e+06	5.98071e+06	5.00327e+06	6.59723e+06	4.9419e+06	5.06964e+06	4.93969e+06	5.63349e+06	8.67669e+06	6.15976e+06	7.39674e+06	5.35869e+06	6.31546e+06	4.03271e+06	5.72275e+06	6.98731e+06	7.40846e+06	6.80339e+06	5.72647e+06	3.91846e+06	3.08128e+06	3.45017e+06	3.1776e+06	6.11292e+06	5.18544e+06	5.44959e+06	3.84543e+06	4.55304e+06	3.25558e+06	4.64716e+06	4.65239e+06	5.58899e+06	3.53757e+06
131.0493__79.72	4.31487e+06	3.08266e+06	3.48043e+06	6.43127e+06	4.52951e+06	4.9799e+06	3.96281e+06	5.04428e+06	3.67869e+06	5.57363e+06	5.34479e+06	5.49701e+06	4.76359e+06	4.79767e+06	4.70408e+06	4.66346e+06	4.61021e+06	4.66531e+06	4.90547e+06	4.93256e+06	4.56209e+06	3.65463e+06	4.20913e+06	4.2633e+06	6.1524e+06	5.09288e+06	5.39211e+06	4.10899e+06	5.72667e+06	3.80963e+06	5.41349e+06	5.58082e+06	5.868e+06	4.9686e+06	5.35324e+06	3.76577e+06	3.18625e+06	3.21882e+06	3.32583e+06	5.51873e+06	4.28205e+06	4.23086e+06	3.34648e+06	4.72278e+06	3.41841e+06	4.96369e+06	3.91901e+06	4.68365e+06	3.49405e+06
131.0494__196.34	693059	302846	59263.4	897090	123649	504781	771224	1.9665e+06	977059	0	59240.8	207035	1.54431e+06	529158	524834	573946	520873	504471	522665	544746	559685	412828	63320.4	958107	806337	127926	466906	798835	1.98197e+06	847943	7596.26	53379.3	147117	1.72568e+06	567510	392630	192790	187726	622100	520613	57458.1	234116	452950	1.09276e+06	480544	43559.4	65051.3	55635	650771
131.0535__43.26	4.52394e+06	4.58423e+06	4.24807e+06	4.53784e+06	4.17156e+06	5.00505e+06	3.89537e+06	4.54974e+06	5.28903e+06	9.27985e+06	5.05216e+06	5.8593e+06	4.98605e+06	5.99567e+06	3.24111e+06	2.79193e+06	2.77372e+06	3.01275e+06	2.84715e+06	2.67288e+06	2.22786e+06	1.28592e+06	2.00666e+06	2.28881e+06	2.50303e+06	1.88511e+06	1.36934e+06	1.98833e+06	3.08798e+06	3.66086e+06	1.08104e+07	2.06212e+06	2.04708e+06	1.92884e+06	2.53375e+06	4.34133e+06	3.99813e+06	3.78328e+06	4.55732e+06	5.70534e+06	4.28314e+06	3.71621e+06	4.76545e+06	3.13891e+06	5.21503e+06	2.85449e+06	4.49557e+06	3.95243e+06	5.15218e+06
131.0686__146.24	1.12986e+06	949214	990063	884932	1.46981e+06	1.22981e+06	1.15423e+06	1.52102e+06	1.28931e+06	1.18221e+06	1.39245e+06	1.63704e+06	903859	1.15569e+06	979977	1.05202e+06	993370	1.08408e+06	1.00737e+06	1.14779e+06	1.23245e+06	1.06043e+06	1.07829e+06	882827	874823	1.37383e+06	1.29033e+06	1.11022e+06	1.67553e+06	1.13649e+06	1.33079e+06	1.27563e+06	1.92493e+06	890257	1.53091e+06	640831	253971	621527	485728	419625	935144	557391	477377	904105	482768	520733	792050	944803	289278
131.0686__219.17	3.20504e+06	5.20156e+06	680864	8.23013e+06	947785	789668	1.93325e+06	1.44036e+06	1.11357e+06	210870	2.20808e+06	2.85806e+06	684868	1.91937e+06	1.8832e+06	1.8068e+06	1.92725e+06	1.7761e+06	1.79416e+06	1.78975e+06	3.31503e+06	5.37353e+06	717637	1.51509e+06	8.24607e+06	1.04904e+06	788385	1.86682e+06	1.43895e+06	1.0998e+06	231875	2.09163e+06	2.91925e+06	757655	1.93132e+06	1.73281e+06	2.27261e+06	291370	715128	4.26875e+06	503462	413551	854773	642192	441617	90424.6	1.15279e+06	1.1892e+06	219724
131.0687__203.57	545950	392719	296726	694282	502513	763827	478483	552102	502567	839930	559600	583533	611071	458901	440377	448658	551966	436077	408848	459432	574528	462261	286839	480076	737474	474180	582678	459710	612105	462963	902370	475789	570398	725795	492258	255510	122545	104920	200974	377612	215730	299404	167258	213553	130744	337069	208640	217103	155864
131.0919__694.92	1.69211e+06	908309	854134	1.77909e+06	1.19577e+06	1.34907e+06	1.5858e+06	827167	1.93983e+06	1.35811e+06	883814	1.6721e+06	1.00552e+06	2.18616e+06	1.79797e+06	1.89793e+06	1.95346e+06	1.80431e+06	1.85482e+06	1.94125e+06	1.87358e+06	1.03341e+06	1.33265e+06	1.4398e+06	1.87961e+06	1.41782e+06	1.90507e+06	1.75641e+06	1.09209e+06	2.15817e+06	1.64459e+06	982406	1.84123e+06	1.38165e+06	2.17376e+06	2.71236e+06	2.05021e+06	1.8927e+06	1.70511e+06	2.45659e+06	2.04218e+06	2.14822e+06	2.48386e+06	1.94272e+06	3.60619e+06	3.19457e+06	2.4742e+06	2.18496e+06	2.03078e+06
131.1625__164.23	6.80258e+06	7.08153e+06	5.76008e+06	6.80736e+06	4.12795e+06	4.96706e+06	6.44615e+06	5.06904e+06	4.14127e+06	3.57576e+06	4.34584e+06	5.64518e+06	7.82238e+06	7.37094e+06	7.78965e+06	7.46454e+06	8.12894e+06	7.95502e+06	7.95474e+06	7.87116e+06	8.198e+06	6.7431e+06	4.45673e+06	6.66977e+06	4.76903e+06	5.63526e+06	6.96953e+06	3.77481e+06	4.44238e+06	7.58857e+06	4.95605e+06	6.89833e+06	4.55708e+06	3.10516e+06	6.03059e+06	4.74659e+06	5.38647e+06	5.88329e+06	5.38547e+06	7.71253e+06	4.16683e+06	5.0664e+06	4.04237e+06	4.11257e+06	5.20533e+06	3.17859e+06	3.05596e+06	4.75937e+06	3.38733e+06
131.5336__972.33	3.8626e+07	3.5713e+07	2.87761e+07	3.09535e+07	3.75717e+07	3.72097e+07	3.50904e+07	2.65423e+07	3.42189e+07	3.13424e+07	3.43888e+07	3.4767e+07	2.98668e+07	2.40276e+07	2.79504e+07	2.74368e+07	2.76971e+07	3.41458e+07	3.35695e+07	2.83224e+07	3.49781e+07	2.93516e+07	3.88954e+07	2.73379e+07	3.7579e+07	3.60937e+07	2.69512e+07	3.4997e+07	4.05706e+07	3.59441e+07	3.8957e+07	3.6444e+07	2.50112e+07	3.48465e+07	3.61876e+07	3.69278e+07	3.48434e+07	3.22257e+07	3.02663e+07	3.35871e+07	3.02923e+07	3.19446e+07	3.42597e+07	1.11453e+07	2.59852e+07	3.34559e+07	1.83127e+07	2.25675e+07	3.49227e+07
131.5778__552.74	0	0	0	0	0	0	0	0	0	0	0	0	0	0	38086	15074.1	7604.39	35672.8	97345	80651.9	0	0	0	0	0	0	0	0	0	0	0	0	0	0	0	433076	416303	503793	506405	314707	371302	363423	494795	492055	410468	303905	449137	490705	469326
131.9744__28.28	1.95148e+07	1.90946e+07	1.90565e+07	1.9156e+07	3.4352e+07	1.92915e+07	1.53156e+07	1.87046e+07	1.55343e+07	1.76641e+07	1.91223e+07	1.80497e+07	1.91306e+07	1.91921e+07	1.99112e+07	1.95543e+07	1.88388e+07	1.9353e+07	1.67343e+07	1.84991e+07	2.11628e+07	2.1159e+07	2.14696e+07	2.1173e+07	2.11565e+07	2.13607e+07	2.11601e+07	2.08097e+07	2.01042e+07	2.07168e+07	2.07584e+07	2.07923e+07	2.06915e+07	2.06285e+07	2.07237e+07	3.54818e+07	1.96826e+07	1.89362e+07	1.73786e+07	1.92854e+07	1.81434e+07	3.55568e+07	1.90842e+07	1.85498e+07	1.83769e+07	3.31926e+07	2.09797e+07	1.49639e+07	1.66056e+07
131.9744__69.75	9.51706e+07	8.11028e+07	7.87117e+07	6.69617e+07	6.67801e+07	6.84205e+07	6.20138e+07	940109	5.80979e+07	5.70023e+07	5.67205e+07	6.0892e+07	3.63411e+07	1.76676e+07	8.07869e+07	6.60092e+07	4.53586e+07	4.18417e+07	3.86978e+07	3.78245e+07	5.01147e+07	3.15086e+07	5.02105e+07	302543	4.98673e+07	3.19319e+07	4.85561e+07	4.605e+07	4.85283e+07	4.94492e+07	4.81557e+07	4.82811e+07	4.53424e+07	4.54971e+07	4.81565e+07	2.459e+07	4.00363e+07	4.16686e+07	4.17588e+07	3.94933e+07	3.90744e+07	3.86074e+07	3.80439e+07	3.77456e+07	3.77674e+07	3.6602e+07	3.70189e+07	3.73478e+07	3.58249e+07
132.0809__146.53	2.91353e+07	2.70039e+07	2.37272e+07	2.16361e+07	3.27996e+07	3.08144e+07	2.75467e+07	4.0317e+07	2.97304e+07	2.90013e+07	3.32033e+07	3.94386e+07	2.07708e+07	3.26899e+07	2.65687e+07	2.53168e+07	2.61114e+07	2.63797e+07	2.72016e+07	2.57869e+07	3.03494e+07	2.83304e+07	2.63691e+07	2.61572e+07	2.22121e+07	3.51729e+07	3.20405e+07	2.86252e+07	4.08305e+07	2.99711e+07	2.96004e+07	3.1827e+07	4.20574e+07	2.30243e+07	3.47788e+07	1.87339e+07	1.58462e+07	1.53731e+07	1.52697e+07	1.41818e+07	2.12791e+07	1.8162e+07	1.82361e+07	2.17231e+07	1.71091e+07	1.61785e+07	1.90783e+07	2.24912e+07	1.18181e+07
132.102__50.78	5.75764e+08	4.35762e+08	4.92512e+08	5.57882e+08	5.01997e+08	6.4432e+08	4.79777e+08	5.36895e+08	5.80032e+08	9.1933e+08	9.18106e+08	5.98206e+08	7.18336e+08	9.59344e+08	6.235e+08	6.2631e+08	6.20038e+08	6.29466e+08	6.35097e+08	6.42828e+08	5.73576e+08	4.22704e+08	5.27134e+08	4.55266e+08	5.66631e+08	5.18683e+08	6.6232e+08	4.89856e+08	5.84529e+08	5.96592e+08	9.07208e+08	8.928e+08	5.98492e+08	7.46971e+08	9.33285e+08	5.58286e+08	4.42478e+08	259938	4.36904e+08	5.32925e+08	4.85921e+08	6.24337e+08	4.95802e+08	4.85295e+08	5.85666e+08	9.39495e+08	8.03427e+08	5.4769e+08	6.04561e+08
132.1021__69.06	3.6721e+08	2.18441e+08	2.83864e+08	3.19361e+08	2.75687e+08	3.99635e+08	2.64106e+08	3.05682e+08	3.62177e+08	5.40176e+08	5.07173e+08	3.60732e+08	3.9927e+08	863046	3.87023e+08	3.7112e+08	3.67835e+08	3.72044e+08	4.1271e+08	3.9809e+08	3.80052e+08	418786	3.53539e+08	3.02705e+08	3.64426e+08	3.04458e+08	4.38894e+08	2.90317e+08	3.45579e+08	3.43732e+08	718884	5.84482e+08	3.91609e+08	4.4375e+08	6.16886e+08	3.49547e+08	2.46717e+08	3.11275e+08	2.65978e+08	3.33596e+08	2.65285e+08	3.34437e+08	2.59929e+08	3.06607e+08	3.61304e+08	4.89139e+08	4.84692e+08	2.91173e+08	3.42944e+08
132.2563__50.9	124654	45569.9	177401	276668	194236	368034	222879	87363.5	90309.1	215785	514486	371739	813552	1.5226e+06	496384	122146	44478.2	93980.5	13104.6	0	706584	644438	750969	665640	572686	298492	307670	255677	479765	696558	1.39891e+06	1.13075e+06	255669	363090	343291	132831	586281	422999	0	0	0	29234.6	0	43659.8	12895.6	61171.7	63225.4	0	15284.5
132.5313__972.68	1.60008e+07	1.30623e+07	1.00322e+07	1.38022e+07	1.18436e+07	1.48637e+07	1.39862e+07	1.50593e+07	1.34727e+07	1.29624e+07	1.36272e+07	1.39443e+07	1.03207e+07	1.32408e+07	1.51862e+07	9.83741e+06	1.28959e+07	1.29845e+07	1.29381e+07	1.03137e+07	1.64586e+07	1.59327e+07	1.55365e+07	1.55999e+07	1.46731e+07	1.51107e+07	1.0094e+07	1.47538e+07	1.50013e+07	1.42935e+07	1.40295e+07	1.5371e+07	1.24823e+07	1.28626e+07	1.31164e+07	1.38477e+07	1.36766e+07	1.30178e+07	9.01266e+06	1.3021e+07	1.35207e+07	1.28863e+07	1.29261e+07	1.21447e+07	1.16539e+07	1.29275e+07	1.47963e+07	1.33337e+07	1.20918e+07
133.0319__44.48	1.87217e+07	1.53712e+07	1.40865e+07	1.78132e+07	1.45856e+07	1.37865e+07	1.7048e+07	1.98348e+07	1.66973e+07	2.45655e+07	2.83503e+07	2.15912e+07	1.88793e+07	2.87653e+07	1.5653e+07	1.57816e+07	1.5692e+07	1.67449e+07	1.64799e+07	1.64452e+07	1.87496e+07	1.59603e+07	1.53534e+07	1.42076e+07	1.89866e+07	1.53363e+07	1.41258e+07	1.73692e+07	2.07864e+07	1.82749e+07	2.48183e+07	2.7971e+07	2.28391e+07	2.09438e+07	3.05919e+07	6.01386e+06	9.08899e+06	5.01377e+06	2.38571e+06	6.10589e+06	5.95582e+06	8.38421e+06	9.95635e+06	4.49253e+06	6.79882e+06	1.40954e+07	6.58372e+06	8.39588e+06	1.2556e+07
133.065__435.17	2.1065e+06	1.72881e+06	1.97373e+06	1.69189e+06	2.00644e+06	2.10647e+06	1.87373e+06	1.9202e+06	670789	1.90937e+06	2.08038e+06	1.35979e+06	1.65325e+06	1.76512e+06	2.33225e+06	2.2938e+06	2.26614e+06	2.3152e+06	2.2382e+06	2.34632e+06	2.11717e+06	1.99891e+06	2.13511e+06	1.7213e+06	2.00071e+06	1.99793e+06	2.10811e+06	2.07864e+06	2.13466e+06	2.00991e+06	1.05328e+06	2.16101e+06	2.0077e+06	839546	2.01579e+06	3.55078e+06	3.86477e+06	3.43596e+06	3.02261e+06	3.59794e+06	2.7407e+06	3.4215e+06	2.9933e+06	3.42467e+06	3.49163e+06	2.73177e+06	3.29217e+06	1.77304e+06	1.89056e+06
133.0651__399.18	772889	608298	694432	649617	709322	661529	628554	634299	301497	672599	664021	485337	596236	626255	584161	825475	759598	816362	867819	926219	803975	796010	779896	605561	751323	692353	771487	800752	717800	762308	450320	786439	758305	459843	824208	1.32622e+06	1.29267e+06	1.2162e+06	998132	1.1608e+06	1.06919e+06	1.18324e+06	963951	1.31613e+06	1.41632e+06	1.1298e+06	1.24791e+06	646541	704693
133.086__458.93	5.48907e+06	5.59893e+06	5.76012e+06	5.45324e+06	5.5742e+06	5.92026e+06	6.27624e+06	6.03602e+06	7.37192e+06	5.51911e+06	5.49881e+06	62022.8	6.14861e+06	5.01686e+06	5.31946e+06	5.68751e+06	5.90596e+06	5.41169e+06	5.6504e+06	5.71511e+06	6.00131e+06	6.1227e+06	6.61242e+06	6.13515e+06	5.98109e+06	6.1111e+06	6.4757e+06	6.0151e+06	5.52274e+06	6.18433e+06	6.72581e+06	5.78178e+06	5.30268e+06	7.10434e+06	6.18387e+06	4.20387e+06	4.46813e+06	4.29694e+06	4.89019e+06	4.15137e+06	4.4189e+06	4.32304e+06	4.61537e+06	4.44434e+06	4.76167e+06	4.1499e+06	4.80244e+06	5.58708e+06	5.80519e+06
133.0861__155.66	9.56217e+06	1.48398e+07	9.21593e+06	4.61336e+06	65561.9	5.84062e+06	1.01496e+07	1.59539e+07	1.58507e+07	9.47941e+06	170227	174357	9.23539e+06	9.06542e+06	1.05354e+07	1.05417e+07	1.06965e+07	1.05234e+07	1.09739e+07	7.84078e+06	9.92243e+06	1.01817e+07	6.00879e+06	1.00219e+07	9.91867e+06	1.53289e+07	5.86705e+06	1.01099e+07	1.04774e+07	9.05715e+06	1.37704e+07	1.51927e+07	5.56786e+06	1.43367e+07	9.49072e+06	1.1971e+07	1.09082e+07	1.32044e+07	1.26766e+07	1.32229e+07	1.3438e+07	1.31951e+07	1.3047e+07	1.19327e+07	1.15835e+07	1.01734e+07	1.33307e+07	8.41561e+06	7.91426e+06
133.1053__50.79	3.85184e+07	2.91638e+07	3.29309e+07	3.70631e+07	3.3123e+07	4.45114e+07	3.19044e+07	3.55648e+07	3.86337e+07	6.27416e+07	6.23182e+07	4.02139e+07	4.82955e+07	6.44044e+07	4.21425e+07	4.19382e+07	4.1868e+07	4.22856e+07	4.2623e+07	4.36291e+07	3.88227e+07	2.87127e+07	3.5583e+07	3.0915e+07	3.79742e+07	3.46864e+07	4.48665e+07	3.27995e+07	3.95085e+07	3.99381e+07	6.10591e+07	6.00517e+07	4.03977e+07	5.04855e+07	6.30852e+07	3.73083e+07	2.90374e+07	3.30029e+07	2.88283e+07	3.58814e+07	3.26215e+07	4.14118e+07	3.35145e+07	3.26299e+07	3.98564e+07	6.33135e+07	5.40951e+07	3.64121e+07	4.06608e+07
133.1054__69.13	2.45607e+07	1.54463e+07	1.87223e+07	2.0879e+07	1.83111e+07	1.00724e+06	1.76049e+07	2.01506e+07	2.20603e+07	3.38745e+07	3.40641e+07	2.06554e+07	2.83004e+07	3.5689e+07	2.33701e+07	2.4695e+07	2.75573e+07	2.78237e+07	2.48834e+07	2.68957e+07	2.32395e+07	1.65206e+07	2.36319e+07	2.02226e+07	2.44345e+07	1.97441e+07	2.95344e+07	2.14755e+07	2.29825e+07	2.31346e+07	3.6082e+07	3.65752e+07	2.41448e+07	3.30877e+07	4.14862e+07	2.04826e+07	1.81927e+07	2.10823e+07	1.7724e+07	2.20099e+07	1.78548e+07	2.2137e+07	1.71782e+07	2.05022e+07	2.31769e+07	3.29311e+07	3.24393e+07	2.21269e+07	2.30692e+07
134.0393__48	7.80422e+06	7.9318e+06	8.24396e+06	8.05463e+06	8.51144e+06	7.81415e+06	8.47746e+06	7.48574e+06	7.3017e+06	7.11946e+06	7.50179e+06	7.94844e+06	7.55495e+06	7.60149e+06	7.93529e+06	8.12297e+06	8.31529e+06	8.45315e+06	7.91739e+06	8.55995e+06	9.42419e+06	9.39442e+06	9.04723e+06	9.30449e+06	9.62282e+06	9.48812e+06	9.03715e+06	9.81918e+06	8.82745e+06	9.16529e+06	8.84563e+06	9.0031e+06	8.95707e+06	8.44734e+06	9.25093e+06	8.46726e+06	8.82176e+06	8.80916e+06	8.85913e+06	8.46218e+06	8.73458e+06	8.6672e+06	9.03634e+06	8.52723e+06	7.65172e+06	7.74126e+06	8.27225e+06	8.1285e+06	7.85969e+06
134.0683__434.86	87412.2	99987	90726.2	54519.1	89617.3	136483	62365.6	70286.3	0	113282	84189.4	33726.1	73235.2	66546.9	125759	85318	114167	167878	142305	145144	127283	103551	68699.3	63179.8	95309.7	76136	152246	95515.1	104723	81032.6	47480.7	171769	98096.5	20742.1	71050.6	275603	312047	285983	179906	237226	164054	246359	212753	229264	236580	204331	218677	82739.6	105854
134.0714__989.59	6.1707e+06	1.25263e+07	9.11283e+06	9.62501e+06	1.68532e+07	9.22167e+06	1.74599e+07	9.05524e+06	7.87449e+06	1.64496e+07	1.61094e+07	8.65433e+06	3.60676e+06	1.94437e+06	1.4509e+07	1.26879e+07	6.82791e+06	3.34404e+06	1.54564e+07	1.75051e+07	1.5803e+07	1.63296e+07	1.62232e+07	3.99034e+06	6.92564e+06	7.35352e+06	1.64532e+07	1.43315e+07	4.57079e+06	2.08911e+06	9.87738e+06	1.70022e+06	7.48884e+06	8.65687e+06	6.80055e+06	6.9421e+06	1.73326e+07	1.44574e+07	5.93893e+06	6.83119e+06	1.76422e+07	1.85154e+07	1.72845e+07	6.67308e+06	1.69593e+07	6.08989e+06	1.76674e+07	1.70941e+07	1.7498e+07
134.1063__69.17	1.41405e+06	857811	993386	887733	1.20762e+06	1.35666e+06	1.10963e+06	1.33165e+06	1.44483e+06	1.96544e+06	2.33013e+06	1.10157e+06	1.70351e+06	2.38383e+06	1.65301e+06	1.35585e+06	1.614e+06	1.60198e+06	1.43615e+06	1.56182e+06	1.40762e+06	959708	1.20035e+06	1.00515e+06	1.43809e+06	1.26099e+06	1.31362e+06	1.25395e+06	1.54038e+06	1.55445e+06	2.35898e+06	2.21308e+06	1.59949e+06	1.7223e+06	1.54216e+06	1.32505e+06	1.08572e+06	1.19791e+06	916855	1.20747e+06	1.1345e+06	1.40586e+06	1.18417e+06	1.0598e+06	1.41839e+06	1.92775e+06	1.64937e+06	1.09305e+06	1.33049e+06
134.1177__42.76	4.87859e+06	4.62322e+06	2.50798e+06	5.69255e+06	5.04661e+06	4.19892e+06	3.47998e+06	5.54327e+06	4.04849e+06	4.70304e+06	4.68946e+06	4.97047e+06	5.37428e+06	5.34009e+06	1.02402e+07	1.00834e+07	1.01426e+07	9.63994e+06	1.10079e+07	9.95201e+06	6.13788e+06	5.49805e+06	7.33415e+06	4.61983e+06	5.18049e+06	5.37627e+06	5.41222e+06	5.31228e+06	5.90318e+06	4.42178e+06	8.73199e+06	5.06858e+06	5.35552e+06	4.69606e+06	4.11047e+06	6.59734e+06	8.39317e+06	7.5908e+06	6.95865e+06	6.89639e+06	8.10427e+06	9.28752e+06	6.40354e+06	9.05655e+06	8.81837e+06	8.16172e+06	8.5849e+06	6.21249e+06	8.73102e+06
135.003__45.35	3.27157e+07	4.34553e+07	2.67039e+07	3.40927e+07	2.77258e+07	2.98207e+07	3.97877e+07	3.35649e+07	5.53862e+07	5.34315e+07	4.70535e+07	4.55683e+07	4.37194e+07	3.02668e+07	3.96174e+07	4.01499e+07	4.09245e+07	4.16748e+07	4.22683e+07	4.17876e+07	6.75567e+07	9.06467e+07	9.87048e+07	9.39697e+07	8.39229e+07	8.76775e+07	1.00177e+08	9.55817e+07	1.03961e+08	1.17105e+08	1.14455e+08	9.93332e+07	1.05338e+08	1.03466e+08	7.52217e+07	1.17874e+07	1.15981e+07	8.9397e+06	1.04677e+07	1.13554e+07	1.09171e+07	9.54007e+06	1.18731e+07	1.31249e+07	1.7767e+07	1.7744e+07	1.7652e+07	1.47042e+07	1.26967e+07
135.0666__989.41	1.09489e+07	1.05649e+07	5.4649e+06	893471	1.12891e+07	5.68386e+06	1.6638e+06	4.75346e+06	3.59673e+06	1.17546e+07	1.12424e+07	3.44402e+06	1.10457e+07	1.12289e+07	1.1095e+07	3.92597e+06	4.64223e+06	1.06667e+07	4.98627e+06	1.21979e+07	1.11021e+07	1.20814e+07	1.1525e+07	1.18165e+07	4.61387e+06	2.92958e+06	1.2056e+07	1.10394e+07	1.10175e+07	3.26983e+06	7.10658e+06	1.10556e+07	4.63675e+06	5.04878e+06	2.01864e+06	5.08642e+06	1.05275e+07	1.11181e+07	3.5543e+06	1.23616e+07	1.23954e+07	1.38317e+07	1.19118e+07	1.27395e+07	1.24192e+07	4.07636e+06	1.32032e+07	1.17621e+07	1.27206e+07
135.0806__321.52	2.58893e+06	2.44445e+06	2.50085e+06	2.42742e+06	2.69396e+06	2.57871e+06	2.45645e+06	2.32544e+06	2.32968e+06	2.4152e+06	2.15343e+06	2.69454e+06	2.54469e+06	2.39124e+06	2.73972e+06	2.8211e+06	2.83059e+06	2.70977e+06	2.80851e+06	2.82554e+06	2.8619e+06	2.63525e+06	2.62173e+06	2.20231e+06	2.7081e+06	2.38249e+06	2.37407e+06	3.24181e+06	2.70888e+06	2.60059e+06	2.61891e+06	2.46731e+06	3.00061e+06	2.97448e+06	3.02863e+06	2.53337e+06	2.37534e+06	2.61336e+06	2.5269e+06	2.22352e+06	2.99861e+06	2.64814e+06	2.35644e+06	3.18986e+06	2.76807e+06	3.48483e+06	3.46212e+06	2.45348e+06	2.8577e+06
136.0064__45.48	627203	1.20943e+06	699559	847048	618063	747498	1.01528e+06	758337	1.50686e+06	1.37114e+06	1.12465e+06	1.35381e+06	1.27326e+06	614820	1.07335e+06	998890	1.01445e+06	1.10522e+06	1.01118e+06	1.037e+06	1.99904e+06	2.66276e+06	3.03919e+06	2.84676e+06	2.49295e+06	2.50034e+06	2.92032e+06	2.6671e+06	3.0245e+06	3.4639e+06	3.22994e+06	3.07194e+06	3.16186e+06	2.95214e+06	2.30498e+06	263236	167979	82855.7	149194	229058	114495	61684.3	152722	169046	283570	326511	434984	227716	155802
136.0483__41.21	9.74475e+07	8.75882e+07	9.0181e+07	8.11778e+07	1.06413e+08	9.72386e+07	6.397e+07	1.12293e+08	7.79402e+07	7.13583e+07	8.33238e+07	8.55063e+07	7.70628e+07	8.78803e+07	4.38196e+07	4.3321e+07	4.37589e+07	4.36334e+07	4.34531e+07	4.34144e+07	1.11583e+08	9.66653e+07	9.09939e+07	6.60217e+07	9.17868e+07	1.11834e+08	9.49145e+07	6.61151e+07	1.14442e+08	7.72877e+07	7.69591e+07	8.57627e+07	1.03536e+08	8.81361e+07	1.0671e+08	3.6825e+07	3.16818e+07	2.38435e+07	3.70119e+07	3.94337e+07	4.02436e+07	5.03108e+07	2.77339e+07	4.31334e+07	3.76273e+07	4.51982e+07	5.06641e+07	5.1414e+07	3.14029e+07
136.0758__59.84	2.26465e+07	1.84238e+07	1.42978e+07	2.35234e+07	2.36202e+07	3.2217e+07	1.6153e+07	2.72815e+07	2.49092e+07	2.73704e+07	3.31109e+07	3.08493e+07	2.15425e+07	3.25358e+07	2.41916e+07	2.44637e+07	2.53377e+07	2.50663e+07	2.54637e+07	2.46409e+07	2.36191e+07	1.96708e+07	1.6288e+07	2.46282e+07	2.49346e+07	2.57809e+07	3.42086e+07	1.73655e+07	2.90874e+07	2.65271e+07	2.71426e+07	3.36661e+07	3.44124e+07	2.43789e+07	3.4902e+07	2.01508e+07	1.54668e+07	1.28642e+07	1.95041e+07	2.15899e+07	2.14075e+07	2.689e+07	1.42353e+07	2.27582e+07	2.04545e+07	2.35404e+07	2.6632e+07	2.63006e+07	1.63373e+07
136.0842__392.84	479504	235692	284318	219277	324174	303296	295351	366454	335215	269865	368716	168608	359343	394232	313786	413483	340744	58177.4	0	23706.8	362052	375182	239606	441347	180668	292465	263891	237302	193989	264480	308124	326744	173521	259512	294823	360030	41214.5	7909.51	162998	15247.6	9983.52	0	34458.9	28614.7	5933.34	0	217798	12031.3	0
136.0842__437.6	458918	308581	239402	489937	239093	251755	609321	284662	640003	188446	156522	495664	629532	485216	309193	269028	330497	343501	322462	315223	427268	387756	350162	234086	489306	297843	360888	680289	375312	667337	217236	219969	545403	700785	546678	114634	45054.9	25104.7	15399.1	241987	82397.4	51087.3	178794	59210.6	181489	67274.2	85566	59217.3	32877.2
136.087__988.14	4.42495e+06	3.11679e+07	6.28649e+07	3.72767e+07	5.96067e+07	6.51176e+07	5.11151e+06	5.82252e+07	2.42165e+07	4.58658e+06	5.60527e+07	6.5821e+06	5.79839e+07	3.92679e+07	3.67817e+07	6.1749e+07	5.70491e+07	5.49011e+07	2.42858e+07	6.27551e+07	4.43178e+06	3.85145e+06	3.52757e+07	5.65541e+07	5.27948e+06	3.15515e+07	4.0273e+07	5.33757e+07	5.5729e+07	6.37153e+07	4.68045e+07	3.33102e+07	5.40704e+06	2.81761e+07	5.49099e+07	2.63792e+07	6.69074e+07	1.53235e+07	5.4346e+06	3.30671e+07	2.67932e+07	4.54083e+07	1.19585e+07	8.81259e+06	1.49452e+07	5.01809e+06	5.87936e+06	3.49337e+06	5.93207e+06
136.1123__153.29	18628	31935.2	16864.9	54379.5	23332	17969	25917.5	70159.2	15087.4	44386.9	55784.3	55792.6	33846.8	23757.3	735491	698032	668081	744474	650610	461448	77494.6	31286.2	48490.6	38120.3	49057.1	47197.8	29360.7	46649.5	55964	21275.1	37727.4	28413.4	44732.7	18845.6	28227.3	2.17906e+06	1.27885e+06	1.93018e+06	2.41955e+06	1.60918e+06	1.42321e+06	1.40376e+06	1.46172e+06	1.56853e+06	1.24287e+06	1.0587e+07	2.4906e+06	2.82216e+06	1.53674e+06
137.0154__147.11	5.52742e+06	5.6527e+06	5.34193e+06	5.5779e+06	5.7517e+06	5.62552e+06	5.62123e+06	5.98066e+06	5.58302e+06	5.956e+06	6.12176e+06	5.67992e+06	5.55988e+06	5.88256e+06	5.59354e+06	5.33733e+06	5.7073e+06	5.72237e+06	5.70865e+06	5.60554e+06	6.02358e+06	5.70283e+06	5.63221e+06	5.68165e+06	5.71514e+06	5.53585e+06	5.73861e+06	5.37589e+06	5.60538e+06	5.66789e+06	5.75168e+06	5.71018e+06	5.54039e+06	5.5095e+06	5.93773e+06	5.30262e+06	4.62523e+06	4.9435e+06	5.0433e+06	5.24307e+06	4.89271e+06	4.95788e+06	4.91151e+06	5.04862e+06	4.72108e+06	4.71536e+06	5.08603e+06	4.90377e+06	4.76104e+06
137.0459__62.22	1.055e+06	1.48802e+06	1.97155e+06	442770	930542	1.83443e+06	1.99796e+06	2.05018e+06	1.0308e+06	1.56777e+06	2.5485e+06	4.43129e+06	9.18198e+06	1.95659e+06	9.90094e+06	9.74037e+06	1.06621e+07	1.05398e+07	1.08428e+07	1.04418e+07	8.78553e+06	5.65807e+06	3.94362e+06	4.4307e+06	7.8203e+06	5.26162e+06	4.50486e+06	1.09012e+07	4.51653e+06	6.31448e+06	7.24271e+06	5.62996e+06	3.93539e+06	7.45519e+06	1.0205e+07	1.20578e+07	1.24836e+06	1.96403e+07	2.4601e+07	1.52503e+07	1.70064e+06	1.70101e+07	9.17021e+06	1.97912e+07	2.79824e+07	5.62567e+07	1.8471e+07	1.49688e+07	2.24736e+07
137.0459__44.12	1.0205e+07	1.51241e+07	1.9603e+07	6.62492e+06	1.00248e+07	1.96901e+07	2.1189e+07	2.56227e+07	9.7043e+06	2.5974e+07	3.05342e+07	4.75179e+07	9.64927e+07	1.96088e+07	6.84241e+07	6.83553e+07	7.02506e+07	7.18823e+07	7.28657e+07	7.12639e+07	2.58558e+07	3.50858e+07	4.6341e+07	4.33846e+07	3.0303e+07	4.30995e+07	4.92131e+07	5.86508e+07	5.63635e+07	4.16363e+07	5.66034e+07	5.00141e+07	3.33169e+07	6.94255e+07	3.21298e+07	9.07934e+07	1.4466e+08	1.44452e+08	1.46441e+08	1.06242e+08	1.25281e+08	1.37336e+08	8.57662e+07	1.49995e+08	1.60528e+08	2.79807e+08	1.43844e+08	1.30664e+08	1.95947e+08
137.0823__987.85	3.30714e+07	3.57226e+07	3.86609e+07	7.5435e+06	3.67242e+07	2.45527e+07	3.28452e+07	3.52798e+07	3.51466e+07	3.44973e+07	3.34522e+07	3.31246e+07	3.4995e+07	2.42951e+07	2.29615e+07	1.52659e+07	1.4986e+07	3.29932e+07	1.71805e+07	3.65561e+07	3.5522e+07	1.53326e+07	2.3628e+07	3.34074e+07	2.02743e+07	3.63507e+07	3.55889e+07	3.21341e+07	3.19432e+07	3.79514e+07	2.35469e+07	3.22098e+07	3.57527e+07	3.32409e+07	3.32552e+07	2.86974e+07	3.12183e+07	3.29971e+07	3.61089e+07	1.49286e+07	3.64184e+07	4.30972e+07	3.82481e+07	3.86393e+07	2.86457e+07	2.12995e+07	4.01098e+07	1.74698e+07	3.29085e+06
137.0823__976.91	5.22182e+06	4.6794e+06	5.6433e+06	1.16269e+07	5.44453e+06	5.91878e+06	5.32654e+06	5.60632e+06	4.90295e+06	6.11345e+06	5.13532e+06	5.1048e+06	5.56921e+06	1.07961e+06	3.70127e+06	4.98668e+06	1.9533e+07	4.54495e+06	9.47192e+06	4.9866e+06	5.35717e+06	6.12977e+06	5.46028e+06	5.11198e+06	6.78751e+06	6.06038e+06	4.89615e+06	4.84648e+06	4.8103e+06	4.9874e+06	4.77186e+06	5.24579e+06	6.87568e+06	5.29696e+06	4.9704e+06	1.65486e+06	6.02136e+06	4.49104e+06	6.694e+06	1.78866e+07	5.03223e+06	5.85108e+06	5.44543e+06	5.04e+06	7.26331e+06	5.75005e+06	5.49981e+06	1.9022e+06	1.89118e+06
137.9873__25.7	2.00518e+06	1.98514e+06	1.76296e+06	2.47464e+06	4.6014e+06	4.6134e+06	4.87209e+06	1.34653e+06	3.73741e+06	2.4744e+06	4.9015e+06	2.84242e+06	3.80932e+06	2.54023e+06	986326	3.47324e+06	1.54059e+06	1.77678e+06	5.20142e+06	1.59106e+06	2.87208e+06	1.88139e+06	2.67513e+06	1.90831e+06	1.75065e+06	2.30987e+06	740512	826635	1.34749e+06	1.50761e+06	1.62785e+06	2.04683e+06	2.28193e+06	2.4351e+06	1.47892e+06	3.24376e+06	1.62007e+06	5.23939e+06	5.47689e+06	3.42657e+06	5.31982e+06	5.38077e+06	1.96299e+06	4.45468e+06	2.31178e+06	3.66726e+06	1.98895e+06	4.8365e+06	4.52889e+06
137.9874__10.4	106141	107776	1.44955e+06	1.98941e+06	820083	886327	782800	897895	910230	218614	871060	1.68394e+06	943655	139697	169586	652181	126621	254858	988415	2.05425e+06	659678	525586	675369	621109	651534	489582	200269	192648	397673	578395	556049	437811	519633	654991	493882	997697	2.46453e+06	1.01149e+06	987495	947127	951908	963503	2.47731e+06	903398	1.39398e+06	253099	180395	855899	945829
138.055__41.67	5.5699e+06	3.5205e+07	3.8244e+06	2.58687e+07	4.36964e+06	3.76148e+07	1.44109e+07	1.60315e+07	5.94805e+06	4.96715e+06	6.92424e+06	4.40027e+06	5.22647e+06	5.21186e+06	1.08241e+07	1.04678e+07	1.11211e+07	1.08077e+07	1.12784e+07	1.02585e+07	4.90916e+06	2.47701e+07	2.69905e+06	5.42666e+07	1.81284e+07	3.18912e+06	2.57857e+07	1.0912e+07	1.26044e+07	5.59214e+06	4.46442e+06	5.414e+06	3.52183e+06	3.50029e+06	4.59579e+06	4.61613e+06	2.34829e+07	7.50521e+06	5.73727e+07	1.98116e+07	6.23282e+06	2.88239e+07	1.21308e+07	1.24039e+07	8.11461e+06	1.42609e+07	7.40318e+06	6.80589e+06	1.04455e+07
138.0663__160.36	226855	7.05753e+06	1.24874e+06	5.67892e+06	185266	4.02055e+06	4.08484e+06	1.93639e+07	195071	306103	2.41763e+06	1.40563e+06	357474	372291	3.24041e+06	3.22029e+06	3.28577e+06	3.30342e+06	3.10919e+06	3.41887e+06	117925	7.25588e+06	1.25523e+06	1.25048e+07	5.55774e+06	131453	3.80236e+06	4.06025e+06	1.91712e+07	179962	173547	2.38337e+06	1.33142e+06	305072	266432	138524	3.95834e+06	837877	9.88287e+06	4.341e+06	93113.5	2.7819e+06	2.69003e+06	1.45826e+07	44194.5	124220	1.73831e+06	884383	11263.3
138.1027__987.66	4.36674e+06	1.36884e+07	6.36378e+07	3.52861e+07	5.88967e+07	3.17194e+07	5.42866e+07	5.5976e+07	2.61046e+07	5.90715e+07	5.6097e+07	5.37959e+07	5.66293e+07	5.93975e+07	3.75889e+07	6.33526e+07	2.60715e+07	5.38176e+07	6.70493e+06	6.18443e+07	9.63017e+06	9.60857e+06	3.73598e+07	6.30213e+06	5.56884e+07	4.52989e+07	4.12966e+07	5.09965e+07	3.46038e+07	4.01304e+07	4.52509e+07	1.55782e+07	3.09146e+07	3.39635e+07	5.3915e+07	6.34671e+07	5.90654e+06	5.26316e+07	3.72611e+07	2.52859e+07	2.6983e+07	5.15905e+07	6.06962e+07	9.09378e+06	1.47737e+07	4.59411e+06	1.01523e+07	3.14316e+07	9.63701e+06
139.0124__147.07	1.64022e+06	1.63666e+06	1.76894e+06	1.77228e+06	1.64864e+06	1.75806e+06	1.83713e+06	1.71915e+06	1.61862e+06	1.9526e+06	1.83064e+06	1.79337e+06	1.81965e+06	1.76772e+06	1.72055e+06	1.67706e+06	1.92818e+06	1.66538e+06	1.82135e+06	1.72749e+06	1.8285e+06	1.75879e+06	1.63534e+06	1.65041e+06	1.7769e+06	1.69702e+06	1.72753e+06	1.71658e+06	1.76666e+06	1.77213e+06	1.73012e+06	1.86286e+06	1.6846e+06	1.8181e+06	1.68294e+06	1.66117e+06	1.37159e+06	1.5787e+06	1.6082e+06	1.68425e+06	1.56165e+06	1.50537e+06	1.37533e+06	1.49213e+06	1.50075e+06	1.43298e+06	1.60225e+06	1.47995e+06	1.39716e+06
139.018__38.29	3.19464e+06	3.02661e+06	3.37087e+06	3.72281e+06	3.65997e+06	3.10553e+06	3.41604e+06	3.14785e+06	3.2332e+06	3.28141e+06	3.86108e+06	2.55638e+06	4.12959e+06	1.33693e+06	4.60934e+06	4.5543e+06	4.43571e+06	4.71584e+06	4.32893e+06	4.6103e+06	2.23106e+07	2.15037e+07	2.2661e+07	2.02696e+07	2.10143e+07	2.14768e+07	2.14258e+07	2.01542e+07	2.05901e+07	2.06516e+07	1.97303e+07	2.12912e+07	1.98507e+07	2.08136e+07	1.89141e+07	1.01077e+06	3.08733e+07	3.0848e+07	2.98487e+07	1.27394e+06	1.05906e+06	758043	3.13861e+07	2.83658e+07	3.55363e+07	2.9507e+07	1.14409e+06	3.11381e+07	3.36556e+07
139.018__524.44	9.80461e+07	9.72789e+07	9.99556e+07	9.62223e+07	9.93415e+07	9.79884e+07	9.56656e+07	9.88455e+07	9.12501e+07	9.61053e+07	9.79983e+07	9.43725e+07	9.82174e+07	9.25006e+07	9.8358e+07	9.27172e+07	9.35488e+07	8.93195e+07	9.14633e+07	9.18921e+07	9.40391e+07	6.81027e+07	9.72103e+07	9.85149e+07	1.04128e+08	1.0308e+08	9.44264e+07	9.77101e+07	9.63195e+07	9.70736e+07	8.88521e+07	6.26998e+07	6.23496e+07	9.68518e+07	5.5981e+07	9.10809e+07	8.77757e+07	9.04453e+07	9.05084e+07	9.03363e+07	9.00042e+07	8.95841e+07	8.81157e+07	8.9858e+07	8.59403e+07	8.61551e+07	9.11202e+07	9.00715e+07	9.07054e+07
139.018__504.25	7.45868e+07	7.62504e+07	7.64861e+07	7.60787e+07	7.85255e+07	7.7041e+07	7.51346e+07	7.48361e+07	7.27709e+07	7.62624e+07	7.79497e+07	7.24386e+07	7.52195e+07	7.37562e+07	7.44654e+07	7.41716e+07	7.28464e+07	7.14009e+07	7.27498e+07	7.32093e+07	6.97006e+07	9.75571e+07	9.42605e+07	7.50684e+07	7.04678e+07	1.29142e+08	7.39763e+07	6.48607e+07	7.45158e+07	7.24748e+07	7.41271e+07	7.69542e+07	7.41222e+07	7.36446e+07	9.23981e+07	7.45139e+07	6.97247e+07	7.08699e+07	7.19067e+07	7.0602e+07	7.10838e+07	7.01304e+07	6.94073e+07	6.95094e+07	6.82461e+07	6.82455e+07	5.58548e+06	7.02477e+07	7.24118e+07
139.0979__989.42	7.64003e+06	1.11674e+07	8.12998e+06	8.36815e+06	1.54317e+07	1.60675e+07	1.81026e+06	7.00183e+06	4.87059e+06	6.48235e+06	1.1832e+07	6.97529e+06	4.06416e+06	1.47938e+07	1.40195e+07	5.41162e+06	7.5582e+06	5.03749e+06	6.5211e+06	8.14978e+06	1.49044e+07	948806	9.61007e+06	1.30718e+07	633594	4.18801e+06	1.47741e+07	6.45159e+06	1.10966e+07	3.96124e+06	9.96329e+06	6.40975e+06	7.37285e+06	6.10958e+06	5.23138e+06	7.98532e+06	1.01516e+07	2.92844e+06	5.19705e+06	6.97255e+06	7.6191e+06	785916	1.48764e+07	1.60793e+07	1.56991e+07	7.17317e+06	4.0232e+06	8.21234e+06	1.64363e+07
139.9879__939.17	9.36449e+07	1.27245e+08	1.35069e+08	1.36915e+08	1.25045e+08	1.32416e+08	1.54739e+08	1.46481e+08	1.48425e+08	9.14249e+07	1.60114e+08	2.24138e+08	1.43737e+08	1.16408e+08	2.44678e+08	1.26345e+08	2.84329e+08	1.08734e+08	2.34455e+08	8.48823e+07	1.55842e+08	1.39877e+08	1.34542e+08	1.32549e+08	1.47299e+08	2.77994e+08	2.64493e+08	1.29898e+08	2.71746e+08	1.08108e+08	1.57058e+08	2.52896e+08	1.33885e+08	1.33684e+08	1.48134e+08	1.23378e+08	1.15792e+08	8.42718e+07	1.25233e+08	7.72254e+07	2.62873e+08	1.37257e+08	2.49263e+08	2.23816e+08	1.32781e+08	1.21484e+08	1.57079e+08	1.18887e+08	1.212e+08
139.988__884.16	3.98446e+07	8.36437e+07	7.47004e+07	3.75782e+07	7.04041e+07	7.46772e+07	8.04962e+07	7.35207e+07	7.07022e+07	3.34223e+07	7.32224e+07	7.40283e+07	7.35191e+07	7.31532e+07	6.18102e+07	7.89803e+07	7.1081e+07	5.7753e+07	7.1989e+07	6.85704e+07	6.47659e+07	7.25257e+07	6.98757e+07	7.48931e+07	7.44294e+07	7.5428e+07	7.21582e+07	7.32891e+07	7.22039e+07	9.05584e+07	7.34145e+07	7.25423e+07	7.17353e+07	7.05812e+07	7.1194e+07	7.65814e+07	4.43966e+07	6.38325e+07	6.6256e+07	6.35627e+07	6.55622e+07	6.49312e+07	6.71529e+07	6.81199e+07	6.68329e+07	6.49166e+07	6.70961e+07	6.52232e+07	6.51406e+07
139.988__972.43	9.259e+07	6.36156e+07	6.40912e+07	7.88026e+07	6.46933e+07	9.29153e+07	8.92805e+07	8.805e+07	8.44642e+07	8.24168e+07	9.331e+07	8.64858e+07	7.56173e+07	5.9276e+07	8.83321e+07	6.3591e+07	7.99321e+07	6.0451e+07	8.21518e+07	8.7625e+07	9.37414e+07	6.67291e+07	8.78819e+07	8.79574e+07	6.47084e+07	8.8886e+07	7.65693e+07	9.14423e+07	6.51091e+07	6.09519e+07	8.90704e+07	6.63421e+07	6.21283e+07	8.35699e+07	8.23853e+07	6.41189e+07	6.48512e+07	6.42134e+07	8.47636e+07	6.60912e+07	6.40104e+07	6.97438e+07	8.67915e+07	6.30687e+07	8.69332e+07	6.2247e+07	7.46516e+07	8.09274e+07	5.91707e+07
140.0109__260.9	8.36463e+06	8.72167e+06	8.63052e+06	8.72138e+06	8.47432e+06	8.62396e+06	9.43264e+06	9.2277e+06	7.68044e+06	8.46977e+06	8.21601e+06	1.51722e+06	8.13206e+06	7.84536e+06	7.12106e+06	7.59732e+06	7.38015e+06	8.01097e+06	8.08178e+06	8.17884e+06	5.34441e+06	5.43175e+06	6.56058e+06	5.61847e+06	5.67486e+06	5.82915e+06	6.17087e+06	5.53636e+06	6.12125e+06	6.16867e+06	5.01227e+06	6.09059e+06	5.6372e+06	5.58735e+06	5.35628e+06	7.35975e+06	7.53818e+06	7.84557e+06	8.31149e+06	7.61458e+06	8.77835e+06	8.50381e+06	7.96197e+06	7.55051e+06	8.49487e+06	7.0904e+06	8.13562e+06	8.2096e+06	8.70293e+06
140.0683__40.05	3.97889e+08	2.48023e+08	1.80188e+08	3.81619e+08	3.95345e+08	3.21814e+08	4.92842e+08	1.5337e+08	3.55371e+08	3.80219e+08	4.13901e+08	4.25944e+08	4.55412e+08	4.27444e+08	2.18575e+08	2.12209e+08	2.07429e+08	2.11295e+08	2.07657e+08	2.04153e+08	6.53126e+08	4.24427e+08	3.01367e+08	5.32731e+08	6.05449e+08	5.99708e+08	4.92296e+08	7.19916e+08	2.5582e+08	5.30742e+08	5.48526e+08	6.23617e+08	7.45695e+08	6.57168e+08	7.2278e+08	1.05043e+08	3.76637e+07	6.4253e+07	8.49625e+07	5.8292e+07	7.83656e+07	7.79917e+07	8.97844e+07	2.69574e+07	8.82756e+07	6.77062e+07	7.83727e+07	9.5902e+07	9.92518e+07
140.0819__988.04	2.3077e+07	2.28332e+07	1.58668e+07	7.62004e+07	7.96015e+07	6.60432e+06	7.68678e+07	7.72081e+07	2.4035e+07	7.90172e+07	7.21394e+07	7.41044e+07	7.37417e+07	4.3727e+07	7.51708e+07	2.69921e+07	7.15849e+07	6.0653e+06	2.45599e+07	7.42405e+07	2.61372e+07	7.16317e+07	2.50411e+07	7.21994e+07	1.50081e+07	8.20016e+06	7.41124e+07	7.27213e+07	7.19328e+07	2.61584e+07	2.08639e+07	4.70379e+06	7.81992e+07	5.00413e+07	7.30677e+07	7.614e+07	8.983e+06	7.44949e+07	2.55202e+07	1.15423e+07	2.58985e+07	5.91806e+07	2.55203e+07	7.49848e+07	7.64974e+07	1.55946e+07	3.52651e+07	2.61991e+07	4.19532e+06
140.9036__38.44	2.15035e+06	2.03898e+06	2.14187e+06	2.42569e+06	2.34756e+06	2.15465e+06	2.16727e+06	2.03737e+06	2.29206e+06	1.99508e+06	2.56627e+06	1.78157e+06	2.53066e+06	813681	2.92703e+06	3.03983e+06	2.89348e+06	2.91634e+06	3.03776e+06	2.84239e+06	1.41779e+07	1.37876e+07	1.48367e+07	1.30071e+07	1.37539e+07	1.41196e+07	1.40365e+07	1.37333e+07	1.37032e+07	1.33791e+07	1.25668e+07	1.36517e+07	1.31409e+07	1.43822e+07	1.22126e+07	623480	397559	381275	420328	442623	762569	431414	429308	343433	421752	425275	747503	237970	477713
141.0103__147.1	5.82777e+06	5.91832e+06	5.82499e+06	5.798e+06	6.12307e+06	5.86629e+06	5.74672e+06	6.05385e+06	5.80349e+06	6.14416e+06	6.19949e+06	6.21841e+06	5.91402e+06	5.79011e+06	5.38056e+06	5.64526e+06	5.74258e+06	5.88523e+06	5.65412e+06	5.80695e+06	5.75725e+06	5.83886e+06	5.635e+06	6.11859e+06	5.81766e+06	5.8243e+06	5.76678e+06	5.76739e+06	5.79631e+06	5.86165e+06	5.79468e+06	5.74864e+06	5.65149e+06	5.89304e+06	5.9404e+06	5.52112e+06	4.62956e+06	5.24605e+06	5.34369e+06	5.32352e+06	5.00681e+06	5.19361e+06	5.26147e+06	5.29485e+06	4.60158e+06	4.9404e+06	5.07088e+06	4.93037e+06	4.76758e+06
141.051__34.74	3.83251e+07	4.05195e+07	3.74985e+07	4.07286e+07	3.83333e+07	4.12592e+07	3.99204e+07	4.13394e+07	3.76426e+07	4.45794e+07	4.10201e+07	3.82414e+07	4.34386e+07	3.97708e+07	4.45802e+07	4.01908e+07	4.33512e+07	4.23475e+07	4.46509e+07	4.28141e+07	3.55253e+07	2.35012e+07	1.54296e+07	2.85906e+07	3.26061e+07	3.18345e+07	2.69198e+07	3.87885e+07	1.27671e+07	2.72759e+07	2.90044e+07	2.93874e+07	4.04986e+07	3.43087e+07	3.9222e+07	5.83894e+07	6.56163e+07	6.64234e+07	6.73488e+07	6.35812e+07	6.56864e+07	7.14482e+07	6.7708e+07	6.28206e+07	7.21768e+07	7.64336e+07	6.13923e+07	6.48001e+07	7.01511e+07
141.9828__26.21	4.23679e+06	1.66415e+06	4.09314e+06	2.30924e+06	4.19225e+06	1.6313e+06	4.02465e+06	4.02721e+06	3.99689e+06	4.14979e+06	2.27308e+06	1.81726e+06	3.76261e+06	3.90706e+06	4.47175e+06	4.14784e+06	3.971e+06	3.93086e+06	3.90417e+06	1.9562e+06	4.66669e+06	4.55903e+06	4.6459e+06	4.54115e+06	4.57413e+06	4.51335e+06	4.51779e+06	4.46751e+06	4.37328e+06	4.33464e+06	4.22656e+06	4.33766e+06	4.37688e+06	4.38084e+06	1.03821e+06	3.96846e+06	2.37379e+06	4.09273e+06	4.17286e+06	4.2137e+06	3.92911e+06	4.04174e+06	1.68071e+06	3.97517e+06	3.75374e+06	2.45143e+06	3.93376e+06	4.07416e+06	3.89775e+06
141.9834__938.92	1.14916e+08	4.69226e+07	5.14237e+07	5.18014e+07	2.60455e+07	5.12652e+07	6.61148e+07	5.85006e+07	5.20742e+07	3.43493e+07	5.63794e+07	6.99066e+07	2.59056e+07	1.2807e+06	5.164e+07	2.69096e+07	6.16367e+07	4.75204e+07	4.65508e+07	4.89787e+07	5.52461e+07	1.40608e+06	1.37135e+07	5.11171e+07	5.16449e+07	5.1924e+07	5.19501e+07	5.33955e+07	5.20365e+07	5.65555e+07	2.34557e+07	2.89906e+07	5.0218e+07	5.08056e+07	5.00035e+07	4.95807e+07	4.88056e+07	4.85412e+07	2.59861e+07	4.70834e+07	4.79394e+07	4.7205e+07	4.70732e+07	4.61827e+07	4.81517e+07	4.58446e+07	8.01574e+07	3.16992e+07	4.82266e+07
141.9834__972.43	1.3035e+07	3.51655e+07	2.67453e+07	2.50135e+07	2.53023e+07	2.76303e+07	3.29499e+07	3.40934e+07	3.28133e+07	3.16874e+07	3.08803e+07	2.85312e+07	3.29918e+07	2.39151e+07	2.27329e+07	2.64012e+07	3.30054e+07	2.36088e+07	2.39034e+07	2.41088e+07	3.08646e+07	2.95291e+07	3.77487e+07	2.32236e+07	2.57202e+07	3.37209e+07	2.51709e+07	2.42219e+07	3.45445e+07	2.3848e+07	2.23598e+07	2.35925e+07	2.21979e+07	3.185e+07	3.25124e+07	5.21405e+06	2.1237e+07	2.3039e+07	3.2886e+07	2.81803e+07	1.17778e+07	2.40092e+07	2.50865e+07	2.39816e+07	9.33771e+06	3.30397e+07	2.434e+07	3.26384e+07	2.56707e+07
142.0519__34.68	4.32677e+06	5.17769e+06	4.44768e+06	4.76364e+06	4.83535e+06	5.25669e+06	5.21425e+06	4.95838e+06	5.23998e+06	5.30068e+06	4.69649e+06	4.69624e+06	5.30233e+06	5.33475e+06	5.06135e+06	5.46378e+06	5.29885e+06	4.95465e+06	4.76891e+06	5.15564e+06	1.986e+06	1.26565e+06	1.02018e+06	1.04398e+06	1.75001e+06	2.02501e+06	660093	2.53369e+06	1.12319e+06	1.11039e+06	1.816e+06	2.1956e+06	2.57104e+06	2.04094e+06	2.49589e+06	7.131e+06	7.37574e+06	7.91758e+06	8.27192e+06	7.57737e+06	7.54585e+06	9.04146e+06	9.12687e+06	8.89493e+06	8.83944e+06	7.81427e+06	7.38563e+06	8.51912e+06	7.91282e+06
142.0653__146.71	8.48614e+06	8.30123e+06	7.29997e+06	6.51273e+06	1.05737e+07	9.53897e+06	8.41214e+06	1.18542e+07	8.97385e+06	9.00252e+06	1.02281e+07	1.20354e+07	6.51387e+06	9.81079e+06	7.89155e+06	7.82765e+06	8.43147e+06	8.37604e+06	8.2146e+06	8.09994e+06	9.17136e+06	8.59364e+06	7.99014e+06	7.95663e+06	7.05212e+06	1.10848e+07	9.55192e+06	8.66827e+06	1.25135e+07	9.21827e+06	8.82917e+06	9.95859e+06	1.25723e+07	7.18282e+06	1.02724e+07	5.92725e+06	4.66584e+06	4.515e+06	4.9854e+06	4.5197e+06	8.40595e+06	6.42901e+06	5.68807e+06	6.75939e+06	4.63652e+06	5.18299e+06	6.82103e+06	6.88926e+06	3.4708e+06
142.9482__42.52	8.67618e+06	8.09117e+06	8.34825e+06	8.19745e+06	5.04888e+06	9.69303e+06	1.00442e+07	7.28718e+06	8.1177e+06	8.90917e+06	1.10608e+07	6.06636e+06	1.21323e+07	7.31458e+06	7.52405e+06	7.29741e+06	7.89338e+06	7.45831e+06	7.79147e+06	7.38503e+06	2.01076e+06	2.16355e+06	1.90097e+06	2.00125e+06	1.65103e+06	2.06839e+06	2.161e+06	1.93143e+06	1.82269e+06	1.72823e+06	1.59132e+06	1.9725e+06	1.91736e+06	1.96647e+06	1.77374e+06	5.29973e+06	4.9233e+06	4.4517e+06	5.0562e+06	5.22527e+06	6.30003e+06	5.09136e+06	4.82869e+06	4.95233e+06	5.67182e+06	6.42594e+06	6.38884e+06	3.5831e+06	6.40354e+06
143.0074__147.06	1.88102e+06	1.77606e+06	1.79796e+06	1.83672e+06	1.7543e+06	1.95e+06	1.89269e+06	1.87023e+06	1.7356e+06	1.97453e+06	1.98252e+06	1.80647e+06	1.87966e+06	1.74756e+06	1.70413e+06	1.84714e+06	1.83882e+06	1.71272e+06	1.75477e+06	1.73454e+06	1.81912e+06	1.77463e+06	1.79742e+06	1.71655e+06	1.92405e+06	1.76449e+06	1.78942e+06	1.74435e+06	1.74163e+06	1.72844e+06	1.93034e+06	1.85682e+06	1.80536e+06	1.83674e+06	1.87095e+06	1.71652e+06	1.46525e+06	1.6697e+06	1.65815e+06	1.63597e+06	1.52192e+06	1.60307e+06	1.57096e+06	1.77032e+06	1.39437e+06	1.54608e+06	1.42245e+06	1.58821e+06	1.48122e+06
143.0486__34.67	5.18774e+06	6.14111e+06	5.21301e+06	5.32713e+06	5.27912e+06	6.03524e+06	5.90581e+06	5.25863e+06	5.6649e+06	5.52512e+06	5.43912e+06	5.37607e+06	6.57985e+06	5.86625e+06	6.23298e+06	6.07098e+06	6.05923e+06	5.91723e+06	5.75085e+06	5.64945e+06	1.23811e+06	1.21948e+06	1.2193e+06	1.18397e+06	1.27673e+06	1.24361e+06	969809	1.11742e+06	1.27988e+06	1.26694e+06	1.3035e+06	1.16675e+06	1.30141e+06	1.13475e+06	1.10842e+06	8.17526e+06	8.39982e+06	8.87721e+06	1.03849e+07	9.58637e+06	9.54494e+06	1.04641e+07	9.33065e+06	9.95123e+06	9.97954e+06	9.75322e+06	8.57376e+06	9.75482e+06	1.05625e+07
143.073__146.69	1.05541e+07	9.72763e+06	8.79989e+06	7.84537e+06	1.29465e+07	1.09004e+07	9.93303e+06	1.43284e+07	1.06091e+07	1.05193e+07	1.21462e+07	1.45442e+07	7.35703e+06	1.19397e+07	9.69196e+06	9.70978e+06	9.8152e+06	9.95806e+06	1.00253e+07	9.52919e+06	1.10064e+07	1.05483e+07	9.65293e+06	9.21531e+06	8.16365e+06	1.34941e+07	1.13357e+07	1.02144e+07	1.45401e+07	1.09858e+07	1.04598e+07	1.19178e+07	1.52699e+07	8.36863e+06	1.28767e+07	6.54451e+06	4.62451e+06	5.19388e+06	5.75269e+06	6.31699e+06	1.0028e+07	7.93364e+06	5.40345e+06	7.98222e+06	4.91025e+06	5.76661e+06	8.19909e+06	7.95666e+06	3.46355e+06
143.118__43.22	1.6593e+06	1.56221e+06	1.1647e+06	2.36189e+06	1.48016e+06	1.41132e+06	1.32e+06	3.25289e+06	815803	915963	3.43067e+06	619722	2.95543e+06	1.35686e+06	1.24018e+06	2.15957e+06	1.39275e+06	1.54332e+06	1.38339e+06	2.17844e+06	1.48255e+06	1.49565e+06	959210	1.28209e+06	1.91602e+06	1.21994e+06	1.40983e+06	1.3187e+06	1.6373e+06	732674	1.53895e+06	654347	1.76416e+06	437551	1.43887e+06	2.80719e+06	3.57676e+06	990950	471903	2.60301e+06	1.14018e+06	1.30265e+06	2.79089e+06	472174	2.9512e+06	2.50346e+06	1.45181e+06	1.62189e+06	2.39364e+06
143.9969__34.97	2.00486e+08	2.01798e+08	1.94923e+08	1.94934e+08	1.9502e+08	1.98086e+08	2.01563e+08	1.99881e+08	1.95582e+08	1.93143e+08	2.06619e+08	2.04194e+08	1.90232e+08	1.88282e+08	1.26639e+08	1.2428e+08	1.26816e+08	1.24504e+08	1.18556e+08	1.22608e+08	5.09046e+06	1.39813e+06	1.03017e+06	1.38636e+06	5.32639e+06	1.07565e+06	1.31292e+06	1.42788e+06	1.05663e+06	1.37407e+06	1.08599e+06	1.42255e+06	876409	2.26126e+06	5.23914e+06	1.28545e+08	1.237e+08	1.18701e+08	1.12875e+08	1.21e+08	1.18757e+08	1.05916e+08	1.1349e+08	1.09086e+08	1.27527e+08	1.13287e+08	1.2473e+08	1.13701e+08	1.12852e+08
144.081__146.71	8.24607e+07	7.92392e+07	6.73115e+07	6.22197e+07	1.00591e+08	9.1239e+07	7.83367e+07	1.15819e+08	8.46379e+07	8.42999e+07	9.73937e+07	1.13631e+08	6.23712e+07	9.3275e+07	7.82537e+07	7.74748e+07	8.00628e+07	8.0037e+07	8.08644e+07	8.0307e+07	8.80118e+07	8.20014e+07	7.68509e+07	7.69448e+07	6.79671e+07	1.08338e+08	8.98488e+07	8.20111e+07	1.16208e+08	8.68572e+07	8.33274e+07	9.53462e+07	1.23665e+08	6.88498e+07	1.01314e+08	5.84951e+07	4.96208e+07	4.70433e+07	4.87269e+07	5.23126e+07	8.14666e+07	6.41737e+07	5.57729e+07	6.83518e+07	4.96216e+07	5.05916e+07	6.90434e+07	6.54369e+07	4.22363e+07
144.1021__42.63	1.4992e+08	2.06533e+08	1.42337e+08	2.39236e+07	1.30175e+07	2.78223e+08	1.19172e+08	2.64308e+08	6.27391e+08	2.1944e+07	1.29961e+08	3.3487e+07	3.37884e+08	1.9353e+08	1.71539e+08	1.74225e+08	1.86874e+08	1.77812e+08	1.86525e+08	1.78665e+08	8.89519e+07	1.21808e+08	8.46916e+07	1.72844e+08	1.53045e+07	9.31478e+06	1.50467e+08	7.41183e+07	1.57297e+08	3.85217e+08	1.54747e+07	8.30518e+07	2.06909e+07	2.10394e+08	1.13562e+08	2.22674e+08	2.39569e+08	2.66964e+08	2.18136e+08	3.00595e+07	1.21515e+07	3.14882e+08	1.29292e+08	2.48086e+08	8.48906e+08	6.88862e+07	1.93588e+08	5.63503e+07	4.96439e+08
144.1097__104.23	1.23642e+06	0	1.62372e+06	0	1.51288e+06	2.01643e+06	1.32708e+06	4827.58	1.31903e+06	0	1.6829e+06	2.27059e+06	1.4299e+06	1.66228e+06	0	1.97172e+06	2.46377e+06	2.18019e+06	1.08466e+06	0	2.06971e+06	0	2.10649e+06	2.34844e+06	2.64447e+06	2.64124e+06	1.56914e+06	1.79321e+06	3.05715e+06	1.95995e+06	2.22473e+06	2.39318e+06	2.68425e+06	1.55264e+06	2.8014e+06	0	0	0	3971.42	0	0	0	3424.99	0	0	1.82494e+06	0	1.20996e+06	0
144.1385__229.04	748478	933588	862746	869166	867374	834566	825679	858403	852312	823803	808510	861958	713651	873576	1.98163e+06	2.01444e+06	1.08551e+06	1.27539e+06	1.11107e+06	1.22884e+06	891583	943834	918506	872395	906143	953698	825614	944634	873888	839411	783097	810149	830994	883004	791853	1.99946e+06	3.10809e+06	3.80537e+06	6.00213e+06	2.77369e+06	1.96579e+06	3.06982e+06	3.59394e+06	2.46922e+06	2.57437e+06	2.71876e+06	2.72329e+06	3.1159e+06	3.89852e+06
144.1748__172.03	334954	492901	458711	520108	579870	408888	457020	438048	373971	428678	442048	994939	519399	586552	419172	407629	430526	362830	410793	422296	501558	710764	367642	470827	548979	463566	536243	573239	465082	527971	365128	353787	443247	517821	527441	50310.2	0	25423.7	53590.4	79922.4	0	23683.4	15430.3	9080.62	19272.9	17905.2	26037.3	498069	281891
144.5453__153.46	0	0	0	0	0	0	0	0	0	0	0	0	0	0	337069	308379	179615	309261	388727	325950	0	0	0	0	0	0	0	0	0	0	0	0	0	0	0	1.10243e+06	422288	1.32625e+06	1.48907e+06	857825	718609	938431	853425	1.05212e+06	560749	485398	851960	1.13004e+06	563915
144.9823__982.3	2.21957e+06	1.91278e+06	1.31967e+07	2.91e+06	1.54526e+06	1.68975e+06	5.29529e+06	1.03433e+07	1.04707e+07	3.19455e+07	3.18867e+07	2.21633e+07	9.51818e+06	3.14401e+06	4.56031e+07	1.0464e+07	1.67496e+07	1.5365e+06	2.93028e+07	840084	3.10886e+07	1.89269e+07	3.84952e+07	2.7897e+06	3.75343e+06	2.48991e+07	2.24845e+07	2.80159e+07	2.23307e+06	4.14306e+06	2.7351e+07	3.17201e+07	2.50676e+06	1.60225e+06	1.17465e+07	8.63366e+06	1.02915e+07	9.64353e+06	2.95432e+07	1.7857e+07	3.14424e+07	1.3769e+07	1.6889e+06	1.70876e+06	3.044e+07	1.09346e+06	969627	1.35153e+06	8.34901e+06
145.0003__34.84	6.31936e+06	6.49872e+06	5.93012e+06	6.24792e+06	5.76592e+06	5.98843e+06	6.01727e+06	6.25486e+06	6.18789e+06	5.72956e+06	6.29387e+06	6.43405e+06	6.302e+06	5.96323e+06	4.22625e+06	4.01153e+06	4.39938e+06	3.87433e+06	3.84181e+06	3.90954e+06	158146	138120	177082	158231	134799	138608	145234	123025	163606	141045	142533	141432	149677	165261	170824	4.5344e+06	4.10089e+06	3.90313e+06	3.58107e+06	3.53453e+06	3.77366e+06	3.10869e+06	3.48571e+06	3.48374e+06	3.67809e+06	3.35675e+06	3.97145e+06	3.48049e+06	3.52249e+06
145.0842__146.74	9.02579e+06	8.77346e+06	7.37411e+06	6.40013e+06	1.06154e+07	9.81615e+06	8.5707e+06	1.20786e+07	9.35117e+06	9.2197e+06	1.05672e+07	1.28091e+07	6.45688e+06	9.95847e+06	8.82625e+06	8.59639e+06	9.00378e+06	8.50921e+06	8.45158e+06	8.81937e+06	9.42867e+06	9.40653e+06	8.5241e+06	8.67852e+06	7.84199e+06	1.13201e+07	1.0509e+07	9.23601e+06	1.27726e+07	9.20374e+06	9.37143e+06	1.02406e+07	1.27501e+07	7.19324e+06	1.05958e+07	6.34172e+06	5.37386e+06	2.62361e+06	5.36688e+06	5.45659e+06	8.55886e+06	6.76298e+06	6.11297e+06	7.46469e+06	4.92451e+06	5.75866e+06	7.50724e+06	7.27598e+06	2.5368e+06
145.1053__42.7	1.09894e+07	1.46622e+07	1.03168e+07	3.87956e+06	4.97163e+06	2.06067e+07	8.06553e+06	1.91257e+07	4.64936e+07	5.21518e+06	9.40989e+06	5.09541e+06	2.48699e+07	1.44354e+07	1.23396e+07	1.22043e+07	1.38507e+07	1.30738e+07	1.36733e+07	1.2597e+07	6.29855e+06	8.58867e+06	5.82664e+06	1.26101e+07	988081	2.74559e+06	1.06647e+07	5.35991e+06	1.17154e+07	2.84964e+07	830017	5.8586e+06	1.23998e+06	1.58207e+07	7.65417e+06	1.63717e+07	1.63578e+07	1.93982e+07	1.60181e+07	1.72359e+06	662213	2.33429e+07	9.13558e+06	1.76384e+07	6.39138e+07	4.83591e+06	1.41672e+07	3.74306e+06	3.64337e+07
146.0601__103.27	3.55057e+06	2.42493e+06	1.94394e+06	2.5849e+06	2.57396e+06	3.07457e+06	1.83938e+06	3.62345e+06	2.87178e+06	2.15257e+06	2.7883e+06	2.85259e+06	2.00438e+06	3.08309e+06	2.39294e+06	2.36608e+06	2.38905e+06	2.3191e+06	2.4842e+06	2.44251e+06	3.2747e+06	2.50418e+06	1.79628e+06	2.2981e+06	2.75125e+06	2.37925e+06	2.86141e+06	1.89149e+06	3.74543e+06	2.55377e+06	2.01218e+06	2.58532e+06	3.3868e+06	2.02913e+06	3.49988e+06	2.1354e+06	1.45121e+06	1.24638e+06	1.35243e+06	1.71294e+06	1.7038e+06	1.88663e+06	1.26959e+06	2.19297e+06	1.7589e+06	1.43817e+06	1.82836e+06	1.61066e+06	1.07002e+06
146.0602__146.44	1.46295e+08	1.42298e+08	1.21731e+08	1.11671e+08	1.79219e+08	1.63534e+08	1.4066e+08	2.04772e+08	1.50978e+08	1.49601e+08	1.73512e+08	2.04573e+08	1.07783e+08	1.66956e+08	1.38061e+08	1.35758e+08	1.41599e+08	1.3948e+08	1.41463e+08	1.42424e+08	1.56377e+08	1.53379e+08	1.37486e+08	1.39053e+08	1.21716e+08	1.92688e+08	1.60755e+08	1.45824e+08	2.08516e+08	1.53757e+08	1.49957e+08	1.71313e+08	2.17098e+08	1.17768e+08	1.81385e+08	1.00115e+08	7.8986e+07	7.82467e+07	8.2583e+07	9.07785e+07	1.3935e+08	1.10217e+08	9.2409e+07	1.19286e+08	7.87786e+07	8.72989e+07	1.18417e+08	1.13394e+08	6.76145e+07
146.0602__202.38	1.02719e+06	977884	1.30875e+06	868910	865758	872341	789094	1.62974e+06	816686	974003	811579	975565	848312	659081	2.05914e+06	1.98548e+06	1.99183e+06	1.94061e+06	1.95111e+06	1.96e+06	1.06665e+06	1.02144e+06	1.43483e+06	1.04887e+06	826433	1.12552e+06	1.01771e+06	898945	1.68204e+06	984884	998640	979834	1.0623e+06	1.05206e+06	735598	3.49179e+06	3.18553e+06	3.81528e+06	4.31406e+06	2.5504e+06	2.777e+06	2.74491e+06	2.58511e+06	4.12722e+06	3.31457e+06	5.18461e+06	3.92145e+06	3.75677e+06	4.11931e+06
146.0966__435.08	188987	226139	226776	136554	213216	208738	206294	179587	19679.3	229079	237764	102969	154539	172363	298793	231774	227307	271467	294228	235221	250556	256193	212975	178508	214592	216211	196955	239076	222345	161429	36026.1	244343	159622	67244.5	271520	397874	485553	413087	348717	463301	343218	404253	382141	382651	390248	353410	406232	157425	215827
146.1176__42.48	2.69917e+07	1.84482e+07	2.1772e+07	2.66537e+07	2.45794e+07	2.57173e+07	2.27456e+07	1.67623e+07	2.64172e+07	3.01146e+07	3.6165e+07	3.53767e+07	2.5056e+07	4.15085e+07	3.8611e+07	3.97725e+07	4.11625e+07	4.09977e+07	4.10703e+07	4.15163e+07	1.62082e+07	1.08229e+07	1.27661e+07	1.25947e+07	1.51346e+07	1.38504e+07	1.33401e+07	1.21906e+07	1.10361e+07	1.28552e+07	1.58834e+07	2.11936e+07	2.02491e+07	1.48729e+07	2.19985e+07	6.49843e+07	8.22424e+07	8.47103e+07	6.47827e+07	6.56144e+07	6.19177e+07	8.20189e+07	6.89749e+07	4.86585e+07	7.52534e+07	5.96103e+07	8.79707e+07	8.98085e+07	9.50893e+07
146.1652__34.66	271337	389215	1.23218e+07	166580	125724	217966	118246	127681	111450	1.40815e+07	342156	1.31264e+07	264763	449341	1.4655e+07	6.60822e+06	7.69628e+06	8.66012e+06	9.50431e+06	9.40411e+06	500515	662988	427533	392312	407172	185511	562475	340819	717134	916829	703302	536642	510842	646070	702487	2.02538e+07	1.27349e+07	2.18046e+07	2.39636e+07	2.00673e+07	2.21288e+07	2.52343e+07	2.77513e+07	1.86771e+07	2.06534e+07	2.53439e+07	2.23414e+07	2.3942e+07	1.55945e+07
146.9614__28.63	1.46759e+06	2.68575e+06	1.40609e+06	1.40189e+06	1.29121e+06	2.0489e+06	1.3445e+06	1.36468e+06	1.35683e+06	1.33614e+06	1.05037e+06	1.60418e+06	1.1184e+06	1.35069e+06	1.54256e+06	1.48212e+06	1.33473e+06	1.28903e+06	1.29233e+06	1.2755e+06	1.68532e+06	1.61484e+06	1.64305e+06	1.65798e+06	1.66313e+06	1.62117e+06	1.63036e+06	1.11134e+06	1.61259e+06	1.65111e+06	1.60651e+06	1.62608e+06	1.60106e+06	1.57587e+06	1.58616e+06	1.29384e+06	1.34113e+06	1.35221e+06	1.27098e+06	1.35907e+06	1.32514e+06	1.31597e+06	1.27582e+06	1.34871e+06	1.31196e+06	1.29622e+06	1.28928e+06	908340	1.11878e+06
146.9614__23.37	2.7373e+06	2.55928e+06	1.74096e+06	2.51765e+06	2.49152e+06	2.45468e+06	63825.8	2.37741e+06	2.3978e+06	2.35472e+06	2.34313e+06	2.26679e+06	2.28556e+06	2.39145e+06	2.85321e+06	2.50834e+06	2.36038e+06	2.30296e+06	891181	2.29664e+06	2.90416e+06	2.78405e+06	2.82974e+06	1.05424e+06	63060.8	2.85852e+06	2.79061e+06	2.92588e+06	2.81118e+06	2.83639e+06	2.7674e+06	2.83107e+06	2.78434e+06	2.78723e+06	2.76377e+06	2.25058e+06	831783	897089	2.322e+06	2.44265e+06	2.29045e+06	2.27595e+06	2.27865e+06	2.28619e+06	2.30311e+06	2.31273e+06	2.38911e+06	840412	2.20834e+06
147.0442__59.83	4.63318e+06	3.63305e+06	2.94853e+06	4.81045e+06	4.90471e+06	6.30644e+06	3.30251e+06	5.48405e+06	5.20005e+06	5.49203e+06	6.60897e+06	6.17443e+06	4.3507e+06	6.57511e+06	4.89198e+06	5.05495e+06	5.20601e+06	5.17358e+06	5.09369e+06	4.99578e+06	4.86007e+06	4.07053e+06	3.45254e+06	5.09477e+06	5.31547e+06	5.26429e+06	6.97401e+06	3.59107e+06	5.93231e+06	5.53784e+06	5.48219e+06	6.85306e+06	7.00497e+06	4.94663e+06	6.99769e+06	3.99666e+06	2.93459e+06	2.60213e+06	3.90412e+06	4.50383e+06	4.39692e+06	5.30652e+06	2.85285e+06	4.45899e+06	4.08298e+06	4.58196e+06	5.19554e+06	5.27488e+06	3.1645e+06
147.0442__44.36	7.90809e+06	2.28754e+07	2.27821e+07	3.60621e+07	2.94142e+07	2.50507e+07	2.82443e+07	9.70974e+06	2.76739e+07	8.8732e+06	2.93336e+07	2.50627e+07	2.51449e+07	1.13547e+07	8.26869e+06	8.38677e+06	8.59238e+06	8.645e+06	8.61235e+06	8.77974e+06	8.16184e+06	6.64555e+06	5.56137e+06	3.19738e+07	3.93719e+07	3.10603e+07	2.71765e+07	6.24265e+06	1.05574e+07	3.11039e+07	9.85642e+06	1.19127e+07	1.22651e+07	8.28263e+06	1.22265e+07	7.21022e+06	5.77702e+06	4.5926e+06	7.33224e+06	8.00729e+06	7.67405e+06	9.84069e+06	5.40685e+06	8.5698e+06	7.43008e+06	8.65774e+06	1.001e+07	1.03013e+07	6.18862e+06
147.0635__146.69	1.37457e+07	1.35843e+07	1.14161e+07	1.03534e+07	1.65552e+07	1.49261e+07	1.34343e+07	1.91508e+07	1.42465e+07	1.42292e+07	1.61848e+07	1.9622e+07	1.03102e+07	1.55123e+07	1.28381e+07	1.20862e+07	1.28431e+07	1.31235e+07	1.30871e+07	1.27897e+07	1.45461e+07	1.3848e+07	1.29867e+07	1.27784e+07	1.11241e+07	1.79281e+07	1.48358e+07	1.37021e+07	1.99947e+07	1.44047e+07	1.37406e+07	1.58169e+07	2.05143e+07	1.11704e+07	1.74085e+07	9.15309e+06	6.77665e+06	6.7697e+06	7.00437e+06	8.07982e+06	1.27924e+07	1.01108e+07	8.57993e+06	1.11444e+07	6.74669e+06	7.66984e+06	1.08106e+07	1.02985e+07	5.82367e+06
147.1129__36.69	2.76962e+07	1.99154e+07	2.23742e+07	2.00574e+07	1.95367e+07	1.83067e+07	2.44502e+07	2.22553e+07	1.57385e+07	3.79837e+07	2.86673e+07	2.30028e+07	2.28922e+07	4.39442e+07	2.59418e+07	2.66402e+07	2.62319e+07	2.4753e+07	2.58587e+07	2.52976e+07	3.65569e+07	2.61911e+07	3.06135e+07	2.62319e+07	717741	2.62789e+07	587700	3.32068e+07	2.94902e+07	2.13102e+07	5.11153e+07	3.81173e+07	3.13254e+07	3.2811e+07	5.89651e+07	2.58312e+07	2.66664e+07	2.09457e+07	1.85233e+07	1.8187e+07	1.74662e+07	1.75949e+07	2.13655e+07	1.81777e+07	2.40905e+07	3.7053e+07	2.41427e+07	1.91914e+07	2.65157e+07
147.54__285.95	278033	132156	313759	124396	33425.7	26525.6	138359	368316	166068	476744	98496.1	237626	277642	331979	383486	301607	405264	291537	393959	403041	256428	220813	48286	133604	168956	278654	213841	266439	314023	357955	194285	373162	210906	214399	213464	367408	111604	295481	451704	355170	143029	156682	389465	148353	425481	204594	152230	161457	120812
147.9896__34.78	3.80449e+06	4.2165e+06	4.22417e+06	3.55584e+06	3.84822e+06	4.19473e+06	4.39931e+06	3.9206e+06	4.06951e+06	3.98828e+06	4.33031e+06	3.94798e+06	3.85067e+06	3.9118e+06	2.36114e+06	2.38665e+06	2.22914e+06	2.43076e+06	2.22845e+06	2.18996e+06	76242.8	63306.8	57155.2	64587.7	79215	77238.3	94918.5	59425.8	94790.6	79264.1	83757.2	68766	81603.8	54345	68694.5	2.5042e+06	2.22001e+06	2.38979e+06	2.26667e+06	2.47175e+06	2.50499e+06	1.85207e+06	2.20481e+06	2.07606e+06	2.40534e+06	2.27593e+06	2.53701e+06	2.03898e+06	2.00881e+06
148.004__40.76	694712	247124	454168	991757	321615	824717	539974	702186	413284	624023	809729	441597	1.17857e+06	477063	2.25538e+06	2.06783e+06	2.36056e+06	2.29028e+06	2.24655e+06	1.97989e+06	861600	3.38891e+06	3.15471e+06	4.78727e+06	2.78835e+06	2.98075e+06	4.74614e+06	3.74257e+06	4.97948e+06	3.81634e+06	4.69361e+06	4.02744e+06	3.38485e+06	5.4973e+06	1.12056e+06	2.60914e+06	1.60628e+06	1.76942e+06	2.42349e+06	2.62613e+06	2.26198e+06	2.33959e+06	2.23792e+06	2.35931e+06	1.26144e+06	3.17361e+06	2.8732e+06	2.01e+06	2.66713e+06
148.0606__42.11	5.56352e+06	3.3511e+06	5.14184e+06	3.46977e+06	4.2303e+06	5.19266e+06	4.77159e+06	4.13613e+06	3.25418e+06	7.00425e+06	7.0037e+06	7.42962e+06	6.11502e+06	3.61314e+06	2.07696e+07	2.12136e+07	2.15076e+07	2.17139e+07	2.17077e+07	2.05534e+07	6.8943e+06	4.39258e+06	8.14279e+06	6.85765e+06	5.37172e+06	5.07351e+06	6.55591e+06	4.91975e+06	8.13958e+06	5.10269e+06	1.06065e+07	8.60656e+06	7.26506e+06	8.64848e+06	4.1012e+06	6.34549e+07	5.34451e+07	6.06418e+07	5.55016e+07	6.9449e+07	6.02247e+07	5.86842e+07	6.53279e+07	4.69108e+07	5.17853e+07	5.29832e+07	6.09767e+07	5.99655e+07	5.91851e+07
148.079__194.49	0	0	0	21092.7	0	0	0	0	9209.21	0	16748	0	0	16378.1	361852	315725	279936	284892	337177	256281	0	0	0	9345.07	0	8339.25	8773.36	0	0	0	10548.4	228646	0	0	9334.56	585247	337357	770647	540440	868737	539253	899812	708298	684754	588289	613904	825163	770414	466562
148.087__989.61	1.74119e+07	1.86963e+07	1.19174e+07	1.24266e+07	3.43487e+06	1.09776e+07	1.60725e+07	1.02836e+07	1.83269e+07	1.1132e+07	3.69033e+06	1.62135e+07	3.96201e+06	5.20539e+06	9.79588e+06	1.52129e+07	8.00076e+06	2.88186e+06	1.69773e+07	1.48111e+07	1.77524e+07	1.6981e+07	1.77816e+07	6.54109e+06	1.72576e+07	1.71378e+07	1.30849e+07	6.48118e+06	1.34725e+07	1.40852e+07	1.24015e+07	3.53639e+06	1.78946e+07	8.88842e+06	9.54898e+06	9.61606e+06	1.69097e+07	1.62724e+07	1.57578e+07	8.66155e+06	1.794e+07	1.35791e+07	1.87451e+07	1.82091e+07	1.82706e+07	7.84327e+06	1.90958e+07	1.72167e+07	1.84397e+07
148.9355__38.67	1.67271e+06	1.49374e+06	1.73127e+06	1.7704e+06	1.75642e+06	1.72603e+06	1.65439e+06	1.53331e+06	1.74132e+06	1.82409e+06	1.95726e+06	1.68121e+06	1.70037e+06	1.16041e+06	1.69837e+06	1.83692e+06	1.65115e+06	1.69393e+06	1.59166e+06	1.56852e+06	4.1161e+06	5.98692e+06	5.56597e+06	5.90971e+06	5.84634e+06	5.69943e+06	2.87681e+06	2.88144e+06	5.30463e+06	6.69421e+06	5.59034e+06	5.72555e+06	5.10311e+06	5.61583e+06	4.48848e+06	3.26154e+06	2.84904e+06	3.10155e+06	2.72913e+06	3.80979e+06	2.95735e+06	2.87674e+06	3.51761e+06	2.37527e+06	206894	2.69184e+06	3.26458e+06	3.2197e+06	3.12422e+06
148.9772__25.02	1.93779e+07	2.97567e+07	2.88279e+07	1.93424e+07	2.9815e+07	2.84608e+07	2.86583e+07	1.79946e+07	2.79642e+07	2.88985e+07	1.00446e+07	2.78595e+07	2.96962e+07	2.80406e+07	3.19864e+07	2.88268e+07	1.48273e+07	1.61087e+07	2.92043e+07	1.8553e+07	3.59148e+07	3.16932e+07	3.1943e+07	3.15059e+07	3.10516e+07	3.12843e+07	3.46963e+07	3.27841e+07	1.55743e+07	2.01818e+07	3.18121e+07	3.02209e+07	1.73301e+07	1.97947e+07	2.99513e+07	1.60218e+07	2.78664e+07	2.9807e+07	2.78307e+07	2.82747e+07	2.05773e+07	2.80257e+07	2.71402e+07	2.8103e+07	1.72426e+07	2.77578e+07	2.76308e+07	1.91881e+07	1.6129e+07
149.0187__50.9	552635	497993	3.66404e+06	396498	630268	624194	583176	395334	509501	738574	315502	371777	3.01544e+06	319675	768643	803666	843509	834354	946272	921699	1.05794e+06	1.18891e+06	5.8714e+06	2.60379e+06	967838	926537	1.07045e+06	1.075e+06	1.23993e+06	1.03158e+06	1.45398e+06	679670	800523	5.08242e+06	1.16888e+06	141470	91536.3	1.40017e+06	582042	86257.3	147234	79075	40020.3	162007	120797	133843	52382.4	74806.3	864696
149.0234__514.33	2.35149e+07	2.40349e+07	2.49047e+07	2.23969e+07	2.94227e+07	2.49952e+07	2.19741e+07	2.39208e+07	2.20911e+07	2.25522e+07	2.47922e+07	2.08987e+07	2.12692e+07	2.1446e+07	2.64425e+07	2.25939e+07	2.26706e+07	2.09138e+07	1.9792e+07	1.90302e+07	2.59441e+07	2.70513e+07	2.68316e+07	2.95396e+07	2.75279e+07	2.82449e+07	2.69712e+07	2.64507e+07	2.50464e+07	2.23629e+07	2.3823e+07	2.64657e+07	2.15535e+07	2.32322e+07	2.29573e+07	1.88094e+07	1.94547e+07	1.99819e+07	2.02117e+07	1.93118e+07	1.9708e+07	2.015e+07	1.90495e+07	1.87099e+07	1.79608e+07	1.53973e+07	1.88668e+07	1.80831e+07	1.87682e+07
149.0235__504.86	5.72417e+07	3.05546e+07	3.0335e+07	2.98418e+07	3.1096e+07	2.90535e+07	5.62342e+07	3.01236e+07	3.04278e+07	2.93072e+07	2.78063e+07	2.89719e+07	2.96653e+07	2.78409e+07	3.15127e+07	3.03509e+07	2.91177e+07	2.81361e+07	2.86449e+07	2.95315e+07	3.50165e+07	3.31772e+07	3.39922e+07	3.46402e+07	3.24391e+07	3.27118e+07	3.18396e+07	3.34381e+07	3.18374e+07	3.11728e+07	3.00105e+07	3.03476e+07	3.02072e+07	2.96688e+07	2.91453e+07	2.73162e+07	3.08445e+07	2.93873e+07	2.73196e+07	2.77087e+07	2.70913e+07	2.78142e+07	2.75076e+07	2.89847e+07	2.9696e+07	2.6691e+07	2.86206e+07	4.54789e+07	2.76372e+07
149.0235__285.92	6.2873e+07	3.15367e+07	5.88833e+07	3.51974e+07	2.42241e+07	1.75074e+07	3.56423e+07	6.52405e+07	2.89132e+07	8.70557e+07	2.98218e+07	4.49643e+07	5.41233e+07	5.79442e+07	6.84486e+07	6.66247e+07	6.7145e+07	6.27344e+07	6.68251e+07	6.62891e+07	5.06051e+07	4.4479e+07	2.12339e+07	3.55587e+07	3.08956e+07	5.48644e+07	4.72443e+07	5.26046e+07	5.59706e+07	6.90083e+07	4.03881e+07	6.83833e+07	3.99856e+07	4.25549e+07	4.33716e+07	7.4451e+07	3.13696e+07	6.37478e+07	8.14806e+07	7.27199e+07	3.52056e+07	3.46357e+07	7.47955e+07	3.70422e+07	7.96229e+07	3.55865e+07	3.15222e+07	3.7497e+07	2.79728e+07
149.0599__104.11	6.01007e+06	5.91873e+06	5.10478e+06	8.73427e+06	6.73601e+06	6.78372e+06	5.54464e+06	9.14162e+06	4.61976e+06	9.8127e+06	9.27714e+06	8.04286e+06	8.98372e+06	7.07106e+06	7.41033e+06	8.28845e+06	7.20662e+06	8.40142e+06	6.77917e+06	8.83936e+06	6.66724e+06	6.2151e+06	7.02093e+06	7.72878e+06	1.13013e+07	9.34698e+06	9.76745e+06	7.46073e+06	8.49899e+06	5.45404e+06	8.47131e+06	8.30783e+06	9.88947e+06	9.07514e+06	8.00186e+06	4.77862e+06	4.76339e+06	4.45255e+06	4.85328e+06	7.56304e+06	6.11267e+06	5.44496e+06	4.68407e+06	6.51152e+06	5.80973e+06	6.23249e+06	6.34596e+06	6.87204e+06	4.91402e+06
149.0599__79.38	6.07382e+06	4.95104e+06	4.41618e+06	8.50484e+06	6.67518e+06	6.90746e+06	5.33219e+06	7.0885e+06	5.25189e+06	7.52418e+06	7.23069e+06	7.16825e+06	6.52012e+06	6.24566e+06	6.32254e+06	6.17555e+06	5.60096e+06	647538	6.51312e+06	483700	6.5442e+06	5.40825e+06	6.03188e+06	3.82031e+07	8.47422e+06	1.44766e+07	3.77286e+07	5.01043e+06	8.03867e+06	5.25579e+06	7.69518e+06	7.13611e+06	8.42605e+06	7.83259e+06	6.53829e+06	5.73227e+06	4.28997e+06	4.57073e+06	4.67822e+06	7.72297e+06	5.72131e+06	5.52228e+06	4.86565e+06	5.95863e+06	4.67493e+06	6.66638e+06	6.40983e+06	6.47177e+06	4.07427e+06
149.0823__987.67	3.83382e+07	7.78017e+06	2.89166e+07	8.47331e+06	4.00884e+07	3.80467e+07	4.27788e+07	2.38216e+07	2.86626e+07	3.96259e+07	3.74335e+07	3.71923e+07	3.92768e+07	4.03678e+07	2.52449e+07	1.58031e+07	3.99932e+07	3.72704e+07	2.67855e+07	4.30614e+07	3.93455e+07	1.32435e+07	2.5271e+07	4.04684e+07	2.05794e+07	1.59533e+07	2.50029e+07	3.57468e+07	3.77857e+07	4.29725e+07	3.91436e+07	3.75464e+07	3.96475e+07	2.3225e+07	3.80052e+07	4.22623e+07	1.48182e+07	3.77507e+07	2.21807e+07	3.98575e+07	4.17786e+07	3.07469e+07	4.26053e+07	3.33157e+07	1.98113e+06	1.3161e+07	1.99837e+06	1.11447e+07	2.04991e+06
149.993__39.25	781784	1.00527e+06	484408	898371	725996	624158	659166	753942	1.2976e+06	1.2386e+06	1.05742e+06	1.40771e+06	654565	1.0638e+06	827195	1.00419e+06	946252	979937	989474	858452	208802	417346	140679	268598	304368	120656	204233	176585	299525	383293	543850	467293	446007	184488	449453	845689	1.30977e+06	1.28768e+06	687532	642730	591339	512811	565681	629068	1.07476e+06	1.20371e+06	802736	881009	454288
150.0268__285.95	5.33926e+06	2.59902e+06	4.99515e+06	2.94653e+06	2.00726e+06	1.45568e+06	2.98327e+06	5.57079e+06	2.41231e+06	7.30153e+06	2.38129e+06	3.70133e+06	4.64102e+06	4.89395e+06	5.62732e+06	5.53172e+06	5.51034e+06	5.33462e+06	5.63513e+06	5.70064e+06	4.32811e+06	3.72238e+06	1.71771e+06	3.02696e+06	2.54992e+06	4.62635e+06	3.93215e+06	4.503e+06	4.66176e+06	5.85571e+06	3.45924e+06	5.83885e+06	3.42887e+06	3.63042e+06	3.65512e+06	6.36658e+06	2.50919e+06	5.36919e+06	6.89154e+06	6.26827e+06	2.93686e+06	2.90682e+06	6.38049e+06	3.1005e+06	6.68684e+06	2.88731e+06	2.55479e+06	3.1027e+06	2.29681e+06
150.0585__44.45	4.49952e+07	3.86277e+07	3.49831e+07	4.48833e+07	3.6033e+07	3.41156e+07	4.18048e+07	4.67066e+07	4.20991e+07	6.11891e+07	6.77929e+07	5.19824e+07	4.79158e+07	7.11073e+07	3.94972e+07	3.94613e+07	4.03542e+07	4.02076e+07	3.93252e+07	3.96492e+07	4.59247e+07	3.95303e+07	3.77329e+07	3.53726e+07	4.66903e+07	3.80217e+07	3.57802e+07	4.32752e+07	5.24336e+07	4.57449e+07	6.1933e+07	6.91239e+07	5.66774e+07	5.26406e+07	7.41922e+07	1.49539e+07	2.35174e+07	1.26433e+07	6.37835e+06	1.55572e+07	1.43894e+07	2.10086e+07	2.46791e+07	1.08498e+07	1.76228e+07	3.41997e+07	1.55735e+07	1.99683e+07	3.12513e+07
150.1027__987.65	2.78886e+07	2.62283e+07	1.58841e+07	3.13621e+07	2.96659e+07	3.36926e+07	3.16693e+07	2.65986e+07	2.10022e+07	2.70704e+07	2.82168e+07	2.709e+07	2.81878e+07	2.97431e+07	1.5694e+07	1.17346e+07	1.26927e+07	2.67719e+07	2.53288e+07	3.25958e+06	2.92841e+06	1.48785e+06	3.22351e+07	3.06712e+07	3.13222e+07	3.12503e+07	3.10998e+07	2.679e+07	2.65435e+07	6.11006e+06	2.00581e+07	2.52905e+07	1.54063e+07	2.845e+07	2.85103e+07	1.47569e+07	7.38323e+06	2.62162e+07	2.99194e+07	1.22627e+07	2.8807e+07	2.67982e+07	3.0218e+07	2.57321e+07	3.20101e+07	1.79018e+07	3.49409e+07	1.81214e+06	2.05137e+07
150.128__180.42	18249	99368.1	72834.5	48399.5	67406.2	112979	70464.2	41960.6	34064.3	65516.7	72395.5	135917	62790.6	44577.6	2.68694e+06	2.77397e+06	2.66125e+06	2.49556e+06	2.7578e+06	2.89065e+06	36197.8	64581.2	30483.8	83685.7	43043.6	47313.2	54184.2	37349.4	110997	54597.1	59515.1	74792.1	22540.4	75244.3	66612.9	8.07711e+06	5.40457e+06	6.57677e+06	7.823e+06	5.06745e+06	5.52738e+06	4.87094e+06	4.84859e+06	6.73868e+06	5.93523e+06	8.83161e+06	1.15609e+07	1.28611e+07	5.88711e+06
150.977__45.24	3.78651e+06	5.1067e+06	3.55306e+06	3.92355e+06	3.21933e+06	3.77542e+06	4.52376e+06	3.98395e+06	6.61209e+06	5.56334e+06	4.92616e+06	5.66376e+06	4.78848e+06	4.71755e+06	5.39363e+06	5.47174e+06	5.39856e+06	5.67819e+06	5.52626e+06	5.53596e+06	3.12413e+06	2.77155e+06	2.47261e+06	2.83148e+06	3.06448e+06	2.61341e+06	2.38758e+06	2.16632e+06	3.02481e+06	2.70712e+06	2.82324e+06	2.12063e+06	2.47569e+06	2.21551e+06	1.82113e+06	3.80794e+06	3.66543e+06	3.10894e+06	3.37164e+06	3.73393e+06	3.14062e+06	3.38664e+06	3.51191e+06	4.58195e+06	5.52755e+06	5.15971e+06	5.0072e+06	5.50995e+06	3.58216e+06
151.0277__285.98	291855	101407	234807	125120	65670.3	16391.3	141511	259210	90260.8	373703	85232	141931	190252	223290	290182	258763	276185	268072	301077	271497	209795	136737	47422.2	124016	80982.5	230925	149060	208155	200816	246466	92370.1	301036	165159	161642	165756	308835	106400	311879	402053	353969	122855	103701	349532	117740	294348	143765	81253.1	141828	97879.2
151.0354__34.78	1.94133e+08	1.95536e+08	1.68795e+08	1.92343e+08	1.75963e+08	1.95912e+08	2.09159e+08	2.15511e+08	1.7569e+08	2.10062e+08	1.89306e+08	1.81984e+08	2.13186e+08	2.31813e+08	2.04192e+08	2.07387e+08	2.11828e+08	2.03476e+08	1.98775e+08	2.05219e+08	1.69089e+07	1.67655e+07	1.70764e+07	1.56922e+07	1.86636e+07	1.59708e+07	1.61385e+07	1.54491e+07	1.97635e+07	1.90703e+07	1.84444e+07	1.62649e+07	1.98387e+07	1.87171e+07	1.71357e+07	2.82569e+08	3.21362e+08	3.14966e+08	3.45311e+08	3.5591e+08	3.19288e+08	3.60802e+08	3.48245e+08	3.29772e+08	3.47611e+08	3.49818e+08	3.17486e+08	3.37903e+08	3.32828e+08
151.048__40.77	4.38158e+06	3.56348e+06	3.22821e+06	5.19525e+06	2.39237e+06	3.78458e+06	2.31793e+06	3.22581e+06	4.84451e+06	3.3742e+06	4.78553e+06	3.50239e+06	4.05284e+06	6.3831e+06	2.55893e+06	2.67622e+06	2.96253e+06	2.74221e+06	2.77499e+06	2.95661e+06	4.62946e+06	3.54006e+06	3.63478e+06	4.69942e+06	6.28534e+06	4.93212e+06	4.01487e+06	4.4178e+06	3.69905e+06	5.35956e+06	3.53986e+06	5.30903e+06	5.0288e+06	4.8927e+06	7.23592e+06	2.88301e+06	126537	39054.7	70309.1	149176	278288	2.90993e+06	2.34075e+06	49218.1	908816	0	109840	228772	337114
151.0756__233.61	2.18483e+06	2.38903e+06	1.95241e+06	3.44954e+06	2.26926e+06	5.62326e+06	2.04507e+06	2.34212e+06	2.94001e+06	4.48031e+06	7.99461e+06	2.02428e+06	2.26981e+06	3.46098e+06	2.96004e+06	2.91986e+06	2.83308e+06	2.54532e+06	2.58305e+06	2.31529e+06	2.39308e+06	3.04198e+06	2.18398e+06	3.19455e+06	3.57929e+06	2.24546e+06	2.56661e+06	2.1469e+06	2.15625e+06	2.98071e+06	4.94473e+06	6.88018e+06	1.98859e+06	2.26239e+06	3.46811e+06	1.76037e+06	1.68238e+06	1.76546e+06	1.65865e+06	2.21172e+06	1.74486e+06	1.7895e+06	1.58759e+06	1.73308e+06	1.84857e+06	2.29824e+06	3.35131e+06	1.53974e+06	1.45149e+06
151.0966__460.35	7.34138e+06	8.2855e+06	8.48938e+06	8.16128e+06	8.95579e+06	8.96523e+06	8.75563e+06	9.50282e+06	7.57552e+06	8.02664e+06	7.79754e+06	106945	9.26541e+06	7.87006e+06	6.56968e+06	6.8701e+06	7.06985e+06	7.16545e+06	6.96772e+06	6.87244e+06	8.65047e+06	8.92713e+06	8.97029e+06	8.66504e+06	8.97691e+06	8.53919e+06	9.65065e+06	8.51837e+06	8.08006e+06	8.86294e+06	6.59609e+06	8.38433e+06	6.92551e+06	7.52229e+06	8.66219e+06	3.28848e+06	3.16862e+06	2.88011e+06	3.1086e+06	2.94874e+06	3.20073e+06	3.29985e+06	3.58298e+06	3.46094e+06	3.46623e+06	3.79377e+06	3.50038e+06	8.47346e+06	8.22652e+06
151.098__989.53	7.61858e+07	7.83564e+07	4.08672e+07	7.87775e+07	2.73678e+07	4.62068e+07	9.35006e+06	5.02658e+07	2.30308e+07	1.83375e+07	3.49967e+07	1.86157e+07	1.72567e+07	1.13287e+07	7.4005e+07	2.69157e+07	3.36117e+07	3.69238e+07	3.76232e+07	4.17895e+07	7.68931e+07	3.82735e+07	3.55722e+07	7.64829e+07	3.35279e+07	3.80949e+07	7.98163e+07	2.00981e+07	3.73505e+07	6.21226e+07	5.40182e+07	3.51359e+07	3.41191e+07	7.249e+07	2.20203e+07	4.13378e+07	6.3364e+07	4.09258e+07	7.56049e+07	3.39845e+07	3.67915e+07	2.89861e+06	8.38386e+07	8.70631e+07	3.83002e+07	3.30983e+07	9.63896e+07	8.94142e+07	8.71202e+07
151.098__980.18	3.65699e+07	3.29695e+07	2.48636e+06	3.3036e+07	3.34242e+07	4.10041e+07	2.39875e+07	2.33881e+07	1.92402e+07	4.46459e+06	3.08401e+07	3.18724e+07	2.42932e+07	3.44808e+07	3.40148e+07	2.67574e+07	4.90979e+07	6.19598e+07	3.21251e+07	3.65122e+07	3.63678e+07	4.03376e+07	2.81084e+07	3.54991e+07	1.58901e+07	4.39997e+07	3.50665e+07	4.08535e+07	6.66758e+07	3.20773e+07	3.02945e+07	3.03033e+07	3.69972e+07	3.34867e+07	8.53083e+06	3.10681e+07	7.13693e+07	6.09073e+07	3.54662e+07	3.6356e+07	3.35811e+07	3.64182e+07	3.60417e+07	3.84864e+07	7.62761e+07	4.20486e+07	4.15751e+07	4.33043e+07	3.47541e+07
151.1313__180.2	0	0	0	0	0	0	0	0	0	0	0	0	0	0	230849	234271	212836	214428	250999	241895	0	0	0	0	0	0	0	0	0	0	0	0	0	0	0	829193	498329	576862	785268	523028	531784	426674	343248	615614	474426	838684	1.1033e+06	1.29191e+06	558759
151.9376__60.73	6.24851e+06	2.43932e+06	2.33556e+06	2.05908e+06	1.82786e+06	1.42625e+06	1.63161e+06	1.57819e+06	1.82692e+06	1.42669e+06	1.40105e+06	1.53971e+06	1.30588e+06	1.78463e+06	4.46572e+06	270307	309694	1.0784e+06	251715	240271	1.77091e+06	1.73088e+06	1.73495e+06	1.73948e+06	1.68835e+06	1.65359e+06	1.50986e+06	1.72985e+06	1.66742e+06	1.56121e+06	1.4894e+06	1.63373e+06	1.60213e+06	1.66964e+06	1.6231e+06	961467	981838	998647	993134	916169	900421	864012	939487	844353	811704	794014	843410	847898	752891
152.0223__41.2	2.59149e+07	1.51756e+06	2.90245e+07	1.67926e+06	1.44109e+06	1.15312e+06	1.76174e+06	3.65467e+07	1.68737e+06	2.30503e+06	2.29749e+07	2.18485e+06	1.99407e+06	2.79404e+07	1.55741e+06	1.40221e+07	1.42657e+06	1.46545e+07	1.36175e+07	1.36525e+07	8.56199e+06	9.755e+06	8.06437e+06	6.41806e+06	7.79975e+06	1.03212e+07	8.79586e+06	5.66088e+06	1.11245e+07	6.17831e+06	6.56753e+06	7.13625e+06	7.74089e+06	7.81575e+06	8.6535e+06	1.17e+07	8.30064e+06	1.17436e+07	1.08714e+07	9.96828e+06	1.12849e+07	1.15483e+07	8.19278e+06	1.10739e+07	1.03271e+07	1.74497e+06	1.0099e+07	1.2331e+07	9.04728e+06
152.0362__34.78	2.06929e+07	2.28031e+07	2.04297e+07	2.20643e+07	2.07072e+07	2.24813e+07	2.43215e+07	2.39346e+07	2.08964e+07	2.32312e+07	2.16532e+07	2.12451e+07	2.49558e+07	2.33259e+07	2.43985e+07	2.5265e+07	2.44041e+07	2.34266e+07	2.32152e+07	2.46807e+07	1.94784e+06	1.96939e+06	1.8957e+06	1.82547e+06	2.08906e+06	1.81389e+06	1.88813e+06	1.65021e+06	2.19064e+06	2.1761e+06	2.1251e+06	1.82862e+06	2.22639e+06	2.07657e+06	1.91963e+06	3.27349e+07	3.77571e+07	3.69889e+07	4.09662e+07	3.88019e+07	3.72066e+07	4.23576e+07	4.43877e+07	3.79158e+07	4.00508e+07	4.03867e+07	3.59903e+07	3.96812e+07	3.83687e+07
152.0633__238.3	623109	215592	259986	142546	0	787952	505668	915616	31994.4	229124	544757	156309	378099	27281.2	278923	278986	280691	199472	237935	216643	746661	223584	255058	17103.6	132305	0	746161	425714	998550	24352.7	185559	524031	120129	439123	48400.1	319137	50883.9	78687.7	0	61086.4	0	400808	237334	456793	16553.7	131050	0	46378.3	88163.4
152.1183__989.35	1.79562e+07	1.61053e+07	1.02708e+07	1.16712e+07	8.14141e+06	2.03277e+07	5.03777e+06	8.82508e+06	8.63606e+06	1.10896e+07	1.81974e+07	5.25884e+06	1.33602e+07	6.80252e+06	1.8934e+07	6.66859e+06	8.35341e+06	1.59086e+07	1.07209e+07	2.03677e+07	1.95635e+07	1.88309e+07	1.2598e+07	4.37296e+06	1.89238e+07	1.85904e+07	1.9272e+07	1.74976e+07	1.76457e+07	1.4152e+07	1.57891e+07	1.14829e+07	8.73881e+06	1.7611e+07	2.53161e+06	1.36969e+07	4.17854e+06	1.61828e+07	6.98137e+06	8.72694e+06	1.33371e+07	1.64398e+07	2.16916e+06	6.03192e+06	2.03719e+07	9.63832e+06	1.61556e+07	1.97677e+07	1.02745e+07
152.5341__153.46	0	0	0	0	0	0	0	0	0	0	0	0	0	0	249676	243452	254344	265411	249668	243403	0	0	0	0	0	0	0	0	0	0	0	0	0	0	0	822481	368602	1.08769e+06	1.07731e+06	662595	572013	726103	739896	707507	431245	426458	717600	757596	439884
153.0329__34.78	2.50743e+07	2.73869e+07	2.28889e+07	2.78809e+07	2.4722e+07	2.62727e+07	2.96003e+07	2.73468e+07	2.55193e+07	2.82271e+07	2.68639e+07	2.53185e+07	2.94349e+07	3.09925e+07	2.85999e+07	3.01075e+07	3.04978e+07	2.91495e+07	2.8628e+07	2.88157e+07	2.49943e+06	2.33442e+06	2.34638e+06	2.17012e+06	2.57605e+06	2.26597e+06	2.2048e+06	2.11871e+06	2.82484e+06	2.53177e+06	2.65169e+06	2.26235e+06	2.72224e+06	2.5344e+06	2.36102e+06	4.19213e+07	4.54494e+07	4.38578e+07	5.01768e+07	5.15832e+07	4.496e+07	5.24415e+07	5.00785e+07	4.65967e+07	5.00535e+07	4.99046e+07	4.52383e+07	4.80933e+07	4.64851e+07
153.066__49.1	9.75507e+06	7.07473e+06	9.37919e+06	6.88411e+06	8.53383e+06	1.55143e+07	9.48894e+06	7.43286e+06	6.04909e+06	2.86955e+07	6.40149e+06	6.9925e+06	1.07963e+07	1.10373e+07	1.06536e+07	1.03458e+07	1.01259e+07	9.45089e+06	1.08217e+07	9.54586e+06	1.03153e+07	6.94336e+06	1.0206e+07	1.34333e+07	7.4942e+06	8.65921e+06	1.84404e+07	1.02415e+07	7.62018e+06	6.6002e+06	3.12175e+07	6.74619e+06	7.77625e+06	1.20065e+07	1.10795e+07	9.38835e+06	5.69967e+06	8.25588e+06	1.15475e+07	6.59864e+06	8.81515e+06	1.6342e+07	8.51199e+06	7.20263e+06	5.38383e+06	2.53232e+07	5.5018e+06	7.38351e+06	1.04829e+07
153.066__69.04	8.15182e+06	5.806e+06	8.09697e+06	5.47355e+06	6.91227e+06	1.41087e+07	7.4822e+06	5.58486e+06	5.1317e+06	2.46305e+07	5.43144e+06	6.24829e+06	9.74706e+06	8.06091e+06	8.32488e+06	8.76624e+06	8.53694e+06	8.02589e+06	8.75991e+06	8.65601e+06	7.89377e+06	5.59936e+06	7.69409e+06	1.01781e+07	5.67492e+06	7.06299e+06	1.37261e+07	7.95927e+06	6.6626e+06	5.23033e+06	2.35462e+07	5.44249e+06	6.523e+06	1.02026e+07	1.00333e+07	7.37029e+06	4.51397e+06	6.83923e+06	7.23068e+06	4.87697e+06	6.20557e+06	1.12855e+07	6.17308e+06	5.12538e+06	4.06761e+06	1.82437e+07	4.29182e+06	5.24381e+06	6.61564e+06
153.1136__984.65	7.41042e+07	5.87902e+06	9.12186e+07	3.67837e+06	4.31043e+07	1.37833e+07	8.9405e+07	4.92487e+07	5.16311e+06	8.31469e+06	7.76277e+07	7.57025e+07	4.95042e+06	8.13391e+07	8.18643e+07	2.66442e+07	3.59091e+07	7.05995e+07	5.54025e+06	5.1382e+06	3.08227e+06	5.09654e+06	6.31487e+07	5.80263e+06	3.57365e+06	4.61644e+07	3.2678e+06	1.99055e+07	3.75005e+07	7.26393e+07	5.92841e+07	2.08976e+07	3.01444e+07	4.00507e+06	5.94161e+06	8.592e+07	6.049e+07	7.51839e+07	3.82061e+07	4.33368e+07	8.68974e+07	6.26532e+07	5.03091e+06	2.58535e+07	4.67316e+07	5.40509e+06	7.40468e+06	9.20626e+06	9.03978e+07
153.8467__147.05	0	0	17697.2	44733.9	105823	19530.3	32037.7	0	0	0	0	150057	670171	843565	104717	0	0	0	0	0	624165	761738	760993	826574	696721	13103	36614	76841.2	160437	505458	740639	474748	20809.6	25139	0	804741	686114	226281	0	0	0	0	0	0	0	0	0	0	0
153.9979__55.14	1.04209e+06	952375	758229	850916	780435	776447	749003	596140	764432	641885	714269	633490	721281	526688	1.32162e+06	984571	764703	874353	725237	743241	3.83759e+06	4.08105e+06	2.00121e+06	4.0702e+06	4.06411e+06	4.12131e+06	4.06682e+06	4.36017e+06	3.88629e+06	197487	3.83197e+06	3.85187e+06	3.86509e+06	3.74592e+06	3.74737e+06	685595	796158	713678	700742	713680	777350	739330	790582	717660	669405	687303	569348	810380	633106
154.0419__147.21	6.44045e+08	6.55964e+08	6.41992e+08	6.50495e+08	6.63165e+08	6.56183e+08	6.47135e+08	6.64244e+08	6.57591e+08	6.73015e+08	6.95733e+08	6.63112e+08	6.59004e+08	6.55489e+08	6.34468e+08	6.29856e+08	6.51584e+08	6.48368e+08	6.53203e+08	6.51739e+08	6.66867e+08	6.61388e+08	6.5189e+08	6.46906e+08	6.61263e+08	6.47745e+08	6.61725e+08	6.5279e+08	6.55272e+08	6.55566e+08	6.43246e+08	6.53303e+08	6.62043e+08	6.6035e+08	6.69126e+08	6.12418e+08	5.59254e+08	5.80324e+08	6.01778e+08	6.08283e+08	5.6842e+08	5.76844e+08	5.87613e+08	6.01543e+08	5.56551e+08	5.67101e+08	5.96198e+08	5.83631e+08	5.62415e+08
154.0589__40.94	1.95123e+06	1.85168e+06	8.80836e+06	2.82775e+06	1.59872e+06	1.25597e+06	4.19883e+06	4.1628e+06	1.21614e+06	1.04211e+07	2.16891e+06	4.77603e+06	2.68307e+06	1.00714e+06	5.67198e+06	5.62632e+06	6.43019e+06	6.07502e+06	6.15732e+06	5.94414e+06	2.31744e+06	1.65572e+06	7.90126e+06	1.90752e+06	3.69877e+06	2.08568e+06	3.53151e+06	4.77106e+06	4.33755e+06	1.4278e+06	1.18628e+07	2.46529e+06	5.74614e+06	3.03442e+06	1.70754e+06	6.4002e+06	6.24031e+06	1.37137e+07	2.2783e+06	5.89762e+06	6.47913e+06	4.73317e+06	9.62642e+06	5.45032e+06	4.65316e+06	9.90501e+06	6.54473e+06	6.6365e+06	6.26234e+06
154.0976__989.57	4.85296e+06	5.09995e+06	4.15319e+06	4.80106e+06	4.57312e+06	5.61237e+06	6.94845e+06	4.63232e+06	4.97514e+06	4.65521e+06	4.77181e+06	4.68375e+06	4.9123e+06	4.97459e+06	4.66391e+06	5.14596e+06	5.12558e+06	4.9311e+06	4.52245e+06	5.23334e+06	8.28874e+06	7.83478e+06	8.52013e+06	3.10239e+06	5.1101e+06	4.97212e+06	1.27415e+06	4.26122e+06	5.3247e+06	5.5273e+06	5.43277e+06	4.56428e+06	4.99661e+06	2.85379e+06	3.60201e+06	5.62202e+06	7.80297e+06	4.82805e+06	4.81708e+06	4.22654e+06	4.92826e+06	4.25652e+06	4.98656e+06	4.75917e+06	4.46185e+06	3.32867e+06	5.31661e+06	4.66909e+06	935768
154.1228__161.1	22492.9	22233.3	0	33521.1	35008.5	9348.29	28024.6	1.2119e+07	27211.3	29970.2	38140.2	17163.9	13364.9	17484.5	673062	725973	713391	673425	664494	743282	7822.44	31709.2	38454.1	25809.6	58636.4	51285.1	11667.3	20582.1	1.19182e+07	67551.8	12897.4	8441.72	0	44729.3	30984.5	0	15942.3	0	13011.8	9983.88	32437.2	0	26372.3	8.5416e+06	16308.6	23956.5	0	11855	0
154.236__147.05	16865.9	0	33948.5	128721	25505.3	151958	37186.1	0	20124.8	0	118028	245503	834493	962144	332481	15707.9	24807.4	0	0	0	756046	907369	861312	864452	839616	32606.2	25003.1	140393	340739	706217	794296	666416	107500	36268.4	14130.4	783508	689704	423572	0	0	0	0	0	0	0	0	0	0	0
154.8804__38.22	1.22648e+06	1.21441e+06	1.19444e+06	1.14331e+06	1.17346e+06	1.0374e+06	1.04026e+06	1.07734e+06	1.07721e+06	1.0122e+06	1.16347e+06	958383	1.32934e+06	719978	1.75989e+06	1.8009e+06	1.66459e+06	1.67643e+06	1.67317e+06	1.61406e+06	939647	1.01799e+06	863118	1.01927e+06	1.01797e+06	927518	894865	887182	793485	810700	968099	858602	913074	1.12683e+06	871550	1.06601e+06	802559	803542	802545	812306	1.0899e+06	710750	691686	785791	749824	698897	990794	642746	898333
154.9693__43.71	2.04588e+06	1.89184e+06	1.5896e+06	2.50358e+06	2.01732e+06	1.72246e+06	1.47772e+06	1.33674e+06	2.34837e+06	2.29697e+06	1.69279e+06	1.25185e+06	2.1444e+06	1.42637e+06	1.17308e+06	1.20596e+06	1.26404e+06	1.09629e+06	1.13088e+06	1.19281e+06	1.53559e+06	1.21147e+06	974642	550209	1.52507e+06	992116	720069	590439	1.11593e+06	1.29599e+06	1.07393e+06	411525	912998	852443	614504	194011	47110.9	34557.5	0	117839	352299	0	2.23904e+06	61536.5	136477	143305	127481	27466.2	2.85262e+06
155.0452__147.19	5.56537e+07	5.59819e+07	5.56123e+07	5.58586e+07	5.76336e+07	5.61037e+07	5.53473e+07	5.68805e+07	5.65816e+07	5.81094e+07	5.98577e+07	5.59255e+07	5.67258e+07	5.66256e+07	5.51604e+07	5.39306e+07	5.56184e+07	5.5775e+07	5.64203e+07	5.59931e+07	5.74258e+07	5.68832e+07	5.52748e+07	5.52258e+07	5.67287e+07	5.52915e+07	5.66941e+07	5.609e+07	5.63553e+07	5.69527e+07	5.55747e+07	5.68146e+07	5.69672e+07	5.63055e+07	5.68032e+07	5.31759e+07	4.7606e+07	4.99832e+07	5.12576e+07	5.15252e+07	4.85392e+07	4.90155e+07	5.00543e+07	5.14313e+07	4.77194e+07	4.85183e+07	5.12882e+07	5.02874e+07	4.82686e+07
155.0792__36.57	274787	512484	190662	561167	538521	321653	608331	332901	317838	763539	815071	586850	412808	1.60526e+06	606528	410799	472091	508677	389207	481081	1.09934e+06	1.2632e+06	1.14323e+06	1.6556e+06	1.66557e+06	2.25462e+06	1.44099e+06	1.8963e+06	1.19838e+06	1.09006e+06	2.17518e+06	2.43265e+06	1.39437e+06	1.77305e+06	1.63064e+06	339704	251861	120178	356345	486553	419637	291413	281273	157915	246126	345615	516635	351625	422238
155.0816__54.06	2.60232e+06	1.84475e+06	629778	1.72615e+06	1.20536e+06	1.6039e+06	1.37245e+06	1.63136e+06	2.55163e+06	1.92975e+06	1.9697e+06	1.63091e+06	985145	2.62159e+06	2.24924e+06	2.21208e+06	837072	2.47686e+06	2.55514e+06	2.67394e+06	1.92355e+06	1.58882e+06	845417	1.65542e+06	1.69804e+06	1.05346e+06	1.51225e+06	1.24337e+06	1.6719e+06	2.54917e+06	1.90479e+06	1.66321e+06	1.72269e+06	1.07497e+06	183950	1.73035e+06	1.42599e+06	805758	1.67715e+06	1.58788e+06	1.02829e+06	1.60178e+06	1.11761e+06	1.55272e+06	1.79086e+06	1.62988e+06	984042	1.43754e+06	687278
155.1292__984.33	2.62675e+07	1.52558e+07	3.48745e+07	8.74515e+06	1.91965e+07	2.00037e+07	3.25253e+06	1.49632e+07	1.56219e+07	1.77226e+07	2.72288e+07	2.81643e+07	2.08436e+07	3.00726e+07	1.98372e+06	1.99424e+07	1.19934e+07	2.14975e+07	2.3143e+06	3.40414e+07	2.7617e+06	1.76584e+06	1.81097e+07	1.5509e+06	1.47712e+07	1.68783e+07	3.06418e+07	1.55793e+07	1.27643e+07	1.96695e+07	2.4802e+07	1.36326e+06	2.0055e+07	1.32591e+07	1.57895e+07	1.72466e+07	1.6861e+06	3.90635e+06	1.68399e+07	1.71661e+07	2.84639e+07	2.22174e+07	1.21849e+07	1.88835e+07	9.5762e+06	9.81348e+06	3.2273e+07	9.71027e+06	1.96083e+07
155.9908__24.95	1.92135e+06	1.89962e+06	1.97059e+06	1.89329e+06	1.89285e+06	1.79908e+06	1.88491e+06	1.86752e+06	1.71478e+06	1.92449e+06	1.87422e+06	1.84718e+06	1.84899e+06	1.88276e+06	1.93015e+06	1.93165e+06	1.843e+06	1.83823e+06	1.7775e+06	1.79522e+06	2.06135e+06	2.01726e+06	2.00425e+06	1.98277e+06	2.03016e+06	2.02571e+06	1.93231e+06	1.98571e+06	1.95416e+06	1.96531e+06	1.938e+06	1.95357e+06	1.93248e+06	1.94877e+06	1.97085e+06	694104	1.37407e+06	1.89904e+06	2.48283e+06	1.4515e+06	1.75429e+06	2.50149e+06	47092	3.69256e+06	1.63892e+06	1.73827e+06	1.62864e+06	1.80265e+06	1.78178e+06
156.0238__175.92	14763.6	11051.8	28752.7	11208.2	22786.1	16556.3	1.80632e+06	17951.9	743902	34301.7	18772.7	56627.2	21784.7	17839.7	294849	381984	370042	409069	291494	339303	26242	9636.49	41145.9	0	11217.6	29597.9	6919.76	7222.38	8286.13	70303	76256.7	39162.8	19048.6	26393.3	27564.3	1.05572e+06	209489	1.01711e+06	830683	750614	825437	1.01713e+06	967170	630133	315163	561056	1.00653e+06	1.04126e+06	697856
156.0389__147.2	2.0872e+08	2.11534e+08	2.07169e+08	2.09463e+08	2.15275e+08	2.12973e+08	2.08441e+08	2.11424e+08	2.12891e+08	2.17072e+08	2.26514e+08	2.15419e+08	2.13628e+08	2.11377e+08	2.06756e+08	2.03429e+08	2.10034e+08	2.09582e+08	2.11366e+08	2.11594e+08	2.15658e+08	2.12581e+08	2.11645e+08	2.06223e+08	2.13489e+08	2.09612e+08	2.12262e+08	2.10646e+08	2.12127e+08	2.11691e+08	2.07938e+08	2.11322e+08	2.14816e+08	2.14173e+08	2.14763e+08	1.98385e+08	1.7956e+08	1.88139e+08	1.94242e+08	1.97306e+08	1.84803e+08	1.88642e+08	1.90293e+08	1.95339e+08	1.81037e+08	1.83832e+08	1.93308e+08	1.88575e+08	1.81746e+08
156.0423__40.01	2.82809e+08	1.95742e+08	1.441e+08	2.82936e+08	2.59584e+08	2.50815e+08	3.55302e+08	1.16098e+08	2.72012e+08	2.43502e+08	2.65619e+08	3.08396e+08	3.10273e+08	3.32323e+08	2.01516e+08	1.9529e+08	1.91885e+08	1.94071e+08	1.93992e+08	1.91593e+08	1.27557e+08	1.09451e+08	5.85323e+07	1.14174e+08	1.19215e+08	1.18067e+08	1.04424e+08	1.42715e+08	4.35395e+07	1.03226e+08	1.1728e+08	1.12885e+08	1.33096e+08	1.25159e+08	1.41133e+08	1.43097e+08	6.70494e+07	9.91969e+07	1.39081e+08	9.67123e+07	1.12352e+08	1.31193e+08	1.3e+08	4.26615e+07	1.29497e+08	9.04914e+07	1.18576e+08	1.57804e+08	1.52568e+08
156.0678__194.72	30586	22899.8	20815	27218.2	21022.8	26395.2	2.70428e+06	17578	30526.5	30294.4	9322.73	40907.3	8105.39	0	247159	350401	266726	337707	274492	335281	26101.9	6473	28625.1	10040.8	9329.06	53323	0	29027.8	34705.7	26361.4	20168.5	7571.56	0	43480.4	15901.3	656637	598872	705817	494797	781290	584591	875146	741750	643021	638012	735887	648039	627560	426181
156.1385__181.34	348866	1.1288e+06	7.9872e+06	43770.7	1.27228e+07	703013	5.65553e+06	433701	11266.9	225516	6708.83	115591	27527.2	1.40055e+06	2.0634e+06	1.98297e+06	2.03469e+06	2.11634e+06	2.02351e+06	2.08305e+06	369349	1.02783e+06	7.72287e+06	426473	26395.5	1.27681e+07	758853	5.40252e+06	491293	8985.8	200116	0	0	60247.1	1.48979e+06	437966	802000	6.69382e+06	365667	124684	1.14448e+07	713718	4.34282e+06	563355	81985.3	425507	212134	80152.4	0
156.1385__43.6	5.57317e+06	6.42747e+06	7.6214e+06	7.57171e+06	6.94557e+06	5.99681e+06	6.09131e+06	8.68766e+06	6.55261e+06	7.86908e+06	8.61161e+06	9.19367e+06	8.99459e+06	7.76278e+06	1.4967e+07	1.55515e+07	1.557e+07	1.51207e+07	1.51321e+07	1.53574e+07	8.7695e+06	7.75779e+06	7.91353e+06	7.37173e+06	7.27841e+06	8.06218e+06	7.00156e+06	8.05702e+06	1.11855e+07	8.49574e+06	9.82282e+06	9.60586e+06	9.38745e+06	7.74515e+06	6.6197e+06	4.71945e+06	4.36207e+06	4.92102e+06	5.33016e+06	4.28746e+06	5.68715e+06	5.04824e+06	5.05788e+06	5.62064e+06	4.48264e+06	4.80172e+06	6.31434e+06	4.76864e+06	5.26782e+06
156.8776__38.33	758954	724391	807586	662221	753030	696548	538537	751467	722496	697717	847103	618569	812094	382672	959656	1.13144e+06	1.00923e+06	1.09388e+06	1.11559e+06	1.09259e+06	445076	257257	625989	572200	561659	576769	496491	556274	552358	507448	544301	406873	311145	653165	518573	586754	501746	580173	425140	561888	566825	548506	436408	487369	504002	412666	554696	454473	645700
157.0423__147.19	1.76927e+07	1.7687e+07	1.81958e+07	1.77681e+07	1.84864e+07	1.79492e+07	1.73668e+07	1.81504e+07	1.7957e+07	1.85506e+07	1.88179e+07	1.79338e+07	1.80204e+07	1.75584e+07	1.76952e+07	1.6971e+07	1.82184e+07	1.71466e+07	1.75513e+07	1.76983e+07	1.81569e+07	1.80235e+07	1.82609e+07	1.78626e+07	1.78676e+07	1.75119e+07	1.81314e+07	1.80609e+07	1.74135e+07	1.75565e+07	1.78282e+07	1.7702e+07	1.84086e+07	1.78911e+07	1.82641e+07	1.70343e+07	1.51384e+07	1.59687e+07	1.63629e+07	1.66078e+07	1.54565e+07	1.56695e+07	1.6231e+07	1.62396e+07	1.50177e+07	1.5327e+07	1.64525e+07	1.58479e+07	1.54396e+07
157.0458__40.27	1.38211e+07	9.1104e+06	6.81177e+06	1.4346e+07	1.40899e+07	1.21012e+07	1.81269e+07	4.66139e+06	1.33546e+07	1.21372e+07	1.3219e+07	1.63021e+07	1.57265e+07	1.73139e+07	9.71439e+06	9.61569e+06	9.62066e+06	9.06214e+06	9.08646e+06	9.53191e+06	6.53271e+06	4.10765e+06	2.59461e+06	5.49359e+06	6.99442e+06	5.91027e+06	4.77984e+06	7.41887e+06	1.94389e+06	4.19912e+06	5.80594e+06	5.97584e+06	6.93268e+06	6.22821e+06	7.19735e+06	7.4719e+06	2.41107e+06	4.06491e+06	6.86737e+06	4.1592e+06	5.29769e+06	5.08331e+06	6.33903e+06	3.25468e+06	5.2393e+06	4.67191e+06	4.91567e+06	7.42142e+06	8.00421e+06
157.0498__232.39	400647	355088	381438	312992	1.21686e+06	267533	263971	288918	313479	413079	1.01503e+06	1.05233e+06	335606	323982	288815	313725	312848	314286	327712	305981	321502	396460	236072	227821	1.33335e+06	320520	352181	217140	262374	336498	1.59097e+06	402682	273101	1.02769e+06	270912	334453	743335	339518	576631	1.92447e+06	1.29121e+06	387291	408478	295088	361767	1.75883e+06	1.23705e+06	1.43253e+06	1.31759e+06
158.0195__175.94	0	0	0	0	6668.24	0	0	7752.18	0	0	14219.9	0	0	9229.49	179955	219305	171062	205495	186864	210769	0	0	0	0	0	0	0	0	24910.6	9921.29	0	8704.8	0	0	7044.64	653417	30689.9	613090	211647	459828	543750	642317	631742	383118	128976	335843	514596	620735	410907
158.0405__43.14	3.2507e+06	5.40908e+06	4.73069e+06	4.84182e+06	2.51901e+06	6.18969e+06	1.77811e+07	3.60446e+06	2.38667e+06	6.5007e+06	1.48231e+07	4.09943e+06	2.21046e+07	9.96794e+06	6.55888e+06	6.7383e+06	6.89252e+06	7.23837e+06	6.73564e+06	6.79072e+06	2.08313e+06	3.04452e+06	3.46446e+06	6.63788e+06	3.0734e+06	1.30623e+06	3.53863e+06	1.07338e+07	2.49482e+06	1.88437e+06	3.59995e+06	8.90408e+06	2.63968e+06	1.33867e+07	5.95138e+06	3.55171e+06	4.7647e+06	4.96774e+06	1.14772e+07	3.73262e+06	6.98756e+06	4.44686e+06	1.58004e+07	3.19527e+06	3.16787e+06	4.49647e+06	1.75333e+07	3.35867e+06	2.20425e+07
158.1177__153.53	3.1702e+06	2.92071e+06	1.34001e+06	1.74266e+06	1.37042e+06	2.13056e+06	4.69299e+06	2.71348e+06	2.98759e+06	1.14501e+06	3.27293e+06	2.55039e+06	2.1243e+06	6.51332e+06	2.26529e+06	2.30648e+06	2.42972e+06	2.22814e+06	2.2204e+06	2.45115e+06	3.21522e+06	2.93245e+06	1.26677e+06	1.53836e+06	1.90601e+06	1.33049e+06	1.72481e+06	4.78645e+06	2.74412e+06	3.26219e+06	1.11666e+06	3.25875e+06	2.56792e+06	2.00222e+06	6.86311e+06	2.3183e+06	1.47915e+06	802332	1.06224e+06	1.29598e+06	1.10288e+06	1.23678e+06	3.17139e+06	1.84384e+06	1.74202e+06	695456	2.26137e+06	1.70099e+06	879533
158.1178__205.61	7876.56	37431.9	11026.9	56065.2	16514.3	33226.6	26978.5	42500.9	28714.8	16316.1	23429.2	39217.5	7920.07	20426.3	3.01692e+06	2.99404e+06	3.04598e+06	3.13279e+06	3.13714e+06	3.10292e+06	38339.1	7589.87	20777.7	32190.2	14915.5	18851.4	12152.4	29411.3	60432.7	46534.1	15267.2	16945.6	15156	26351	36538.3	5.04076e+06	1.67013e+07	2.69374e+06	2.69819e+06	9.02943e+06	5.0144e+06	5.16538e+06	9.14786e+06	5.09347e+06	1.40448e+07	1.68801e+07	8.64311e+06	8.4994e+06	1.57626e+07
158.1541__270.27	4.8489e+07	4.83966e+07	4.85357e+07	4.84895e+07	4.88699e+07	4.85945e+07	4.90918e+07	4.94234e+07	4.88525e+07	4.90878e+07	4.92502e+07	4.90723e+07	4.89114e+07	5.03568e+07	4.8674e+07	4.85372e+07	4.83617e+07	4.80426e+07	4.83005e+07	4.78139e+07	4.85789e+07	4.8738e+07	4.7874e+07	4.81186e+07	4.86506e+07	4.80774e+07	4.83065e+07	4.84491e+07	4.8496e+07	4.82884e+07	4.85518e+07	4.84774e+07	4.86709e+07	4.81479e+07	4.9335e+07	4.94563e+07	4.68948e+07	4.91117e+07	4.92942e+07	4.84619e+07	4.81502e+07	4.87124e+07	4.78796e+07	4.84304e+07	4.74979e+07	4.74356e+07	4.73919e+07	4.78355e+07	4.71323e+07
158.1905__218.63	284223	336368	273673	322909	383405	275671	332181	312787	311059	320873	242037	292561	350605	303915	291288	333582	302119	301420	324987	336608	348543	437151	396990	323552	390855	338416	273397	262474	233618	283891	292828	308266	384904	334368	333443	350115	227045	298547	278494	293457	270039	294525	246982	227699	249448	224003	253748	322996	225835
158.9642__38.73	6.57215e+06	6.72997e+06	6.16877e+06	7.09559e+06	6.94849e+06	6.58428e+06	8.01386e+06	6.49991e+06	7.56925e+06	7.90132e+06	6.7988e+06	6.13939e+06	6.44159e+06	6.11632e+06	5.53261e+06	5.38543e+06	5.40061e+06	5.50118e+06	5.2158e+06	5.51196e+06	1.57711e+07	1.6027e+07	1.6263e+07	1.63518e+07	1.51869e+07	1.39655e+07	1.58e+07	1.71604e+07	1.55475e+07	1.77202e+07	1.80653e+07	1.48996e+07	1.67802e+07	1.48363e+07	1.64729e+07	1.15696e+06	715011	751528	769045	1.05721e+06	841903	867450	870963	875280	989406	1.26444e+06	1.10567e+06	751916	771867
159.0207__256.9	300756	309380	289463	342200	317685	338515	303237	348617	331403	309301	356458	376081	289634	325770	322401	285975	326854	339076	295221	276435	328979	346103	300322	328507	348071	346780	341436	314832	336153	308733	266249	338017	308326	315954	345347	303761	269115	284164	257551	282569	311848	277048	328027	267510	335106	306946	325677	317408	274322
159.028__43.49	3.22844e+06	5.18165e+06	6.60253e+06	1.51609e+06	3.37714e+06	6.20715e+06	5.7033e+06	9.22269e+06	3.20245e+06	7.35959e+06	1.20365e+07	1.60521e+07	3.52898e+07	4.90681e+06	1.96628e+07	1.95447e+07	1.96819e+07	2.00624e+07	2.10006e+07	1.92592e+07	1.14002e+07	1.9233e+07	2.74291e+07	2.39829e+07	1.39392e+07	2.49604e+07	3.0172e+07	2.98849e+07	3.39983e+07	2.22188e+07	3.58581e+07	3.08052e+07	2.21101e+07	4.38594e+07	1.55927e+07	1.32538e+07	1.58957e+07	1.68067e+07	1.78965e+07	1.43555e+07	1.78906e+07	1.63028e+07	1.04693e+07	1.87741e+07	1.81115e+07	3.72345e+07	2.12104e+07	1.60538e+07	2.54182e+07
159.0838__212.74	2.7873e+07	2.67868e+07	3.151e+07	2.83551e+07	2.96249e+07	2.66641e+07	2.84623e+07	2.68953e+07	2.77755e+07	2.81243e+07	2.76451e+07	3.23576e+07	2.98619e+07	2.89709e+07	2.92217e+07	2.83127e+07	2.8118e+07	2.42339e+07	2.87819e+07	3.2946e+07	2.97967e+07	2.94402e+07	3.2123e+07	3.0526e+07	2.77198e+07	2.8948e+07	2.94021e+07	2.83416e+07	3.14963e+07	2.81026e+07	2.72541e+07	3.06995e+07	4.52826e+07	2.73154e+07	2.96573e+07	2.54296e+07	2.35196e+07	3.04596e+07	2.56802e+07	3.0691e+07	2.94297e+07	2.88613e+07	2.43509e+07	2.74566e+07	2.48543e+07	2.40502e+07	2.87303e+07	2.34056e+07	2.1494e+07
159.0918__146.51	3.50085e+07	3.31312e+07	2.91056e+07	2.59137e+07	3.93454e+07	3.66076e+07	3.27314e+07	4.79204e+07	3.54422e+07	3.48198e+07	3.85942e+07	4.79359e+07	2.47129e+07	3.91177e+07	3.0558e+07	3.04151e+07	3.11989e+07	3.10192e+07	3.158e+07	3.16261e+07	3.69506e+07	3.42081e+07	3.21177e+07	3.15275e+07	2.72366e+07	4.25605e+07	3.8024e+07	3.43358e+07	4.96379e+07	3.59736e+07	3.50754e+07	3.88399e+07	5.12088e+07	2.79493e+07	4.24227e+07	2.0851e+07	2.17478e+07	1.6869e+07	1.75659e+07	1.58136e+07	2.30981e+07	1.994e+07	2.0622e+07	2.53802e+07	2.25766e+07	1.97641e+07	2.29643e+07	2.71759e+07	1.40456e+07
159.113__68.77	3.04347e+06	2.27108e+06	2.21091e+06	2.13326e+06	2.39283e+06	3.18083e+06	2.34207e+06	1.86742e+06	3.68974e+06	4.35806e+06	3.73002e+06	2.37114e+06	2.62793e+06	3.32559e+06	1.96436e+06	2.26163e+06	2.51072e+06	2.82373e+06	3.03307e+06	3.17143e+06	3.07588e+06	2.42591e+06	2.33738e+06	2.12496e+06	2.09896e+06	2.42231e+06	3.2227e+06	2.57057e+06	3.23129e+06	4.14982e+06	4.63614e+06	4.01958e+06	3.39266e+06	2.96727e+06	4.8186e+06	2.04598e+06	2.21969e+06	1.51698e+06	1.22327e+06	1.41947e+06	1.50904e+06	2.03304e+06	1.7265e+06	1.51322e+06	2.45869e+06	3.2067e+06	1.84697e+06	1.98489e+06	1.57731e+06
159.113__49.26	6.98511e+06	4.74278e+06	4.22889e+06	4.15056e+06	5.26298e+06	6.83756e+06	4.68561e+06	3.96638e+06	7.10608e+06	1.01433e+07	7.80815e+06	5.58204e+06	5.36432e+06	6.94491e+06	3.40216e+06	3.56034e+06	4.41515e+06	5.75356e+06	5.49744e+06	5.85167e+06	5.78345e+06	4.25717e+06	4.25535e+06	3.91251e+06	3.67465e+06	4.44186e+06	5.68828e+06	4.9767e+06	5.91206e+06	7.35184e+06	8.38351e+06	7.15024e+06	5.95906e+06	5.23928e+06	8.6739e+06	3.92747e+06	3.55747e+06	2.52792e+06	2.0484e+06	2.43463e+06	2.72635e+06	3.6947e+06	3.26174e+06	2.68928e+06	5.12192e+06	6.27905e+06	3.22991e+06	3.72342e+06	2.7014e+06
159.1493__36.23	629331	228948	188938	399573	364675	462904	171376	693778	845925	421321	343462	185226	379246	271030	320385	318026	334277	330687	342894	165092	1.31093e+06	613337	547754	569559	644257	444177	853118	536933	914208	1.42939e+06	920631	767993	599342	804184	1.19086e+06	0	0	0	0	0	0	0	0	0	0	0	0	0	0
159.1574__270.29	4.46045e+06	4.59302e+06	4.64541e+06	4.66577e+06	4.62839e+06	4.6066e+06	4.7982e+06	4.68132e+06	4.68927e+06	4.66398e+06	4.8064e+06	4.6334e+06	4.7179e+06	4.78654e+06	4.59213e+06	4.57572e+06	4.63946e+06	4.51306e+06	4.574e+06	4.5989e+06	4.53595e+06	4.69264e+06	4.54777e+06	4.54793e+06	4.62764e+06	4.59593e+06	4.62865e+06	4.65829e+06	4.70048e+06	4.60602e+06	4.48961e+06	4.59475e+06	4.65102e+06	4.53799e+06	4.61657e+06	4.66163e+06	4.33959e+06	4.62047e+06	4.72862e+06	4.74019e+06	4.57916e+06	4.70355e+06	4.6533e+06	4.58395e+06	4.54916e+06	4.64263e+06	4.60604e+06	4.64652e+06	4.5911e+06
159.9693__28.21	1.01764e+07	1.00212e+07	1.02104e+07	9.99524e+06	8.98342e+06	9.99448e+06	1.01305e+07	9.96298e+06	1.00516e+07	7.37818e+06	1.00906e+07	9.87747e+06	1.00794e+07	8.8285e+06	1.04404e+07	1.02751e+07	1.00124e+07	9.36447e+06	1.70599e+07	1.65574e+07	1.0705e+07	1.08246e+07	1.05975e+07	1.07422e+07	1.81939e+06	1.08833e+07	1.07962e+07	1.08226e+07	1.05761e+07	1.06572e+07	544155	1.06066e+07	1.07425e+07	627184	1.06432e+07	1.79787e+07	9.78529e+06	1.80022e+07	7.24184e+06	7.96125e+06	9.13774e+06	1.01861e+07	9.95997e+06	8.67702e+06	7.5125e+06	1.25708e+07	1.66025e+07	1.76015e+07	9.41402e+06
159.9693__69.81	5.0395e+07	4.40318e+07	4.13008e+07	2.2277e+07	3.42181e+07	3.47487e+07	3.22812e+07	3.20697e+07	3.16458e+07	3.07914e+07	2.87912e+07	2.07206e+07	2.84278e+07	3.17965e+07	4.29607e+07	3.13356e+07	2.44901e+07	2.19318e+07	2.08784e+07	2.02399e+07	2.44838e+07	2.52726e+07	2.50261e+07	2.50299e+07	2.48389e+07	2.53887e+07	2.45723e+07	2.50301e+07	2.40294e+07	2.43573e+07	2.44277e+07	2.46182e+07	2.43778e+07	2.43167e+07	2.43629e+07	2.21188e+07	2.05382e+07	2.17904e+07	2.21881e+07	2.02471e+07	2.02942e+07	2.00877e+07	2.00626e+07	1.96274e+07	1.98657e+07	1.94887e+07	1.92956e+07	1.94166e+07	1.91628e+07
160.0758__146.72	8.38771e+06	7.99672e+06	7.31844e+06	7.00151e+06	1.04681e+07	9.52503e+06	8.33553e+06	1.15627e+07	8.857e+06	8.75838e+06	1.03353e+07	1.15922e+07	6.79443e+06	9.92908e+06	8.19703e+06	8.02695e+06	8.32683e+06	8.32501e+06	8.47115e+06	8.32828e+06	8.98349e+06	8.42184e+06	7.96479e+06	8.05301e+06	6.4181e+06	1.13536e+07	9.93194e+06	8.51949e+06	1.16792e+07	8.99255e+06	8.57923e+06	9.97781e+06	1.24045e+07	6.67618e+06	1.01972e+07	5.84117e+06	1.67946e+06	4.81382e+06	5.0527e+06	5.66814e+06	7.94339e+06	6.63469e+06	1.89965e+06	7.32208e+06	4.87998e+06	4.80024e+06	7.00264e+06	6.81075e+06	1.07739e+06
160.0759__88.68	652683	2.16523e+06	216756	487308	500513	335662	233075	360289	507833	919268	768203	236060	857559	436091	2.27102e+06	2.25501e+06	2.25828e+06	2.48558e+06	2.37686e+06	2.43528e+06	4.1458e+06	1.35116e+07	4.1846e+06	4.23405e+06	7.38447e+06	8.42849e+06	7.36143e+06	8.50944e+06	5.88837e+06	6.11165e+06	1.15778e+07	5.8241e+06	5.52517e+06	6.35316e+06	8.21754e+06	415469	120519	171528	77588.4	384444	280942	619710	306727	142576	78652.8	496844	155978	231346	75811.2
160.094__270.26	167120	212363	250024	268962	282384	207285	193182	203493	243648	180924	218440	197070	160388	180844	220449	213336	231901	180782	229646	284221	185193	223147	220757	219752	234483	176561	224412	230085	134694	265056	184210	214166	205827	223267	157810	184439	216842	165305	183055	249791	241266	252092	233017	192929	214894	149482	204154	206732	207940
160.0958__205.54	0	0	0	0	0	0	0	0	0	0	0	0	0	0	102630	98007.4	144465	106850	96809.5	111933	0	0	0	0	0	0	0	0	0	0	0	0	0	0	0	222104	1.15139e+06	105031	50278.8	503656	187185	240809	455526	211567	500889	693221	315292	593908	918090
160.1333__43.36	8.16595e+07	8.49305e+07	9.26547e+07	8.46891e+07	6.39212e+07	6.81475e+07	6.67129e+07	4.97752e+07	9.28913e+07	1.34736e+08	1.06866e+08	8.28179e+07	5.26407e+07	1.05003e+08	1.25314e+08	1.25632e+08	1.29264e+08	1.30974e+08	1.27574e+08	1.27825e+08	5.36785e+07	5.23307e+07	5.89507e+07	5.20572e+07	5.39425e+07	3.98102e+07	3.96517e+07	3.83109e+07	3.43395e+07	4.60916e+07	7.09223e+07	6.61892e+07	5.49562e+07	3.38104e+07	6.40147e+07	1.8545e+08	1.84189e+08	3.01988e+08	1.84234e+08	1.64502e+08	1.9904e+08	1.7984e+08	1.70566e+08	1.00397e+08	2.11538e+08	2.30333e+08	1.75813e+08	1.42795e+08	1.14765e+08
160.1334__171.35	3.52823e+06	2.41899e+06	2.37873e+06	2.40239e+06	2.12709e+06	2.51837e+06	2.3141e+06	1.32354e+07	3.05959e+06	2.2878e+06	6.20017e+06	4.61351e+06	2.40725e+06	4.55862e+06	3.36557e+06	3.38383e+06	3.33503e+06	3.47594e+06	3.35516e+06	3.40386e+06	3.6317e+06	2.37563e+06	2.45059e+06	1.21893e+06	2.15305e+06	2.23128e+06	2.48553e+06	2.0395e+06	1.29075e+07	2.96094e+06	2.19857e+06	5.74051e+06	4.76719e+06	2.36816e+06	4.62905e+06	3.11515e+06	1.49343e+06	1.98576e+06	1.00551e+06	1.7966e+06	1.74549e+06	2.06687e+06	1.73104e+06	9.58609e+06	2.35486e+06	1.93998e+06	4.78488e+06	3.48307e+06	1.27155e+06
161.0186__85.26	632001	538834	635402	352392	464688	645640	722825	399567	797265	576116	834192	603960	708633	575829	501817	918694	564320	503227	508359	524290	870470	805039	905954	739556	482373	892665	992649	893578	974366	1.03009e+06	1.12905e+06	1.08496e+06	759818	1.08426e+06	793308	67325.7	62038	53119.4	191653	62020.1	60713.2	146132	119196	102266	93486.1	57765.2	168261	86319.4	120372
161.0391__138.28	149017	214882	104413	62441.5	117534	80953.8	11120	337398	258860	48935.3	179942	192925	151823	201590	164723	196259	210289	185927	106228	158544	146065	193935	139825	18989.7	66256.4	61422.6	41808.4	27318.8	327479	242430	63615.5	202863	220374	147796	256541	300395	94403.4	275226	114695	92708.3	251909	219323	191865	310378	192651	109502	180369	343780	196941
161.0567__513.49	3.4731e+06	3.03257e+06	2.71409e+06	3.17269e+06	2.91696e+06	3.33547e+06	3.57431e+06	3.01337e+06	3.62539e+06	3.22213e+06	2.36529e+06	2.88358e+06	3.18617e+06	3.31893e+06	3.33937e+06	3.85529e+06	3.9685e+06	3.75501e+06	3.21652e+06	3.55792e+06	3.40108e+06	3.28232e+06	3.65251e+06	3.19222e+06	3.59979e+06	2.81589e+06	3.79346e+06	3.8147e+06	3.29036e+06	3.46127e+06	3.0458e+06	2.76935e+06	3.72275e+06	2.9762e+06	3.25517e+06	3.38458e+06	3.86378e+06	3.58863e+06	2.76858e+06	3.12113e+06	2.96468e+06	3.40946e+06	3.71754e+06	3.28371e+06	4.07264e+06	4.21327e+06	3.5726e+06	3.22546e+06	3.46926e+06
161.0567__442.83	1.91698e+06	2.05511e+06	1.09572e+06	2.66852e+06	2.32271e+06	1.80575e+06	2.35707e+06	1.48848e+06	2.45846e+06	1.67582e+06	1.18129e+06	2.55664e+06	1.70764e+06	2.84319e+06	1.92458e+06	1.67916e+06	2.06034e+06	726455	1.98001e+06	1.47697e+06	1.96151e+06	583357	1.31866e+06	1.55549e+06	3.00193e+06	2.23318e+06	2.1677e+06	1.92356e+06	1.68576e+06	2.31691e+06	1.8051e+06	1.3509e+06	2.5753e+06	1.77799e+06	2.63924e+06	1.08431e+06	825922	584508	1.05678e+06	2.09549e+06	679103	869633	1.07914e+06	803058	1.62995e+06	759404	789119	1.25826e+06	623256
161.0648__149.71	972445	1.05934e+06	1.16349e+06	1.14013e+06	1.09861e+06	1.20575e+06	1.13503e+06	1.10429e+06	1.48521e+06	1.08278e+06	1.0664e+06	1.16369e+06	974613	1.06796e+06	1.13056e+06	1.0422e+06	1.23697e+06	1.07719e+06	1.16417e+06	1.10504e+06	1.1839e+06	1.31171e+06	1.26781e+06	1.20962e+06	1.14833e+06	1.06742e+06	1.13133e+06	1.2157e+06	1.03654e+06	1.18289e+06	1.42326e+06	1.21106e+06	964840	1.51034e+06	951578	1.22858e+06	933563	1.10775e+06	1.22072e+06	1.06424e+06	1.11278e+06	1.1581e+06	1.12923e+06	1.09257e+06	1.00513e+06	762822	1.15955e+06	910804	657911
161.0823__988.55	2.12842e+07	2.37249e+07	1.39259e+07	2.40508e+07	2.46364e+07	2.48078e+07	2.44952e+07	2.48793e+07	2.32867e+07	1.40286e+07	2.30024e+07	2.17164e+07	2.19836e+07	9.29603e+06	1.22453e+07	1.19641e+07	1.01624e+07	8.24315e+06	2.21263e+07	2.42911e+07	2.28187e+07	2.15378e+07	1.95288e+07	2.22479e+07	1.50502e+07	2.32668e+07	1.67659e+07	2.12205e+07	2.19111e+07	1.79236e+07	2.23967e+07	2.1364e+07	2.35928e+07	2.26303e+07	2.20035e+07	2.30112e+07	2.46952e+07	1.30165e+07	2.33985e+07	9.65414e+06	2.32408e+07	2.35901e+07	2.35039e+07	2.30763e+07	2.26433e+07	9.23706e+06	2.35883e+07	2.15049e+07	1.7392e+07
161.1366__43.35	6.31748e+06	7.20148e+06	7.5936e+06	7.05597e+06	4.27083e+06	5.55045e+06	5.54489e+06	4.16153e+06	7.36636e+06	1.13224e+07	8.65642e+06	6.90264e+06	4.0827e+06	8.77953e+06	1.05494e+07	1.02466e+07	1.08573e+07	1.10309e+07	1.02467e+07	1.02229e+07	4.19811e+06	4.16673e+06	4.78628e+06	4.25677e+06	4.40901e+06	7.09618e+06	3.06366e+06	3.15942e+06	2.63222e+06	6.5524e+06	5.80118e+06	4.97533e+06	4.33929e+06	2.58676e+06	6.00169e+06	1.5761e+07	1.48239e+07	2.5853e+07	1.56393e+07	1.41018e+07	1.66184e+07	1.5022e+07	1.41873e+07	3.37407e+06	1.7612e+07	1.9059e+07	3.39148e+06	1.20011e+07	9.04705e+06
161.5393__153.48	0	0	0	0	0	0	0	0	0	0	0	0	0	0	541669	474174	444874	577084	436383	501572	0	0	0	0	0	0	0	0	0	0	0	0	0	0	0	1.40276e+06	847973	1.82946e+06	1.79406e+06	1.23171e+06	1.24203e+06	1.42651e+06	1.21862e+06	1.48681e+06	1.02262e+06	652979	1.20306e+06	1.49764e+06	839914
162.0075__34.87	1.07474e+07	1.09622e+07	1.05053e+07	1.00573e+07	1.06976e+07	1.08221e+07	1.0107e+07	1.1114e+07	1.05148e+07	1.04302e+07	1.09512e+07	1.07079e+07	1.12552e+07	1.00772e+07	7.49053e+06	7.5634e+06	7.13651e+06	6.56989e+06	6.53266e+06	6.74076e+06	424350	407489	410365	400023	422853	374901	371550	394738	448158	382649	373920	382514	406668	403755	413105	7.00083e+06	7.20125e+06	6.36521e+06	5.77364e+06	7.04675e+06	7.21787e+06	6.05519e+06	6.11937e+06	6.0268e+06	7.1767e+06	6.33352e+06	6.52159e+06	6.65499e+06	6.88526e+06
162.0552__210.98	231346	324443	251636	196209	228162	199859	194474	201817	175012	191449	162254	158484	116562	206946	1.12149e+06	982254	1.0438e+06	947584	998127	962380	398820	403958	418216	329281	418451	337466	262955	277318	287679	249092	316176	257337	221413	268987	149264	2.48554e+06	1.96983e+06	2.88164e+06	3.47704e+06	1.97881e+06	2.16306e+06	2.43444e+06	2.42584e+06	2.10314e+06	2.0323e+06	1.50573e+06	1.87133e+06	2.35582e+06	1.82614e+06
162.1125__41.92	5.6185e+08	4.08518e+08	4.20194e+08	5.83057e+08	4.29497e+08	4.20689e+08	4.7447e+08	3.8385e+08	5.06835e+08	6.28044e+08	7.54127e+08	8.35644e+08	3.46787e+08	7.09059e+08	4.0701e+08	4.10852e+08	4.31336e+08	4.24396e+08	4.28275e+08	4.21167e+08	3.75966e+08	2.62602e+08	2.71788e+08	3.43842e+08	3.80307e+08	2.71731e+08	2.50681e+08	2.99253e+08	2.65638e+08	3.182e+08	3.98203e+08	5.06207e+08	5.5643e+08	2.37886e+08	4.73939e+08	5.44843e+08	3.76875e+08	6.05036e+08	5.91786e+08	4.99723e+08	5.81658e+08	5.82114e+08	5.64802e+08	3.52227e+08	4.26674e+08	5.25579e+08	6.35932e+08	5.78726e+08	4.74315e+08
162.9983__9.18	423173	1.43602e+06	1.44012e+06	207116	1.48181e+06	1.42217e+06	640851	2.36422e+06	1.41573e+06	1.63172e+06	1.40674e+06	1.35658e+06	1.3652e+06	1.37265e+06	1.57302e+06	1.46329e+06	943143	1.36901e+06	92647.9	1.66552e+06	1.46772e+06	1.47863e+06	1.49111e+06	1.48197e+06	1.47811e+06	1.4717e+06	1.52131e+06	1.53344e+06	1.42105e+06	1.41387e+06	1.51524e+06	429956	2.17158e+06	1.50021e+06	1.50944e+06	1.75854e+06	1.41536e+06	1.36555e+06	1.32315e+06	1.32056e+06	1.27134e+06	1.33607e+06	1.36678e+06	119870	74286.3	1.26928e+06	1.29759e+06	1.26158e+06	1.29867e+06
162.9983__26.66	2.27643e+06	2.42622e+06	3.89003e+06	2.54299e+06	1.57715e+06	2.57206e+06	1.57004e+06	2.56814e+06	4.07254e+06	2.48681e+06	3.83443e+06	3.98067e+06	2.51942e+06	4.01567e+06	4.38745e+06	4.21715e+06	1.29879e+06	3.91671e+06	2.43241e+06	2.06139e+06	2.74799e+06	2.85389e+06	1.77225e+06	2.90157e+06	4.31542e+06	4.47813e+06	2.93761e+06	4.23588e+06	2.88612e+06	3.09956e+06	2.86946e+06	1.11829e+06	1.61242e+06	2.62339e+06	2.86085e+06	110093	2.47376e+06	3.74966e+06	3.86344e+06	2.65412e+06	1.47697e+06	3.68922e+06	2.45735e+06	1.94463e+06	2.47254e+06	3.64754e+06	2.38045e+06	2.35533e+06	2.39823e+06
163.0344__138.37	611838	676932	458201	427739	399372	321121	253212	1.01421e+06	805400	363492	724021	612839	553603	709244	599988	607405	626285	679982	598533	609467	692104	731341	547594	256766	479387	429517	309017	156015	982346	904547	338520	707268	637383	642932	814192	832222	281387	830398	450104	646949	737148	678421	560337	861513	441375	392736	884985	768872	465908
163.0979__987.87	4.8989e+07	4.40778e+07	4.18677e+07	3.7475e+07	5.27126e+07	5.6471e+07	5.36486e+07	5.28582e+07	3.98163e+06	5.14061e+07	4.9711e+07	4.75854e+07	5.18789e+07	4.46604e+07	3.82616e+07	4.9031e+07	5.11783e+07	5.01594e+07	4.96796e+07	5.35909e+07	5.17851e+07	2.26897e+07	2.41995e+07	4.49128e+07	5.08831e+07	5.11881e+07	3.84186e+07	4.6896e+07	4.06432e+07	5.47777e+07	4.46558e+07	4.6135e+07	5.19514e+07	5.04474e+07	4.79749e+07	5.34702e+07	4.77917e+07	5.00473e+07	5.13634e+07	5.13486e+07	5.27003e+07	4.53563e+07	5.54544e+07	5.21925e+07	1.61525e+07	5.40724e+07	5.42799e+07	5.15235e+07	3.55568e+06
163.1119__239.33	4.74145e+06	4.44366e+06	2.71802e+06	2.70671e+06	2.43257e+06	4.4621e+06	4.45088e+06	4.85603e+06	2.66181e+06	1.75174e+06	4.84317e+06	5.06024e+06	2.70165e+06	4.79024e+06	4.85281e+06	4.60054e+06	4.80511e+06	4.79507e+06	4.76708e+06	5.20315e+06	2.42274e+06	4.35139e+06	4.41932e+06	2.83318e+06	2.36453e+06	2.67841e+06	4.83356e+06	4.52823e+06	2.55829e+06	2.52848e+06	4.56486e+06	4.46261e+06	2.81539e+06	2.90275e+06	2.43692e+06	2.73535e+06	2.9964e+06	5.19251e+06	5.06161e+06	2.78956e+06	5.45837e+06	5.24781e+06	4.67883e+06	3.23916e+06	5.3558e+06	5.13273e+06	3.05359e+06	2.95054e+06	4.9811e+06
163.1159__41.82	4.23773e+07	3.01329e+07	3.08733e+07	4.38124e+07	3.17107e+07	3.11441e+07	3.55465e+07	2.86307e+07	3.83843e+07	4.79045e+07	5.71567e+07	6.25018e+07	2.61257e+07	5.36531e+07	3.07696e+07	3.1272e+07	3.20101e+07	3.12075e+07	3.18288e+07	3.14635e+07	2.81424e+07	1.98517e+07	2.01673e+07	2.5121e+07	2.86366e+07	2.06715e+07	1.89848e+07	2.20675e+07	1.9555e+07	2.31244e+07	2.98618e+07	3.76126e+07	4.12445e+07	1.74726e+07	3.55177e+07	4.11083e+07	2.81901e+07	4.61338e+07	4.44256e+07	3.73157e+07	4.29762e+07	4.39769e+07	4.15058e+07	2.62269e+07	3.18122e+07	3.95337e+07	4.80568e+07	4.3134e+07	3.52363e+07
163.1482__989.8	861108	1.94289e+06	1.38585e+06	3.46647e+06	616319	2.35987e+06	2.95438e+06	1.80958e+06	690266	1.42e+06	1.91302e+06	3.55743e+06	2.50676e+06	2.66421e+06	2.16738e+06	1.61549e+06	1.36038e+06	1.51739e+06	2.04603e+06	1.87434e+06	1.07453e+06	2.21325e+06	1.2626e+06	2.05193e+06	3.86306e+06	564334	2.11397e+06	2.25925e+06	1.58637e+06	487469	1.29058e+06	1.58688e+06	3.09451e+06	2.51901e+06	2.32523e+06	486264	863639	762181	1.22972e+06	1.94586e+06	377368	1.30279e+06	1.43228e+06	1.13472e+06	523542	1.17007e+06	1.27262e+06	1.93439e+06	1.5194e+06
163.9562__47.38	307401	195667	175320	146398	106122	46158.1	82133.5	0	16261.7	34327.2	0	53332.8	15487.7	0	283872	136969	14054.1	13673.8	32988.2	0	365178	499550	425791	482275	392093	456284	371065	492193	471655	397856	347817	471849	391841	420901	375883	31773.4	20616.7	18810.9	34825.1	0	12283.5	6557.83	22474.7	18422.6	11939.9	0	0	19718.1	0
163.9906__973.17	4.78888e+06	5.11062e+06	4.48553e+06	5.00165e+06	4.47417e+06	4.45281e+06	4.43805e+06	3.77319e+06	3.92701e+06	4.2031e+06	4.74281e+06	5.29716e+06	4.92644e+06	4.36716e+06	4.6256e+06	3.99674e+06	4.26044e+06	3.3273e+06	2.09761e+06	4.74713e+06	5.67795e+06	365020	3.27884e+06	4.7698e+06	4.82811e+06	8.23678e+06	4.18878e+06	4.33044e+06	4.38312e+06	4.33218e+06	4.60754e+06	4.21497e+06	4.31464e+06	4.35945e+06	4.70861e+06	4.10855e+06	3.87923e+06	3.68042e+06	3.61698e+06	3.70996e+06	3.79733e+06	3.66515e+06	3.92928e+06	3.95484e+06	4.99587e+06	4.35409e+06	4.30351e+06	4.89774e+06	4.47853e+06
164.0635__285.82	875201	562630	1.03912e+06	499617	392233	278074	597140	1.09381e+06	540543	1.46285e+06	454468	881661	815370	1.11558e+06	1.20448e+06	4.73912e+07	1.1316e+06	1.01844e+06	993492	1.01525e+06	856685	645637	315718	659138	526677	814175	781279	846869	909239	5.36251e+07	762921	1.10132e+06	741746	696817	721194	1.16881e+06	594091	1.14214e+06	1.4457e+06	1.16315e+06	728531	781924	1.2014e+06	636643	1.30879e+06	553465	393169	575238	417096
164.067__34.62	1.23654e+07	1.5363e+07	1.36912e+07	1.3685e+07	1.38286e+07	1.51415e+07	1.69014e+07	1.28878e+07	1.35675e+07	1.41599e+07	1.42644e+07	1.33061e+07	1.50624e+07	1.56928e+07	1.5856e+07	1.54321e+07	1.59906e+07	1.64719e+07	1.5121e+07	1.51457e+07	3.02023e+06	3.0476e+06	2.98536e+06	2.86338e+06	3.3336e+06	2.91055e+06	2.85849e+06	2.7636e+06	1.05422e+06	3.16048e+06	3.17671e+06	2.80314e+06	785004	3.04006e+06	2.96267e+06	2.13094e+07	2.30677e+07	2.45629e+07	2.5658e+07	2.33982e+07	2.3633e+07	2.61142e+07	2.56197e+07	2.44854e+07	2.59708e+07	2.46619e+07	2.32685e+07	2.42947e+07	2.45294e+07
164.1013__988.41	2.48976e+06	2.5747e+06	4.26838e+06	2.67198e+06	2.82778e+06	2.72019e+06	3.81799e+06	3.54183e+06	2.63208e+06	2.57934e+06	2.42956e+06	2.47425e+06	2.44615e+06	2.58014e+06	4.51294e+06	2.66449e+06	2.56326e+06	2.52632e+06	2.51809e+06	2.62931e+06	2.30326e+06	4.10304e+06	5.63012e+06	231085	2.48713e+06	7.73393e+06	5.77384e+06	2.26164e+06	2.44162e+06	2.59285e+06	2.46497e+06	2.81559e+06	2.27906e+06	2.57452e+06	2.76634e+06	2.51425e+06	2.26967e+06	703019	2.51471e+06	2.31998e+06	2.62577e+06	2.74217e+06	3.46856e+06	2.86495e+06	7.37161e+06	2.37926e+06	2.41687e+06	2.88695e+06	3.90452e+06
164.1167__41.49	2.85916e+06	2.20137e+06	814432	2.9455e+06	1.81085e+06	2.05549e+06	1.98687e+06	1.7901e+06	2.22504e+06	3.06332e+06	3.66987e+06	4.11701e+06	1.36371e+06	3.35566e+06	1.91034e+06	1.83949e+06	1.9658e+06	1.94406e+06	2.0014e+06	1.17645e+06	1.90032e+06	1.33538e+07	1.19349e+06	1.53263e+06	1.77337e+06	1.22924e+06	9.96122e+06	1.28635e+06	1.74361e+07	1.6241e+07	2.04781e+06	2.5376e+06	2.90128e+06	1.34032e+07	2.40284e+06	2.6694e+06	1.63523e+06	2.89842e+06	2.72805e+06	2.1686e+06	2.83123e+06	2.89173e+06	2.94176e+06	1.60745e+06	2.04054e+06	2.3857e+06	3.02321e+06	2.64111e+06	2.26807e+06
164.9207__45.21	7.20542e+06	6.09816e+06	6.70293e+06	7.18117e+06	7.58243e+06	6.81709e+06	6.8794e+06	5.91196e+06	6.72181e+06	6.6889e+06	6.66984e+06	6.63582e+06	6.11428e+06	4.02026e+06	6.88569e+06	7.06082e+06	6.88622e+06	6.63917e+06	6.69565e+06	6.74591e+06	3.44789e+07	3.1024e+07	3.05807e+07	3.16406e+07	3.07502e+07	3.56363e+07	3.43482e+07	2.02025e+07	1.92347e+07	1.83449e+07	2.82591e+07	2.68744e+07	2.53606e+07	2.56693e+07	1.5803e+07	1.93606e+06	1.03093e+06	1.25751e+06	1.27869e+06	1.45242e+06	2.12495e+06	1.37028e+06	1.07402e+06	1.22244e+06	1.0477e+06	1.27064e+06	1.32722e+06	941526	963589
164.9302__39.01	2.2478e+07	2.03862e+07	2.22017e+07	2.22559e+07	2.72698e+07	2.63354e+07	2.70153e+07	1.98611e+07	2.2201e+07	2.42496e+07	2.98794e+07	1.41309e+07	3.2271e+07	1.67944e+07	1.96493e+07	1.99386e+07	2.00942e+07	1.98735e+07	1.93853e+07	1.97185e+07	1.02192e+06	1.03722e+06	1.00446e+06	1.07731e+06	1.00529e+06	1.35343e+06	977290	1.08477e+06	1.74553e+06	1.30834e+07	902229	953715	781341	1.17118e+06	541068	9.50507e+06	8.00049e+06	7.55326e+06	7.7294e+06	8.90144e+06	1.06171e+07	8.58889e+06	8.24667e+06	8.11554e+06	1.03218e+07	1.1481e+07	1.17829e+07	5.69722e+06	1.12238e+07
165.0103__147	846478	800557	837827	886078	817631	852881	790761	770317	747039	880716	899386	760801	734851	821478	749965	837204	659237	870018	811213	798421	913614	816109	765971	678864	729269	818865	800806	343840	884594	693594	660160	739213	841486	784513	694413	683478	579380	688553	741721	772894	731597	603556	756032	702790	525146	701437	620209	604657	585382
165.0548__44.44	2.76838e+07	2.27972e+07	1.70781e+07	2.90836e+07	2.98323e+07	3.9794e+07	2.00757e+07	3.53607e+07	3.09559e+07	3.30629e+07	4.06604e+07	4.06886e+07	2.62822e+07	4.04953e+07	3.15573e+07	3.01875e+07	3.13511e+07	3.16831e+07	3.12519e+07	3.11057e+07	3.00331e+07	2.51226e+07	2.08981e+07	3.16441e+07	3.2526e+07	3.25857e+07	4.27404e+07	2.23597e+07	3.75893e+07	3.39527e+07	3.54872e+07	4.28917e+07	4.4173e+07	2.97391e+07	4.42591e+07	2.68275e+07	2.04021e+07	1.62177e+07	2.65186e+07	2.82538e+07	2.85976e+07	3.53305e+07	1.94631e+07	3.07485e+07	2.63774e+07	3.18149e+07	3.72249e+07	3.68672e+07	2.13009e+07
165.0548__59.84	1.6022e+07	1.27783e+07	1.02684e+07	1.69339e+07	1.68086e+07	2.26729e+07	1.15119e+07	1.93714e+07	1.76744e+07	1.92782e+07	2.3423e+07	2.25953e+07	1.52415e+07	2.31029e+07	1.70994e+07	1.76843e+07	1.77919e+07	1.76179e+07	1.83627e+07	1.79856e+07	1.69121e+07	1.41293e+07	1.16196e+07	1.78134e+07	1.81802e+07	1.86506e+07	2.441e+07	1.23749e+07	2.04206e+07	1.90822e+07	1.96181e+07	2.40804e+07	2.47423e+07	1.73618e+07	2.5312e+07	1.41493e+07	1.01924e+07	8.83993e+06	1.36205e+07	1.55593e+07	1.53335e+07	1.93009e+07	9.7141e+06	1.63619e+07	1.41508e+07	1.65275e+07	1.91343e+07	1.91065e+07	1.1153e+07
165.0677__34.67	1.06396e+06	1.33072e+06	1.38756e+06	1.38164e+06	1.13663e+06	1.42005e+06	1.34278e+06	1.19955e+06	1.57863e+06	1.47765e+06	1.24259e+06	1.17668e+06	1.45279e+06	1.30065e+06	1.54907e+06	2.07745e+06	1.76381e+06	1.65687e+06	1.49154e+06	1.31968e+06	250996	270719	289541	272266	281178	236153	265505	227243	295595	296696	302600	228508	311712	278093	251635	2.06583e+06	2.37611e+06	2.34859e+06	2.64406e+06	2.56265e+06	2.51838e+06	2.83591e+06	2.89155e+06	2.73251e+06	2.71825e+06	2.62514e+06	2.37292e+06	2.31492e+06	2.587e+06
165.0733__194.49	0	0	0	0	0	0	0	0	0	0	0	0	0	0	49283	72936.1	120301	147010	103992	80527.1	12598.1	0	0	0	0	0	0	0	0	0	0	0	0	0	0	314220	351749	390363	208253	486168	305355	444798	334152	389967	433736	348137	431422	431590	241800
165.1136__986.9	3.5801e+07	2.9252e+07	4.16977e+07	3.79096e+07	3.77676e+07	4.06071e+07	2.16404e+06	3.61239e+07	2.5331e+07	3.6523e+07	3.56651e+07	1.20613e+07	3.6752e+07	2.52553e+07	3.57378e+07	1.43565e+07	3.77402e+07	3.43744e+07	4.05127e+06	5.4572e+06	2.16957e+06	6.13227e+06	2.40817e+07	3.3764e+07	3.39936e+06	1.92034e+07	3.77099e+07	3.395e+07	1.57054e+06	4.0069e+07	3.0039e+07	2.30409e+07	3.60954e+07	3.5452e+07	7.4287e+06	2.59157e+07	1.06586e+07	3.35539e+07	3.67033e+07	3.70029e+07	3.6958e+07	3.12745e+07	3.89908e+07	9.6116e+06	3.02475e+06	4.11712e+07	4.58483e+06	1.28397e+07	4.03341e+06
166.0262__49.7	4.05252e+06	4.36505e+06	4.99798e+06	5.14304e+06	4.84217e+06	4.77715e+06	4.6914e+06	2.29904e+07	4.69582e+06	4.33219e+06	3.86815e+06	5.02016e+06	4.56499e+06	5.97805e+06	2.00404e+06	2.21527e+06	2.60924e+06	2.98779e+06	2.9829e+06	2.63205e+06	17378.8	8290.01	0	0	7217.74	6969.13	0	0	0	5563.6	8005.62	0	6859.98	0	5515.41	3.13568e+06	2.59285e+06	2.86349e+06	2.6084e+06	3.14687e+06	3.18865e+06	2.84585e+06	1.81673e+06	2.87456e+06	2.4618e+06	2.54267e+06	2.05395e+06	1.5909e+06	2.17552e+06
166.0501__173.11	15157.6	73724.8	61161.8	50338.6	52771.5	45866.5	19939.4	57517.6	72965.4	45876.9	15165.8	96728.8	37645.9	34651.5	932340	855616	828504	833082	877657	825282	54207.5	29028.6	29463.8	94402.9	76080.3	37340.3	76549	66184.7	70600	39861.3	27259.3	20953.3	14877.8	40387	22973	2.83304e+06	1.68932e+06	2.73449e+06	3.10496e+06	2.04508e+06	2.24429e+06	2.51762e+06	2.24221e+06	2.3877e+06	1.9969e+06	7.20696e+06	1.99767e+06	2.54248e+06	1.53404e+06
166.0647__34.68	1.93965e+06	1.78385e+06	1.87059e+06	1.94137e+06	1.94518e+06	1.86213e+06	2.01308e+06	2.06763e+06	1.99063e+06	2.14636e+06	2.1845e+06	1.7149e+06	2.14506e+06	2.445e+06	2.42381e+06	2.17888e+06	2.20821e+06	2.23357e+06	2.20036e+06	2.0407e+06	375099	336841	356547	351145	426918	309717	292734	294796	425393	416061	410952	360231	395916	406856	362445	2.89935e+06	3.15e+06	3.25563e+06	3.61582e+06	3.18302e+06	3.17173e+06	3.65975e+06	3.35174e+06	3.37886e+06	3.25046e+06	3.34036e+06	3.26011e+06	2.95062e+06	3.58407e+06
166.0789__289.95	323720	147921	94777	268116	320802	346276	201643	439491	190392	146737	362684	393372	112806	251465	172881	220943	246425	240863	212920	235759	298482	148793	117216	191211	320048	247030	343133	172546	404838	185680	148223	366296	399752	134682	221833	123798	44571.5	24042.2	95633.2	176786	195830	178000	46207.2	196355	104683	84944.9	193983	206449	20354.3
166.0839__41.72	1.1465e+08	1.57424e+08	1.07838e+08	1.23268e+06	781672	2.07005e+08	669819	1.91644e+08	4.23231e+08	1.16573e+07	1.05876e+08	1.76447e+07	2.35992e+08	824060	8.1337e+07	7.99939e+07	8.15871e+07	8.38014e+07	8.06465e+07	8.31707e+07	2.59039e+08	3.09803e+08	2.12859e+08	3.05906e+08	2.76053e+07	7.52752e+06	3.79133e+08	1.76744e+08	2.99703e+08	7.17394e+08	2.69906e+07	1.93458e+08	4.71002e+07	4.05482e+08	2.22864e+08	2.57518e+07	1.46702e+07	2.26607e+07	1.76258e+07	2.63622e+06	239306	2.82801e+07	8.23885e+06	1.65133e+07	8.27744e+07	5.25792e+06	1.70367e+07	4.47785e+06	4.16915e+07
166.0864__104.15	2.48992e+08	2.22278e+08	2.07547e+08	3.43367e+08	2.65906e+08	2.83884e+08	2.20093e+08	2.90181e+08	2.20657e+08	3.64145e+08	3.6794e+08	2.99026e+08	3.25891e+08	3.67823e+08	2.74141e+08	2.77499e+08	2.79676e+08	3.19332e+08	3.33561e+08	2.59508e+08	2.47587e+08	2.17554e+08	2.58701e+08	2.63351e+08	4.57048e+08	3.4622e+08	3.79577e+08	2.93663e+08	4.0697e+08	2.21473e+08	3.20143e+08	3.27752e+08	3.75922e+08	3.19233e+08	3.48586e+08	2.61526e+08	1.6682e+08	1.72872e+08	1.80244e+08	2.94154e+08	2.30837e+08	2.13133e+08	1.81201e+08	2.21078e+08	2.22921e+08	2.48177e+08	2.35322e+08	2.40281e+08	1.91966e+08
166.0864__79.78	2.40121e+08	1.91145e+08	2.03266e+08	3.22388e+08	2.58638e+08	2.60225e+08	2.09665e+08	2.73215e+08	2.00966e+08	3.02627e+08	1.69443e+06	2.98422e+08	2.61073e+08	1.53705e+06	2.57658e+08	2.48585e+08	2.54172e+08	2.55714e+08	2.53704e+08	2.55852e+08	2.47149e+08	2.05189e+08	2.40321e+08	2.40126e+08	3.38597e+08	2.82581e+08	2.95353e+08	2.25535e+08	1.9548e+06	2.03906e+08	3.04634e+08	3.11644e+08	3.32913e+08	3.0503e+08	2.97605e+08	2.06653e+08	1.67405e+08	1.67234e+08	1.76582e+08	2.98513e+08	2.23167e+08	2.14924e+08	1.83634e+08	2.28247e+08	1.7815e+08	2.69222e+08	2.25084e+08	2.50899e+08	1.82812e+08
166.0865__144.95	2.32355e+06	2.1543e+06	1.89065e+06	3.63441e+06	2.73065e+06	2.9496e+06	2.11087e+06	2.55441e+06	1.73776e+06	3.03724e+06	2.98421e+06	3.50867e+06	2.67098e+06	3.23699e+06	1.33765e+07	1.34881e+07	1.02408e+07	1.41737e+07	1.47365e+07	1.50513e+07	2.13142e+06	3.9523e+06	5.03593e+06	3.74118e+06	3.33703e+06	3.08089e+06	4.20265e+06	2.40566e+06	4.18553e+06	1.56439e+06	3.39302e+06	3.65735e+06	3.25488e+06	3.45582e+06	2.80373e+06	2.26993e+07	7.43129e+07	4.19395e+07	3.37316e+07	2.71732e+07	2.22494e+07	1.15245e+07	3.84397e+07	3.08008e+07	6.80799e+07	3.27654e+07	2.58064e+07	1.7142e+07	3.9496e+07
166.0865__236.04	524298	506131	390302	850938	651186	654689	500151	743956	411695	722619	809757	834217	598691	954530	1.94244e+06	2.17408e+06	2.35835e+06	2.45182e+06	2.44762e+06	2.89577e+06	143590	160184	193147	282872	402739	258113	306551	266462	380307	181559	277263	359549	382273	207692	448562	5.43509e+06	5.15119e+06	5.62068e+06	6.65587e+06	6.20455e+06	5.66625e+06	5.19929e+06	4.90106e+06	7.40502e+06	4.07131e+06	5.46551e+06	5.14284e+06	5.81174e+06	4.49478e+06
166.0865__187.67	1.08817e+06	842356	838666	1.32877e+06	1.06593e+06	1.11235e+06	842497	1.12178e+06	624211	1.08416e+06	1.01458e+06	1.20084e+06	825019	1.10316e+06	2.96908e+06	3.32589e+06	3.39023e+06	5.77196e+06	6.04839e+06	3.69316e+06	2.10804e+06	6.23127e+06	7.46504e+06	6.9677e+06	4.83757e+06	6.85205e+06	7.92319e+06	4.53539e+06	5.07358e+06	2.91382e+06	5.81901e+06	5.39141e+06	3.7496e+06	7.96556e+06	2.83554e+06	1.174e+06	949964	1.59358e+06	1.76435e+06	1.50766e+06	1.08878e+06	1.47796e+06	1.41195e+06	974471	1.02259e+06	5.53969e+06	1.05651e+06	1.19759e+06	939163
166.0976__989.58	4.7375e+06	9.54781e+06	6.11312e+06	9.74667e+06	9.61017e+06	1.11887e+07	5.343e+06	6.17354e+06	9.70265e+06	9.28905e+06	9.39369e+06	1.06544e+07	9.57241e+06	4.29643e+06	4.05074e+06	3.83243e+06	9.68855e+06	9.39092e+06	8.77539e+06	1.03348e+07	1.08451e+07	1.06147e+07	9.87105e+06	9.55208e+06	1.01227e+07	1.00641e+07	1.0278e+07	4.49068e+06	9.13281e+06	9.05173e+06	9.01931e+06	8.707e+06	5.50768e+06	5.45733e+06	4.92411e+06	9.6686e+06	1.08311e+07	9.13647e+06	9.6375e+06	5.05242e+06	9.57363e+06	7.22898e+06	4.6337e+06	1.06657e+07	1.01995e+07	1.12736e+07	1.05427e+07	4.61981e+06	1.03004e+07
167.013__34.95	2.52797e+08	2.72738e+08	2.43948e+08	2.70859e+08	2.50648e+08	2.63998e+08	2.64193e+08	2.95163e+08	2.53847e+08	2.42714e+08	2.60038e+08	2.61567e+08	2.39518e+08	2.3685e+08	1.63311e+08	1.60539e+08	1.62398e+08	1.55727e+08	1.54266e+08	1.55547e+08	6.54493e+06	6.39488e+06	6.82016e+06	6.48556e+06	6.63916e+06	6.36842e+06	6.41211e+06	6.33366e+06	7.39501e+06	6.74191e+06	6.57621e+06	6.37711e+06	6.73545e+06	6.22966e+06	6.59399e+06	1.65739e+08	1.55333e+08	1.50572e+08	1.41438e+08	1.6791e+08	1.52948e+08	1.36e+08	1.63537e+08	1.38044e+08	1.61882e+08	1.40894e+08	1.57438e+08	1.46083e+08	1.40133e+08
167.0314__42.51	8.34105e+06	1.16133e+07	7.62226e+06	230063	307738	1.50196e+07	6.98384e+06	1.37069e+07	3.13789e+07	544769	148167	726602	1.71501e+07	6.24929e+06	5.42822e+06	635067	646277	5.75245e+06	6.01745e+06	5.76885e+06	1.87803e+07	1.86228e+06	2.66026e+06	2.22439e+07	1.90268e+06	2.60659e+06	1.75591e+06	1.26271e+07	2.262e+07	5.47167e+07	2.63444e+06	1.73069e+06	2.20982e+06	3.01625e+07	1.69932e+06	1.44852e+06	1.53141e+06	1.48383e+06	1.43032e+06	1.39865e+06	1.15201e+06	1.34009e+06	1.46441e+06	2.1107e+06	5.82646e+06	1.71523e+06	1.82181e+06	2.70426e+06	2.65784e+06
167.0705__346.22	2.80772e+06	2.62323e+06	2.64936e+06	2.89037e+06	2.83086e+06	2.80351e+06	2.81991e+06	2.9267e+06	2.7866e+06	2.71353e+06	2.81044e+06	2.75297e+06	2.69127e+06	2.54786e+06	2.819e+06	2.85135e+06	2.84741e+06	2.83096e+06	2.62631e+06	2.60339e+06	2.81351e+06	2.88171e+06	2.77299e+06	2.8944e+06	2.76941e+06	2.81594e+06	2.80144e+06	2.8019e+06	2.71331e+06	2.6598e+06	2.76122e+06	2.80982e+06	2.70714e+06	2.8781e+06	2.78213e+06	2.73414e+06	2.82306e+06	2.65993e+06	2.59295e+06	2.75296e+06	2.85767e+06	2.76007e+06	2.62648e+06	2.71735e+06	2.77157e+06	2.97707e+06	2.87984e+06	2.52004e+06	2.5386e+06
167.0857__269.18	0	0	0	8243.78	5278.48	1.88405e+07	84098	5463.23	0	5539.4	0	5352.93	0	0	3.24444e+06	3.2023e+06	2.95891e+06	3.09203e+06	3.23894e+06	3.23429e+06	0	6196.32	5278.91	6.26207e+07	322110	36111.1	1.8402e+07	73600.1	5958.19	6601.24	0	6112.63	8082.25	11279	0	0	25843.8	7006.23	3.26063e+07	225822	14269.6	9.82255e+06	31717	6762.62	14844.5	10235.3	45568.6	6778.71	5631.14
167.0858__223.65	0	0	0	6458.57	340033	30713.4	0	5209.82	0	0	0	0	0	0	341433	318283	320867	330333	321744	360689	0	0	0	1.16234e+07	25336.6	345182	30424.3	0	5526.53	0	0	0	0	0	0	46468.7	27397	20803.9	5.20645e+06	63765.3	250529	42547.4	18310.2	82978.4	84528.5	119253	62476.2	29232.5	23159.9
167.0897__104.13	2.93202e+07	2.20936e+07	2.03053e+07	3.37876e+07	2.9738e+07	2.76223e+07	2.24493e+07	3.00618e+07	2.15383e+07	3.83745e+07	3.58222e+07	2.93161e+07	2.58216e+07	2.89406e+07	3.05622e+07	3.21309e+07	2.82816e+07	3.1178e+07	3.05065e+07	2.48582e+07	2.4183e+07	2.09166e+07	2.97548e+07	3.12277e+07	3.62138e+07	3.22479e+07	3.71947e+07	2.81616e+07	4.02091e+07	2.75772e+07	3.13153e+07	3.14052e+07	3.83413e+07	3.10013e+07	3.10554e+07	2.06026e+07	1.62495e+07	1.71755e+07	1.72893e+07	2.91014e+07	2.22849e+07	2.08159e+07	2.15133e+07	2.18479e+07	2.20185e+07	2.42336e+07	2.34001e+07	2.35787e+07	2.45011e+07
167.0897__79.44	2.32708e+07	1.8089e+07	1.93306e+07	3.2907e+07	2.53752e+07	2.55587e+07	2.04279e+07	2.68767e+07	1.94795e+07	2.95296e+07	3.07824e+06	2.98314e+07	2.49212e+07	2.73909e+07	2.94393e+06	2.50158e+06	2.46399e+07	3.20589e+06	2.24319e+07	2.49531e+07	2.5018e+07	1.99128e+07	1.31275e+06	2.68362e+06	3.42553e+07	2.80446e+07	6.86574e+06	2.97208e+06	3.05719e+07	2.03246e+07	3.00585e+07	3.04185e+07	3.25635e+07	2.98476e+07	2.93802e+07	2.01904e+07	1.62281e+07	1.63295e+07	1.71935e+07	2.99751e+07	2.17645e+07	2.03778e+07	1.504e+07	2.22421e+07	1.6965e+07	2.64208e+07	2.18998e+07	2.44685e+07	1.07417e+06
167.0898__236.11	0	0	0	7364.91	0	0	0	0	0	0	0	0	0	8757	114465	136463	129704	113735	128752	115976	0	0	0	0	0	0	0	0	0	0	0	0	0	0	0	379264	386764	457027	541547	501675	415586	400940	372462	608638	306684	459715	394923	482978	327045
167.1292__988.61	8.98728e+06	8.62626e+06	1.31051e+07	2.4405e+07	2.43256e+07	2.59357e+07	6.38946e+06	2.26582e+07	2.34015e+07	2.23753e+07	2.24765e+07	4.7534e+06	2.33438e+07	2.40078e+07	2.31557e+07	7.69278e+06	1.07725e+07	1.96686e+07	1.15118e+07	7.95901e+06	2.4392e+07	1.32961e+06	1.51923e+07	2.20337e+07	2.39338e+07	3.64632e+06	1.5499e+07	2.18499e+07	1.51174e+07	1.14708e+06	1.90845e+07	2.05996e+07	2.34645e+07	2.17109e+07	2.21468e+07	2.46273e+07	8.1261e+06	2.09524e+07	2.3694e+07	1.0278e+07	2.36267e+07	5.61974e+06	2.47934e+07	2.68593e+07	2.51488e+07	2.70921e+07	1.91237e+07	2.59415e+07	1.93623e+07
167.9938__237.4	570160	1.03834e+06	1.14499e+06	336104	213847	471861	501346	1.09812e+06	252887	1.64449e+06	1.35875e+06	1.27724e+06	651361	1.55406e+06	1.00905e+06	961650	1.00839e+06	1.0539e+06	1.01932e+06	1.02281e+06	1.679e+06	1.75806e+06	2.80087e+06	1.72222e+06	786226	743554	898568	596689	1.94505e+06	582913	2.21623e+06	2.21099e+06	2.95867e+06	1.19925e+06	3.17007e+06	613969	650063	410272	737812	236222	160616	109463	179039	556759	96778.3	625730	629320	844370	237503
168.0135__52.73	124708	107660	70683.9	24480	66808.1	40704.6	39242	0	39716	22017.4	17347.3	7478.54	0	9241.21	104822	113673	95231.3	49774.5	96645.5	83072.7	1.70795e+06	1.57005e+06	1.3851e+06	1.67786e+06	1.57093e+06	1.64248e+06	1.53176e+06	1.69552e+06	1.34042e+06	1.44012e+06	1.33793e+06	1.33006e+06	1.30286e+06	1.23945e+06	1.59581e+06	54631.2	68399.2	95441.1	64406.7	73606.7	108516	98222.4	47900.7	101118	53870.1	43496.4	77632.2	40985.1	67977.2
168.0163__34.91	1.28688e+07	1.38816e+07	1.26718e+07	1.33174e+07	1.3575e+07	1.25939e+07	1.35085e+07	1.25838e+07	1.36266e+07	1.27959e+07	1.40054e+07	1.32788e+07	1.22823e+07	1.28355e+07	8.14822e+06	8.79644e+06	8.44812e+06	8.21249e+06	8.13238e+06	8.16964e+06	1.27097e+06	287425	344616	558779	313064	308553	334115	295569	925970	317124	320672	323259	325057	789185	329097	8.58326e+06	8.38543e+06	7.62685e+06	7.23094e+06	7.93966e+06	8.33787e+06	6.93409e+06	7.21525e+06	7.17573e+06	8.51343e+06	7.08039e+06	8.2487e+06	7.48831e+06	7.38506e+06
168.089__269.18	0	0	0	0	0	2.5607e+06	0	0	0	0	0	0	0	0	430277	402927	388019	367505	424691	461311	0	0	0	8.79968e+06	0	0	2.47131e+06	0	0	0	0	0	0	0	0	0	0	0	4.49301e+06	0	0	1.35767e+06	0	0	0	0	0	0	0
168.102__62.51	1.04816e+06	1.36016e+06	1.5155e+06	1.78393e+06	1.17386e+06	1.10717e+06	1.07411e+06	1.36919e+06	1.46631e+06	1.35715e+06	1.30548e+06	1.29934e+06	1.53466e+06	1.86311e+06	2.33535e+06	2.4092e+06	2.3767e+06	2.42551e+06	2.52499e+06	2.46042e+06	1.48609e+06	1.37958e+06	1.37697e+06	1.63405e+06	1.47172e+06	1.29725e+06	1.68251e+06	1.35366e+06	1.28081e+06	1.45363e+06	1.15587e+06	1.37923e+06	1.23149e+06	1.3134e+06	1.23115e+06	1.00109e+06	1.09786e+06	994962	1.06005e+06	1.01363e+06	1.02062e+06	1.02556e+06	974176	1.0666e+06	1.01211e+06	1.21113e+06	1.57342e+06	941147	1.11323e+06
168.1021__45.23	2.39364e+06	3.06167e+06	3.16608e+06	4.03786e+06	2.29221e+06	2.18864e+06	2.25514e+06	3.1383e+06	2.89604e+06	3.31028e+06	2.96322e+06	2.95088e+06	3.64437e+06	3.32092e+06	5.2635e+06	4.92082e+06	5.04015e+06	5.4141e+06	5.21182e+06	5.27532e+06	2.9563e+06	2.49069e+06	2.7076e+06	4.61711e+06	2.613e+06	2.2917e+06	3.18268e+06	4.00418e+06	2.43525e+06	4.02823e+06	2.08609e+06	2.41568e+06	2.54873e+06	2.43301e+06	2.35962e+06	2.04342e+06	2.07803e+06	2.1465e+06	2.21469e+06	1.93275e+06	1.89178e+06	2.08411e+06	1.88591e+06	1.82053e+06	2.31801e+06	2.50474e+06	3.24813e+06	1.85504e+06	2.25679e+06
169.0358__43.98	3.67827e+07	3.84983e+07	4.42002e+07	3.55453e+07	3.51003e+07	3.3298e+07	3.93324e+07	4.90784e+07	2.60926e+07	3.34259e+07	4.84019e+07	5.71068e+07	5.24119e+07	4.04447e+07	3.72126e+07	3.64248e+07	3.76519e+07	3.7336e+07	3.7575e+07	3.68279e+07	4.52333e+07	4.82351e+07	5.53235e+07	4.21288e+07	4.40811e+07	4.31077e+07	4.24453e+07	4.93952e+07	6.1846e+07	3.30399e+07	4.10387e+07	5.84392e+07	7.14578e+07	6.46275e+07	5.65225e+07	1.82134e+07	1.38005e+07	1.9397e+07	1.40116e+07	1.91813e+07	1.97121e+07	1.62556e+07	1.69705e+07	3.03623e+07	7.1574e+06	1.75633e+07	2.64711e+07	3.12983e+07	2.12328e+07
169.061__83.81	60835.4	44438.6	9441.08	4746.37	8323.31	35787.7	14430	15039.9	34997.9	11454.2	17498.6	16594.1	14352.2	20640.6	728126	732348	749559	656229	804543	781405	82338.3	26900.8	14450.6	31100.3	18602.1	26610.1	42843.2	33224.5	28650.3	36267.1	19531.7	14604	22350.4	14047.8	34753.5	1.29912e+06	2.27668e+06	918533	537067	2.22941e+06	1.53089e+06	2.58154e+06	2.14806e+06	1.01893e+06	1.9689e+06	3.43028e+06	1.58992e+06	2.52712e+06	3.97836e+06
169.061__62.47	112485	34641.7	9852.46	13569.3	0	18118	28569.1	50977	0	38926.5	0	0	4513.89	13393.9	534569	495552	595552	640152	719009	635231	99900.5	17583.5	6654.18	12239.5	10635.7	5426.99	22955.7	0	36522.8	14469.6	0	11073.9	0	6959.36	0	1.02153e+06	1.56349e+06	871385	412864	1.69566e+06	1.44612e+06	1.72994e+06	1.57451e+06	839414	1.46082e+06	2.51946e+06	1.2061e+06	1.82111e+06	2.65025e+06
169.0948__37.01	1.92116e+06	1.26881e+06	1.45454e+06	1.25636e+06	1.23454e+06	1.27952e+06	1.66146e+06	1.37686e+06	869094	2.73473e+06	2.05584e+06	1.6067e+06	1.36945e+06	4.85605e+06	1.15006e+06	1.17943e+06	1.19827e+06	1.54974e+06	1.3758e+06	1.40517e+06	4.52619e+06	3.00802e+06	3.80292e+06	3.10015e+06	3.28737e+06	2.97366e+06	2.77082e+06	4.13354e+06	3.17222e+06	2.19792e+06	5.8716e+06	4.93893e+06	1.24423e+06	3.89565e+06	7.33153e+06	1.95891e+07	2.17378e+07	2.1314e+07	489286	2.33766e+07	2.12811e+07	2.52636e+07	2.24738e+07	2.20777e+07	2.32867e+07	1.18545e+06	2.08595e+07	2.20784e+07	2.22788e+07
169.1701__256.37	250973	194245	148464	185328	51350.7	88111.3	186496	146211	109233	94335.9	124239	149417	225800	271229	367466	374300	404662	408092	486041	443256	159687	148073	74428.3	99977.5	47307.8	75420.8	152809	78559.7	107003	161248	107245	145538	67880	58016.9	136856	95898.7	86471.4	154987	139959	249043	142342	179216	100739	132358	146748	44629.8	29181.1	127213	12813.5
169.9775__27.2	1.0467e+07	6.67316e+06	9.72843e+06	9.86973e+06	3.87814e+06	4.80931e+06	6.51627e+06	4.49254e+06	4.01351e+06	6.68464e+06	5.94864e+06	6.6595e+06	9.2287e+06	2.58877e+06	7.70698e+06	2.10053e+06	9.09726e+06	9.34657e+06	5.13213e+06	8.8196e+06	8.17297e+06	1.40347e+06	2.4443e+06	759333	8.22994e+06	2.10947e+06	8.05119e+06	7.98341e+06	1.04037e+06	7.81685e+06	898244	7.83919e+06	1.32227e+06	1.3677e+06	7.76319e+06	6.53221e+06	9.59918e+06	6.64994e+06	5.20743e+06	8.9383e+06	9.20147e+06	9.23571e+06	6.47373e+06	4.21877e+06	6.5619e+06	5.52209e+06	6.42567e+06	6.53168e+06	6.47013e+06
170.0389__41.15	2.45583e+06	1.34333e+06	9.66602e+06	3.26109e+06	1.79044e+06	2.47297e+06	4.50973e+06	5.24912e+06	5.59508e+06	1.08273e+07	2.70394e+06	5.83905e+06	3.5752e+06	1.55686e+06	8.41616e+06	8.4121e+06	8.44278e+06	8.98248e+06	8.70211e+06	8.4195e+06	5.03848e+06	1.46218e+07	1.4817e+07	2.1653e+07	1.18183e+07	1.29527e+07	2.15852e+07	1.58814e+07	2.26878e+07	1.77459e+07	2.17418e+07	1.74477e+07	1.48043e+07	2.46155e+07	5.87354e+06	2.01301e+07	2.14258e+07	3.62349e+06	1.78657e+07	2.01138e+07	2.10888e+07	1.83183e+07	3.3936e+07	2.20881e+07	1.5683e+07	2.79753e+07	2.08755e+07	2.56726e+07	2.05012e+07
170.0562__324.87	467076	560637	619427	893451	649273	1.00325e+06	593558	990854	602422	535407	787511	550062	778172	469908	590344	715884	798207	916267	474687	548026	614336	468823	716722	525213	728930	536356	627735	840333	965683	541414	869340	528834	826558	472295	806204	613906	813458	595996	502289	945212	498020	824314	455302	695663	489388	627627	598515	787168	594018
170.0601__146.73	3.09911e+07	3.07018e+07	2.52624e+07	2.32374e+07	3.85163e+07	3.27791e+07	2.97537e+07	4.34758e+07	3.16281e+07	3.14984e+07	3.63761e+07	4.33214e+07	2.2704e+07	3.53001e+07	2.94923e+07	2.9155e+07	3.02591e+07	3.00075e+07	3.02362e+07	3.02231e+07	3.3434e+07	3.08964e+07	2.93293e+07	2.91734e+07	2.47056e+07	4.05967e+07	3.41981e+07	3.05713e+07	4.39844e+07	3.26144e+07	3.14329e+07	3.64107e+07	4.58023e+07	2.51763e+07	3.81994e+07	2.15729e+07	1.64092e+07	1.72082e+07	1.82384e+07	1.92185e+07	3.0052e+07	2.47646e+07	2.35546e+07	2.44835e+07	1.91405e+07	1.92741e+07	2.49624e+07	2.63204e+07	1.28324e+07
170.062__442.82	1.57988e+06	1.76542e+06	942636	2.85591e+06	1.95431e+06	1.97503e+06	1.96854e+06	892458	2.93979e+06	1.4436e+06	1.09493e+06	2.70577e+06	1.6257e+06	2.55336e+06	1.77691e+06	1.62911e+06	1.59333e+06	1.60052e+06	1.68098e+06	1.6453e+06	1.65194e+06	1.97866e+06	1.02511e+06	778154	2.74005e+06	1.89845e+06	1.84851e+06	2.10211e+06	1.63818e+06	1.35228e+06	1.50103e+06	1.08242e+06	2.43779e+06	1.58555e+06	2.64828e+06	1.09598e+06	862984	430744	801841	1.8572e+06	1.19835e+06	913745	945414	607175	1.1511e+06	753446	705642	1.14605e+06	503106
170.062__513.6	3.39265e+06	3.63447e+06	2.59768e+06	3.13242e+06	2.83107e+06	3.36272e+06	3.98739e+06	3.00628e+06	3.61528e+06	3.03872e+06	2.1671e+06	3.02049e+06	3.10504e+06	3.72371e+06	3.48958e+06	3.56877e+06	3.59332e+06	3.35894e+06	3.48071e+06	3.74588e+06	3.65141e+06	3.28793e+06	3.61495e+06	2.00782e+06	3.50182e+06	3.25398e+06	4.06168e+06	3.55374e+06	3.42566e+06	3.60991e+06	3.50206e+06	2.43826e+06	4.00645e+06	3.58502e+06	3.64991e+06	3.79023e+06	4.28432e+06	3.6408e+06	3.1136e+06	1.59458e+06	2.94971e+06	3.48657e+06	1.9402e+06	3.73893e+06	4.11121e+06	3.77707e+06	3.65976e+06	3.57023e+06	3.32628e+06
170.0813__93.73	206737	472807	189444	450992	239621	558702	345158	1.06418e+06	211579	181779	360906	271745	208344	222368	1.44246e+06	1.55876e+06	1.48583e+06	1.5589e+06	1.44448e+06	1.49558e+06	174540	346389	149816	1.20649e+06	662092	195871	512934	422662	915240	175308	216938	291300	243913	121658	217658	5.84039e+06	2.32986e+06	2.44074e+06	644668	3.13649e+06	2.49344e+06	3.2489e+06	2.3503e+06	2.80304e+06	6.29443e+06	3.77717e+06	2.74356e+06	4.25742e+06	2.25709e+06
170.0814__121.93	158207	157415	116878	154947	136569	144704	163873	113423	193677	210258	174072	166340	211175	151142	1.21243e+06	1.25351e+06	1.24708e+06	1.26485e+06	1.35769e+06	1.31078e+06	119299	136079	141433	166814	171157	163519	91182.3	116096	97792.8	125398	158227	145564	139020	167457	138024	5.03865e+06	2.1319e+06	2.20821e+06	3.53831e+06	2.91117e+06	1.88415e+06	3.1265e+06	2.3207e+06	2.60264e+06	4.99563e+06	3.62019e+06	2.56621e+06	3.7234e+06	3.02093e+06
170.8545__38.38	1.05765e+06	1.2192e+06	1.50436e+06	1.04056e+06	4.93671e+06	1.10758e+06	5.1619e+06	1.21604e+06	4.71202e+06	1.00417e+06	1.08728e+06	1.37717e+06	1.28823e+06	4.71881e+06	2.21142e+06	2.07822e+06	2.11364e+06	1.97199e+06	1.94614e+06	2.09546e+06	25514.5	53398.3	0	23602.1	28967.6	20992.8	28949.8	0	59618.6	23393.5	29498.7	0	0	47211.6	13338.5	4.67294e+06	4.11285e+06	5.08761e+06	4.5921e+06	4.55811e+06	4.44304e+06	4.54017e+06	3.99282e+06	4.52724e+06	3.86124e+06	3.75469e+06	4.26982e+06	4.56586e+06	4.45691e+06
171.0436__34.92	1.63458e+06	1.77179e+06	1.52285e+06	1.85613e+06	1.64645e+06	1.81118e+06	1.95836e+06	1.72946e+06	1.51983e+06	1.97588e+06	1.76158e+06	1.56161e+06	1.82319e+06	2.10263e+06	3.51404e+06	1.93999e+06	1.99546e+06	1.86907e+06	1.81749e+06	1.86355e+06	145993	179300	205708	182836	188316	170854	146131	146134	173895	160563	189396	155679	214214	217216	158435	2.78083e+06	3.09254e+06	2.92042e+06	3.6026e+06	3.47146e+06	3.26401e+06	2.97683e+06	3.40403e+06	2.85085e+06	8.07784e+06	3.37541e+06	3.14851e+06	3.24294e+06	3.25004e+06
171.0634__146.47	3.44251e+06	3.24202e+06	2.75757e+06	2.63551e+06	4.04308e+06	3.41979e+06	3.19095e+06	4.75748e+06	3.62405e+06	3.64331e+06	4.04334e+06	4.79291e+06	2.46037e+06	3.94236e+06	3.06077e+06	3.04516e+06	3.2688e+06	3.33191e+06	3.12542e+06	3.24952e+06	3.70128e+06	3.41562e+06	3.1881e+06	3.11497e+06	2.80912e+06	4.38322e+06	3.71259e+06	3.40104e+06	4.9396e+06	3.57754e+06	3.43642e+06	3.86476e+06	5.02412e+06	2.66401e+06	4.276e+06	2.16986e+06	2.77651e+06	1.72068e+06	1.45227e+06	1.55781e+06	2.3619e+06	1.8663e+06	1.9603e+06	2.62169e+06	1.7713e+06	1.87675e+06	2.23551e+06	2.8483e+06	852157
171.1129__44.27	1.20103e+07	8.3031e+06	7.93779e+06	8.64726e+06	8.03858e+06	7.66629e+06	1.06503e+07	1.57006e+06	7.18084e+06	1.73904e+07	1.11052e+07	8.51051e+06	9.16562e+06	1.30507e+07	4.79006e+06	5.55716e+06	6.48899e+06	7.25136e+06	8.58118e+06	8.47872e+06	9.37685e+06	6.93479e+06	7.22207e+06	5.77063e+06	6.73318e+06	6.43561e+06	6.15595e+06	1.0073e+07	1.00987e+07	6.8378e+06	1.40913e+07	1.05176e+07	9.80445e+06	8.75665e+06	1.74792e+07	4.57066e+06	4.32703e+06	2.49377e+06	1.91149e+06	2.59278e+06	2.58663e+06	2.88349e+06	3.71462e+06	2.36924e+06	4.79313e+06	6.56718e+06	2.88889e+06	3.79788e+06	3.1637e+06
171.1129__60.32	4.50494e+06	3.15101e+06	3.00022e+06	3.57317e+06	2.94117e+06	3.02157e+06	4.72646e+06	2.42232e+06	3.37712e+06	7.8194e+06	4.98928e+06	3.65245e+06	3.9332e+06	5.90678e+06	2.26427e+06	2.88069e+06	3.41346e+06	3.77794e+06	4.13955e+06	4.45188e+06	4.05837e+06	3.2894e+06	3.37365e+06	2.89094e+06	3.2047e+06	2.98671e+06	2.95667e+06	4.826e+06	4.83329e+06	3.47875e+06	7.41139e+06	5.29931e+06	4.79844e+06	4.25505e+06	8.57561e+06	2.02878e+06	1.94486e+06	1.12284e+06	815434	1.1547e+06	1.05743e+06	1.31618e+06	1.75817e+06	1.09956e+06	2.05105e+06	3.03234e+06	1.42941e+06	1.8248e+06	1.27459e+06
171.138__977.67	4.87133e+06	4.11507e+06	4.05114e+06	4.63536e+06	4.72811e+06	4.52879e+06	4.52445e+06	4.43571e+06	9.83291e+06	3.83077e+06	3.50198e+06	183067	4.06141e+06	3.97888e+06	5.38852e+06	5.4229e+06	5.51004e+06	5.61352e+06	5.56219e+06	5.98637e+06	4.88742e+06	5.09826e+06	5.10435e+06	5.39216e+06	4.90732e+06	4.86206e+06	4.96669e+06	4.94446e+06	4.04187e+06	4.89319e+06	7.78368e+06	4.58917e+06	4.55331e+06	6.73069e+06	4.34907e+06	7.15666e+06	8.39314e+06	6.81394e+06	7.2021e+06	7.85468e+06	7.84527e+06	6.9027e+06	4.14158e+06	3.89808e+06	7.82897e+06	5.96073e+06	7.53529e+06	3.7956e+06	3.96207e+06
171.138__295.02	1.06309e+07	9.40662e+06	9.9092e+06	1.0215e+07	1.07855e+07	1.11826e+07	1.15158e+07	1.12036e+07	1.70926e+07	1.02882e+07	9.04528e+06	648886	1.07505e+07	9.03418e+06	1.41756e+07	1.39118e+07	1.43401e+07	1.42074e+07	1.51966e+07	1.473e+07	1.07839e+07	1.02523e+07	1.13048e+07	1.10654e+07	9.79317e+06	1.06216e+07	1.08514e+07	1.02324e+07	1.01246e+07	1.06498e+07	1.47367e+07	1.04719e+07	1.02374e+07	1.59495e+07	1.08776e+07	2.16952e+07	2.41352e+07	2.20691e+07	2.24897e+07	2.28875e+07	2.2439e+07	2.33516e+07	2.31527e+07	2.08875e+07	2.32033e+07	1.83935e+07	2.25242e+07	9.57501e+06	1.0519e+07
172.0065__161.54	0	0	0	0	0	0	0	0	0	0	0	0	0	0	756408	780891	898128	810061	850358	536909	0	0	0	0	0	0	0	0	0	0	0	0	0	0	0	1.82787e+06	981769	1.16326e+06	764778	2.78093e+06	3.27185e+06	3.03108e+06	2.24384e+06	1.01078e+06	1.65364e+06	4.12475e+06	1.63088e+06	2.67391e+06	2.65905e+06
172.052__285.85	491422	230543	594625	275192	136599	84150.6	267610	629721	239223	748068	213395	421126	440412	535470	542598	563447	626584	510912	632385	579866	418295	331677	119962	253461	245282	393466	420267	441388	379833	640549	359930	584529	313084	308352	309555	597256	207046	509515	690474	553009	277313	254355	719133	305151	716283	326431	249607	321942	168151
172.0758__219.2	3.27596e+06	5.35608e+06	667457	8.56055e+06	927299	824900	2.01504e+06	1.50878e+06	1.10779e+06	200441	2.26592e+06	2.69491e+06	722742	1.99332e+06	1.89251e+06	1.86171e+06	2.04606e+06	1.85666e+06	1.85246e+06	1.94486e+06	3.37689e+06	5.58526e+06	693781	1.61596e+06	8.61821e+06	936317	820823	2.0159e+06	1.44999e+06	1.0991e+06	221027	2.23333e+06	2.70149e+06	777521	2.03871e+06	1.7982e+06	2.26845e+06	313948	774797	4.46388e+06	484940	379156	900451	715948	477294	402317	1.24709e+06	1.27377e+06	483778
172.097__157.35	34312.8	28821.5	23946.2	38950.3	56174.8	40547.8	40866	3.25836e+06	26477.3	54849.4	28430.8	60944.4	16937.5	35401.8	2.02535e+06	1.91225e+06	2.0388e+06	2.09304e+06	2.0544e+06	1.95924e+06	61371.3	0	53516.4	9990.59	39030.2	34067.4	28700.7	10011.4	3.20596e+06	98509.7	10043.7	67375.7	39519.6	55049.7	46584.8	7.30759e+06	2.71594e+06	6.54203e+06	5.65439e+06	3.92121e+06	4.1573e+06	7.80656e+06	5.11973e+06	4.9117e+06	4.94201e+06	5.83124e+06	5.2218e+06	6.64764e+06	4.24371e+06
172.1333__43.61	1.96672e+06	2.17569e+06	1.13448e+06	4.38653e+06	1.52961e+06	1.19938e+06	1.11635e+06	3.35335e+06	2.32989e+06	3.27428e+06	2.0274e+06	2.78866e+06	1.46649e+06	1.66375e+06	1.07092e+07	1.07965e+07	1.07797e+07	1.11143e+07	1.11774e+07	1.06173e+07	1.72431e+06	1.20864e+06	1.9512e+06	1.20061e+06	1.63193e+06	1.79612e+06	1.9751e+06	1.74185e+06	3.50513e+06	681866	3.01341e+06	1.98199e+06	1.64363e+06	1.09535e+06	887797	4.66649e+06	2.75521e+06	7.05518e+06	3.5235e+06	1.28226e+07	3.82114e+06	6.32586e+06	4.15428e+06	7.11015e+06	7.06262e+06	7.97173e+06	2.1208e+06	4.6106e+06	1.45238e+06
172.1697__305.62	5.5256e+06	5.11143e+06	5.61696e+06	4.51792e+06	4.20819e+06	4.37411e+06	5.0991e+06	4.82871e+06	4.7723e+06	5.191e+06	4.82342e+06	4.90484e+06	5.65063e+06	5.19631e+06	4.92975e+06	4.71743e+06	4.68645e+06	4.97098e+06	4.95936e+06	4.79115e+06	5.16724e+06	4.85842e+06	5.16561e+06	4.85137e+06	4.77508e+06	6.40816e+06	5.198e+06	4.91928e+06	5.68836e+06	7.32941e+06	5.11203e+06	4.71764e+06	4.64549e+06	4.47172e+06	4.89531e+06	4.2827e+06	3.88783e+06	4.55112e+06	4.94821e+06	4.42024e+06	3.75932e+06	4.19205e+06	4.27846e+06	4.06172e+06	4.44801e+06	4.13182e+06	4.03425e+06	4.87791e+06	4.49935e+06
172.8517__38.43	692312	818561	805868	679889	711742	820675	612385	909335	633475	762349	814321	799736	743153	758883	1.45868e+06	1.37352e+06	1.37129e+06	1.41691e+06	1.41052e+06	1.33283e+06	25313.4	20704	0	0	0	19096	0	0	0	0	0	0	0	0	0	3.19024e+06	3.09828e+06	3.0646e+06	2.85899e+06	3.13517e+06	3.14222e+06	3.22208e+06	2.96512e+06	3.14096e+06	2.70303e+06	2.4893e+06	2.88789e+06	2.90842e+06	3.03446e+06
173.0205__552.35	0	0	0	0	0	0	0	0	0	0	0	0	0	0	142357	305931	300488	285343	385630	471057	0	0	0	0	0	0	0	0	0	0	0	0	0	0	0	1.70521e+06	1.49672e+06	1.58266e+06	1.76134e+06	1.17866e+06	1.42533e+06	1.51951e+06	1.82502e+06	1.59746e+06	1.45644e+06	1.14455e+06	1.47656e+06	1.71853e+06	1.56459e+06
173.0686__238.34	748146	260424	338032	227175	7838.65	920035	693111	1.12142e+06	55314.3	234818	0	172536	438617	57479.9	323505	277673	319329	261134	275383	285335	765386	228666	283955	6097.03	183328	0	971935	530348	1.12171e+06	40297.4	234337	0	188272	532557	78873.8	425713	542242	100117	0	65708.4	0	400857	222890	495594	522550	1.10351e+06	719781	48004.2	138529
173.0786__49.57	2.46671e+07	6.1903e+06	1.11682e+07	6.12651e+06	6.08374e+06	7.63087e+06	5.82832e+06	7.48322e+06	6.27876e+06	7.97722e+06	5.74405e+06	5.29044e+06	8.95137e+06	8.88874e+06	5.79297e+06	7.03193e+06	5.92641e+06	6.15118e+06	7.23741e+06	7.33685e+06	7.60086e+06	1.23385e+07	1.2468e+07	6.52056e+06	7.28067e+06	1.05102e+07	9.07915e+06	7.16336e+06	9.67514e+06	1.08297e+07	9.91723e+06	9.7389e+06	6.29921e+06	8.29166e+06	1.20133e+07	4.24873e+06	3.25364e+06	5.3994e+06	4.49476e+06	3.95821e+06	4.90703e+06	4.87075e+06	5.49686e+06	4.10665e+06	4.02197e+06	5.46862e+06	6.41865e+06	3.64415e+06	3.77954e+06
173.0923__153.73	0	0	0	0	0	0	0	0	5921.36	0	0	5190.91	0	8370.47	85338.4	137354	66058.5	139332	90681.3	126168	0	0	0	0	0	0	0	0	0	0	0	0	0	0	0	452765	3.44174e+06	557443	727853	316083	94224.3	428504	2.37735e+06	374808	9.38918e+06	593367	311160	1.75095e+06	8.33285e+06
173.1286__103.38	1.27794e+06	925823	1.13824e+06	1.27415e+06	1.05299e+06	1.47518e+06	1.28331e+06	1.30039e+06	2.3522e+06	2.87575e+06	2.14714e+06	1.44742e+06	1.68337e+06	1.38518e+06	1.4488e+06	1.59513e+06	1.71177e+06	2.03229e+06	2.10808e+06	2.2054e+06	1.17649e+06	1.06199e+06	1.22014e+06	917201	1.42745e+06	1.10465e+06	1.52288e+06	1.47026e+06	1.8193e+06	2.13389e+06	2.69487e+06	2.42189e+06	1.72217e+06	2.00986e+06	2.81254e+06	1.95583e+06	3.06891e+06	1.84856e+06	1.0071e+06	1.10802e+06	1.53023e+06	2.93247e+06	2.522e+06	1.24818e+06	3.09365e+06	4.25926e+06	2.57396e+06	2.61809e+06	2.2059e+06
173.1286__137.41	7.7607e+06	5.14286e+06	6.29213e+06	7.06315e+06	5.93204e+06	8.11156e+06	7.31584e+06	7.1751e+06	8.70715e+06	1.37769e+07	1.07106e+07	7.37633e+06	9.26969e+06	1.03993e+07	5.14012e+06	5.88893e+06	6.99873e+06	7.90724e+06	8.72119e+06	9.09901e+06	8.26782e+06	6.21144e+06	7.4579e+06	6.10159e+06	7.20133e+06	6.54668e+06	9.38239e+06	9.27004e+06	1.15821e+07	1.15326e+07	1.60841e+07	1.31664e+07	1.05664e+07	1.14237e+07	1.69492e+07	5.11067e+06	5.41453e+06	3.70236e+06	2.53029e+06	3.73794e+06	3.36539e+06	5.3026e+06	4.77822e+06	4.01643e+06	6.14905e+06	9.41974e+06	5.12878e+06	5.27135e+06	4.52089e+06
173.1731__305.5	535265	433147	481744	421339	417046	427143	407660	413172	420913	438352	384230	427974	455195	441082	404240	453885	402564	392878	427671	392148	498874	458535	466110	452447	387688	592580	473046	486657	529376	674528	449598	470015	422141	437363	447426	365903	318588	362441	333949	351295	318109	356562	329929	351392	339203	298774	369566	395438	376421
174.0139__44.28	1.14978e+06	1.21523e+06	1.20397e+06	1.47702e+06	811149	750920	1.32407e+06	862623	1.32326e+06	1.30953e+06	1.13979e+06	1.76364e+06	1.41159e+06	1.17029e+06	5.77286e+06	5.72123e+06	5.687e+06	5.90632e+06	6.335e+06	5.97705e+06	4.38003e+06	4.67521e+06	6.51986e+06	6.04771e+06	5.1753e+06	4.09582e+06	5.02199e+06	5.54481e+06	5.83145e+06	5.72252e+06	5.44325e+06	5.28896e+06	4.15868e+06	6.01318e+06	4.86633e+06	5.79727e+06	3.7141e+06	3.63782e+06	4.56651e+06	6.96181e+06	5.96252e+06	3.9734e+06	4.90302e+06	3.65309e+06	5.82052e+06	5.83717e+06	6.55276e+06	4.2952e+06	5.40152e+06
174.0343__48.82	2.37806e+06	4.05095e+06	2.1755e+06	2.49675e+06	2.12713e+06	2.15786e+06	3.22219e+06	2.77756e+06	4.47284e+06	4.20074e+06	4.10401e+06	4.27355e+06	3.40391e+06	2.78857e+06	4.03715e+06	4.02033e+06	3.94737e+06	3.96761e+06	4.23429e+06	4.06024e+06	3.6157e+06	5.4532e+06	451449	5.74616e+06	4.97276e+06	5.30473e+06	6.21426e+06	5.68566e+06	6.80008e+06	6.7883e+06	7.10016e+06	6.66877e+06	6.42774e+06	6.05278e+06	254335	2.55486e+06	3.50497e+06	2.10087e+06	2.88041e+06	2.71545e+06	2.26746e+06	2.59455e+06	3.19782e+06	3.40863e+06	4.39303e+06	4.20334e+06	3.98411e+06	4.24161e+06	2.99023e+06
174.0569__136.55	0	0	487658	541760	0	710903	607899	0	620407	0	843081	534456	513770	619926	629682	634416	595544	692014	637439	653135	622788	0	569452	734913	487441	0	0	525877	684534	633277	1.28741e+06	1.08393e+06	560364	742414	1.43935e+06	1.1379e+06	1.54981e+06	1.49043e+06	1.90833e+06	1.8794e+06	2.35536e+06	2.07648e+06	1.6747e+06	1.7108e+06	850634	1.84373e+06	1.63251e+06	2.13503e+06	1.45661e+06
174.149__43.61	5.10394e+07	5.78856e+07	6.5462e+07	6.75068e+07	6.09714e+07	5.45943e+07	5.5709e+07	7.72431e+07	5.94974e+07	6.96365e+07	7.51693e+07	8.48539e+07	7.85964e+07	7.36101e+07	1.34554e+08	1.35964e+08	1.39235e+08	1.35927e+08	1.38414e+08	1.35879e+08	7.90269e+07	6.95362e+07	7.22846e+07	6.08109e+07	6.72788e+07	7.2637e+07	6.18389e+07	7.15363e+07	1.00403e+08	7.57381e+07	9.10377e+07	8.85788e+07	8.38752e+07	7.18359e+07	6.0226e+07	4.24486e+07	3.95827e+07	4.75632e+07	4.37576e+07	3.89023e+07	5.3033e+07	4.45519e+07	4.57881e+07	5.01844e+07	4.08815e+07	4.52603e+07	5.78915e+07	4.52202e+07	4.73681e+07
174.1854__207.91	6.5475e+06	6.67695e+06	6.69629e+06	6.52295e+06	6.7668e+06	6.44419e+06	6.62525e+06	6.6345e+06	6.74496e+06	6.70997e+06	6.58934e+06	7.20026e+06	6.70689e+06	6.85152e+06	6.52555e+06	6.46976e+06	6.23492e+06	6.59719e+06	6.18918e+06	6.45337e+06	6.66517e+06	6.53934e+06	6.63183e+06	6.68276e+06	6.55285e+06	6.64646e+06	6.74714e+06	6.73836e+06	6.57461e+06	6.7126e+06	6.66834e+06	6.67525e+06	6.6884e+06	6.68884e+06	6.50932e+06	6.70649e+06	5.96945e+06	6.30716e+06	6.47276e+06	6.66033e+06	6.37172e+06	6.42107e+06	6.45604e+06	6.35929e+06	6.17675e+06	6.10031e+06	6.48725e+06	6.43716e+06	6.44054e+06
174.9851__25.98	4.4722e+06	4.25272e+06	6.79075e+06	1.05826e+07	1.05446e+07	9.99772e+06	1.04459e+07	4.48572e+06	1.02341e+07	6.47207e+06	1.03997e+07	4.43655e+06	6.67511e+06	1.00134e+07	2.91717e+06	9.53311e+06	4.86031e+06	1.05531e+07	5.87337e+06	6.48685e+06	9.70187e+06	9.75618e+06	9.72543e+06	5.85501e+06	9.55793e+06	7.42097e+06	6.46593e+06	7.22396e+06	264570	1.02218e+07	9.56338e+06	4.42669e+06	5.46163e+06	1.03742e+07	6.06768e+06	7.55991e+06	1.0274e+07	1.06051e+07	1.05479e+07	1.08855e+07	1.06208e+07	6.43267e+06	1.05601e+07	1.10215e+07	1.02695e+07	1.04618e+07	4.50779e+06	1.10833e+07	7.00384e+06
175.0155__313.45	121233	159750	175100	211700	139026	172597	256201	524688	407300	489822	503269	505946	606437	674639	974122	970196	975809	1.02094e+06	1.09748e+06	1.09082e+06	713517	767390	822596	730405	800146	714582	609271	682907	853117	859664	1.03596e+06	825907	823307	887012	674366	247726	191618	148623	115074	103950	204106	284607	115519	220536	175378	306314	128618	133223	99652.7
175.0315__42.25	1.22432e+06	4.56251e+07	4.52864e+07	8.25095e+07	1.16895e+06	2.962e+06	2.75808e+06	5.19103e+07	1.5738e+06	8.65426e+07	4.92647e+06	7.72371e+06	1.46566e+07	2.87584e+06	8.78313e+06	3.89397e+07	4.02926e+07	3.93752e+07	4.01973e+07	3.97457e+07	411918	2.04802e+06	2.74947e+06	2.40423e+06	489680	2.48612e+06	628273	2.87985e+06	3.14849e+06	3.86968e+07	6.6495e+07	3.30894e+06	672585	3.99931e+06	7.25012e+07	6.95152e+06	5.10732e+07	7.67082e+06	4.51535e+06	1.73271e+07	1.90044e+07	2.04944e+07	518498	5.84679e+06	3.7945e+07	1.4345e+07	2.15735e+07	2.12239e+07	3.27505e+07
175.0343__161.52	4.38749e+06	3.25089e+06	4.34032e+06	3.7033e+06	3.88083e+06	4.53073e+06	5.26693e+06	6.08548e+06	4.49042e+06	4.87343e+06	6.41292e+06	4.74016e+06	5.40969e+06	4.69509e+06	2.52074e+06	2.87265e+06	2.84476e+06	3.72284e+06	2.67376e+06	2.6847e+06	4.57731e+06	5.09545e+06	4.25802e+06	4.399e+06	3.30595e+06	4.14293e+06	4.09437e+06	7.57231e+06	5.67267e+06	4.58812e+06	4.71994e+06	6.20689e+06	5.10271e+06	8.48095e+06	5.86348e+06	76697.9	0	26175.3	0	48716.2	20489.3	31270.5	36918	41143.9	0	0	0	8030.51	407215
175.078__67.97	0	0	0	0	0	0	0	0	0	0	0	0	0	0	1.3216e+06	0	0	1.51022e+06	1.57917e+06	1.46667e+06	0	1.62913e+06	2.42282e+06	2.99524e+06	0	2.20068e+06	6.4139e+06	2.50754e+06	1.80849e+06	1.57848e+06	0	1.49534e+06	0	2.9782e+06	0	2.80892e+06	148008	0	1.51222e+06	0	2.16213e+06	0	5.88709e+06	1.15822e+06	4.97602e+06	7.59746e+06	4.3513e+06	5.91698e+06	2.87632e+06
175.0893__156.06	370625	475110	309328	312959	396175	512697	476693	375149	817987	402336	3.30717e+06	6724.65	482602	446704	517712	380617	462721	412184	425706	387108	370400	603101	473813	429319	1.61285e+06	389491	1.99213e+06	426949	449712	518008	715942	425552	383900	494796	1.51103e+06	583087	391163	555320	509874	465945	480679	604939	466256	439467	499091	479509	540691	274141	237843
175.098__989.76	4.76692e+06	1.6409e+06	6.50329e+06	4.73431e+06	4.39555e+06	6.07674e+06	2.13211e+06	5.72792e+06	3.9953e+06	4.70345e+06	4.14792e+06	4.53962e+06	4.31238e+06	4.66484e+06	4.3052e+06	5.55447e+06	5.03675e+06	9.70392e+06	5.31354e+06	6.25714e+06	3.85512e+06	4.78792e+06	2.25555e+06	1.40228e+06	5.09059e+06	2.4017e+06	3.59083e+06	3.8281e+06	1.57893e+06	4.03791e+06	7.99875e+06	4.51665e+06	5.40634e+06	5.38156e+06	4.19959e+06	4.84519e+06	1.22874e+07	1.41427e+06	3.58003e+06	4.5425e+06	4.74945e+06	6.52906e+06	5.00255e+06	4.49374e+06	4.92637e+06	4.60485e+06	7.12472e+06	1.30744e+07	7.32939e+06
[truncated: 8,692 more rows]
[truncated: 1 more columns]

## Sheet: Figure 3e
Concentration	Ratio	Samples
0	0:100	Serum
[truncated: 25 more rows]

## Sheet: Figure 3f
cors	Modes
[truncated: 23,962 more rows]

[truncated: 25 more sheets: Figure 4a, Figure 4b, Figure 4e, Figure 5b, Supplementary Table 7, Supplementary Table 8, Supplementary Figure 2b, Supplementary Figure 2c, Supplementary Figure 2d, Supplementary Figure 7a, Supplementary Figure 7b, Supplementary Figure 7c, Supplementary Figure 7d, Supplementary Figure 8a, Supplementary Figure 8b, Supplementary Figure 8c, Supplementary Figure 8d, Supplementary Figure 9a, Supplementary Figure 9b, Supplementary Figure 10a …]
